# Supplementary material for: Clinical utility of cerebrospinal fluid-derived circular RNAs in lung adenocarcinoma patients with brain metastases
Source: J Transl Med. 2022 Feb 5;20:74. doi: 10.1186/s12967-022-03274-1 (PMC8818222; doi:10.1186/s12967-022-03274-1)
Supplement: Supplementary file 1 — Additional file 1: Table S1. QC information. [file 12967_2022_3274_MOESM1_ESM.xlsx]

## Sheet: Table S1.QC information
SampleID	CircRNA reads	HQ reads	HQ % Q30	HQ read percentage	total map reads	total map percentage	raw reads	raw reads % Q30
C02	29682	49371502	92.6	0.9426	39249921	0.795	52375964	86.37
C03	724	33951062	92.75	0.9753	29499565	0.8689	34812500	88.05
C04	13636	35528389	94.17	0.9714	24813090	0.6984	36576119	90.45
C05	9382	40439039	92.94	0.9721	32184804	0.7959	41598524	88.6
C06	7723	40471523	94.53	0.9703	19882799	0.4913	41711047	91.16
C07	10822	44886289	94.54	0.9715	29824554	0.6644	46203517	91.16
C08	13679	44368390	94.27	0.9441	23896121	0.5386	46995169	89.63
C09	9229	40163068	94.03	0.9608	31043243	0.7729	41801959	90.03
C10	3547	38700184	93.98	0.9804	33836409	0.8743	39472174	90.69
C11	1869	31035142	94.49	0.9778	22761964	0.7334	31738906	91.04
C12	4200	41006745	93.29	0.9742	30938759	0.7545	42092638	88.36
C13	8122	43640040	94.06	0.9378	16783477	0.3846	46532800	89.57
C14	27778	34090176	93.02	0.9343	23172649	0.6798	36487508	87.03
C15	13039	43660357	93.81	0.9707	29729064	0.6809	44980457	90.08
C16	1481	40205239	94.13	0.9756	38110467	0.9479	41209273	90.87
C17	14812	39410610	93.76	0.9589	21327028	0.5412	41099950	89.68
C18	2635	31489451	93.02	0.9738	27156505	0.8623	32335985	87.64
C19	21406	30452555	94.02	0.9399	12469297	0.4095	32399630	89.97
C21	10023	32595855	94.08	0.9695	22018912	0.6755	33622246	90.61
P01	5621	36641075	94.63	0.9881	29605159	0.808	37083988	92.19
P02	3200	30013239	93.14	0.989	25776488	0.8588	30346652	89.99
P03	1961	32150333	93.43	0.9874	28269615	0.8793	32560092	89.38
P04	11057	32883708	93.96	0.977	28867144	0.8778	33656838	90.15
P05	2088	37331508	93.85	0.9818	35036037	0.9385	38022008	90.99
P06	3305	28291431	93.86	0.9858	25786394	0.9115	28699886	90.86
P07	730	41779537	94.23	0.9737	39861062	0.9541	42907133	90.99
P08	2886	29216978	93.68	0.9859	25508285	0.873	29635634	89.48
P09	2339	43836341	94.58	0.9822	40590889	0.926	44629594	91.73
P10	1642	36471400	93.9	0.9803	33894474	0.9294	37204186	90.87
P11	365	65998092	93.27	0.9751	62839722	0.9521	67685288	90.12
P12	10211	31083469	93.21	0.9845	27801384	0.8944	31572516	89.34
P13	3714	37038705	93.53	0.9893	32854287	0.887	37438494	89.68
P14	4024	36290353	93.41	0.9884	32241829	0.8885	36715493	89.76
P15	23221	42153296	93.74	0.9886	37478853	0.8891	42638557	90.25
P16	1097	36551086	94.08	0.9744	34576955	0.946	37510906	90.64
P17	5566	32677338	93.4	0.9879	28906767	0.8846	33076344	89.38
P18	41686	45927803	94.41	0.9913	41793433	0.9099	46332337	91.44
P19	3662	36519212	94.64	0.9919	33503738	0.9175	36819186	92.6
P20	19412	35834397	93.24	0.9859	32015271	0.8934	36348578	89.44
P21	25661	46734326	92.64	0.9829	42165372	0.9022	47548791	88.74
T01	3965	154144667	94.28	0.9785	152203120	0.9874	157523577	92.06
T02	2661	148587655	94.13	0.9841	145612797	0.98	150989370	91.96
T03	4742	147600888	93.99	0.9741	145825869	0.988	151531638	91.53
T05	1383	135368950	94.66	0.9773	131535176	0.9717	138509069	92.12
T06	10377	171915895	95.62	0.9861	169106384	0.9837	174346323	94.2
T08	16298	150270298	94.99	0.9744	146275770	0.9734	154222564	92.71
T10	2291	165326522	95.16	0.9842	162206640	0.9811	167987754	92.96
T12	11531	137335987	94.74	0.9715	135735276	0.9883	141367325	93.09
T13	2328	131103608	93.9	0.9527	127817500	0.9749	137612891	90.22
T14	1770	133936846	94.9	0.9755	131565628	0.9823	137294704	92.38
T15	7248	117724742	94.13	0.9624	114798195	0.9751	122319659	90.92
T16	2333	151771639	95.25	0.9725	149883350	0.9875	156056274	93.17
T17	1198	138363934	94.55	0.9798	135572981	0.9798	141222822	92.39
T20	2992	163067861	94.63	0.9811	159185841	0.9761	166205663	92.49
T21	2877	145840213	94.57	0.9828	142747334	0.9788	148388957	92.23
HQ: high quality reads
% Q30: The percentage of bases with a quality score of 30 or higher. Q scores (or Phred) are defined as a property that is logarithmically related to the base calling error probabilities.If Phred assigns a Q score of 30 (Q30) to a base, this is equivalent to the probability of an incorrect base call 1 in 1000 times.
