# Supplementary material for: Clinical utility of cerebrospinal fluid-derived circular RNAs in lung adenocarcinoma patients with brain metastases
Source: J Transl Med. 2022 Feb 5;20:74. doi: 10.1186/s12967-022-03274-1 (PMC8818222; doi:10.1186/s12967-022-03274-1)
Supplement: Supplementary file 2 — Additional file 2: Table S2. FPKM of all samples. [file 12967_2022_3274_MOESM2_ESM.xls]

## Sheet: FPKM
circRNA	genesymbol	T01	T02	T03	T05	T06	T08	T10	T13	T12	T14	T16	T15	T17	T20	T21	P01	P02	P03	P04	P05	P06	P07	P08	P09	P10	P11	P12	P13	P14	P15	P16	P17	P18	P19	P20	P21	C02	C03	C04	C05	C06	C07	C08	C09	C11	C10	C12	C14
chr10|100374660|100481585|-	HPSE2	0	0	0	0	0.0953725	0	0	0	0	0	0	0	0	0	0	0	0	0	0	0	0	0	0	0	0	0	0	0	0	0	0	0	0	0	0	0	0	0	0	0	0	0	0	0	0	0	0	0
chr10|10101432|10101588|+	RP5-933E2.1	0	0	0	0	0	0	0	0	0	0	0	0	0	0	0	0	0	0	0	0	0	0	0	0	0	0	0	0	0	0	0	2.94898	0	0	0	0	0	0	0	0	0	0	0	0	0	0	0	0
chr10|10101432|10101594|+	RP5-933E2.1	0	0	0	0	0	0	0	0	0	0	0	0	0	0	0	0	0	0	0	0	0	0	0	1.6042	0	0	0	0	0	0	0	0	0	0	0	0	0	0	0	0	0	0	0	0	0	0	0	0
chr10|101371219|101372299|-	SLC25A28	0	0	0	0	0	0	0	0	0	0	0	0	0	0.13285	0	0	0	0	0	0	0	0	0	0	0	0	0	0	0	0	0	0	0	0	0	0	0	0	0	0	0	0	0	0	0	0	0	0
chr10|101462430|101462604|+	ENTPD7	0	0	0	0	0	0	0	0	0	0	0	0	0	0	0	0	0	0	0	0	0	0	0	3.2084	0	0	0	0	0	0	0	0	0	0	0	0	0	0	0	0	0	0	0	0	0	0	0	0
chr10|101476104|101483880|-	COX15	0	0	0	0.12856	0	0	0	0	0	0	0	0	0	0	0	0	0	0	0	0	0	0	0	0	0	0	0	0	0	0	0	0	0	0	0	0	0	0	0	0	0	0	0	0	0	0	0	0
chr10|101486976|101487197|-	COX15	0	0	0	0	0	0	0	0	0	0	0	0	0	0	0	0	0	0	0	0	0	0	0	0	0	0	6.97187	0	0	0	0	0	0	0	0	0	0	0	0	0	0	0	0	0	0	0	0	0
chr10|101577064|101606884|+	ABCC2	0	0	0	0	0	0	0	0	0	0	0	0	0	0	0	0	0	0	0	0	0	0	0	0	0	0	0	0	0	0	0	0	0	0	0	0	0	0	0	0	0	0	0	0	0	0	0	0
chr10|101590063|101590608|+	ABCC2	0	0	0	0	0	0	0	0	0	0	0	0	0	0	0	0	0	0	0	0	0	0	0	0	0	0	0	0	0	0	0	0	6.9048	0	0	0	0	0	0	0	0	0	0	0	0	0	0	0
chr10|101657842|101659823|-	DNMBP	0	0	0	0	0.0953725	0	0	0	0	0	0	0	0	0	0	0	0	0	0	0	0	0	0	0	0	0	0	0	0	0	0	0	0	0	0	0	0	0	0	0	0	0	0	0	0	0	0	0
chr10|101667751|101668903|-	DNMBP	0	0	0	0	0	0	0	0	0	0	0	0	0	0	0	0	0	0	0	0	0	0	0	0	0	0	0	0	0	0	0	0	2.9592	0	0	0	0	0	0	0	0	0	0	0	0	0	0	0
chr10|101923760|101927163|-	ERLIN1	0	0	0	0	0	0	0	0	0	0	0	0	0	0	0	0	0	0	0	0	0	0	0	0	0	0	0	0	0	4.99473	0	0	0	0	0	0	0	0	0	0	0	0	0	0	0	0	0	0
chr10|101950625|101960537|-	CHUK	0	0	0	0	0	0	0	0.0953872	0	0	0	0	0	0	0	0	0	0	0	0	0	0	0	0	0	0	0	0	0	0	0	0	0	0	0	0	0	0	0	0	0	0	0	0	0	0	0	0
chr10|102019974|102021820|-	CWF19L1	0	0	0	0	0	0.074707	0	0	0	0	0	0	0	0	0	0	0	0	0	0	0	0	0	0	0	0	0	0	0	0	0	0	3.9456	0	0	0	0	0	0	0	0	0	0	0	0	0	0	0
chr10|102040480|102040690|-	BLOC1S2	0	0	0	0	0	0	0	0	0	0	0	0	0	0	0	0	0	0	0	0	0	0	0	0	0	0	0	0	0	0	0	0	0	0	0	4.29126	0	0	0	0	0	0	0	0	0	0	0	0
chr10|102683731|102685776|+	SLF2	0	0	0.514432	0	0.190745	0.261474	0	0.333855	0	0	0	0	0	0	0	0	0	0	0	0	0	0	0	0	0	0	0	0	0	0	0	0	0	0	0	0	0	0	0	0	0	0	0	0	0	0	0	0
chr10|102683731|102690835|+	SLF2	0	0	0	0	0	0	0	0	0	0	0.227118	0	0	0	0	0	0	0	0	0	0	0	0	0	0	0	0	0	0	0	0	0	0	0	0	0	0	0	0	0	0	0	0	0	0	0	0	0
chr10|102697158|102703885|+	SLF2	0	0	0	0	0	0	0	0	0	0	0	0	0	0	0	0	0	0	0	0	0	0	0	0	0	0	0	0	0	0	0	5.89797	0	0	0	0	0	0	0	0	0	0	0	0	0	0	0	0
chr10|102697158|102710510|+	SLF2	0	0	0	0	0	0	0	0	0	0	0	0	0	0	0	0	0	0	0	0	0	0	0	0	0	0	0	0	0	12.9863	0	0	0	0	0	0	0	0	0	0	0	0	0	0	0	0	0	0
chr10|102750192|102750767|+	C10orf2	0	0	0	0	0	0	0	0	0	0	0	0	0	0	0	0	0	0	0	0	0	0	0	0	0	0	0	0	0	0	0	5.89797	0	0	0	0	0	0	0	0	0	0	0	0	0	0	0	0
chr10|103281395|103298128|+	BTRC	0	0	0	0	0	0	0	0	0	0	0	0	0	0	0	0	0	0	0	0	0	0	0	0	0	0	0	0	0	0	0	4.42348	0	0	0	0	0	0	0	0	0	0	0	0	0	0	0	0
chr10|103344358|103345913|-	POLL	0	0	0	0	0	0.11206	0	0	0	0	0	0	0	0	0	0	0	0	0	0	0	0	0	0	0	0	0	0	0	0	0	0	0	0	0	0	0	0	0	0	0	0	0	0	0	0	0	0
chr10|103384501|103436193|-	FBXW4	0	0	0.514432	0	0	0.074707	0	0	0	0	0.151412	0	0	0	0	0	0	0	0	0	0	0	0	0	0	0	0	0	0	0	0	0	0	0	0	0	0	0	0	0	0	0	0	0	0	0	0	0
chr10|103427642|103436193|-	FBXW4	0.506949	0.477608	0.514432	0.3214	0.76298	1.30737	0.532269	0.715404	0.925433	0.185015	0.984179	0.128781	0	0.39855	0.559111	0	0	0	0	0	0	0	0	0	0	0	0	0	0	43.9536	0	0	4.932	0	0	1.7165	0	0	0	0	0	0	0	0	0	0	0	0
chr10|103432671|103436193|-	FBXW4	0	0	1.02886	0	0.429176	0.149414	0.159681	0.476936	0	0	0.302824	0	0.102008	0.13285	0	0	0	0	0	0	0	0	0	0	0	0	0	0	0	15.9831	0	0	3.9456	3.04473	0	1.7165	0	0	0	0	0	0	0	0	0	0	0	0
chr10|103552595|103565900|-	MGEA5	0	0	0	0	0	0.074707	0	0	0	0	0	0	0	0	0	0	0	0	0	0	0	0	0	0	0	0	0	0	0	0	0	0	0	0	0	0	0	0	0	0	0	0	0	0	0	0	0	0
chr10|103552595|103567658|-	MGEA5	0.337966	0	0	0	0.143059	0	0	0	0	0	0.151412	0	0	0	0	0	0	0	0	0	0	0	0	0	0	0	0	0	0	12.9863	0	0	0	0	0	0	0	4.51799	0	0	0	0	0	0	0	0	0	0
chr10|103552595|103570071|-	MGEA5	0	0.716412	0.342955	0	0.190745	0.074707	0	0.143081	0	0	0	0	0	0	0.101657	0	0	0	0	0	0	0	0	0	0	0	0	0	0	0	0	10.3214	0	0	3.64824	0	0	0	0	0	0	0	0	0	0	0	0	0
chr10|103552595|103573363|-	MGEA5	0	0	0	0	0.0953725	0	0	0.0953872	0	0	0	0	0	0	0	0	0	0	0	0	0	0	0	0	0	0	0	0	0	0	0	0	0	0	0	0	0	0	0	0	0	0	0	0	0	0	0	0
chr10|103557736|103570071|-	MGEA5	0	0	0	0	0	0	0	0.143081	0	0	0	0	0	0	0	0	0	0	0	0	0	0	0	0	0	0	0	0	0	0	0	0	0	0	8.51256	0	0	0	0	0	0	0	0	0	0	0	0	0
chr10|103557736|103573363|-	MGEA5	0.337966	0	0	0	0	0	0	0	0	0	0	0	0	0	0	0	0	0	0	0	0	0	0	0	0	0	0	0	0	0	0	0	0	0	0	0	0	0	0	0	0	0	0	0	0	0	0	0
chr10|103558598|103560157|-	MGEA5	0	0	0	0	0.190745	0.11206	0	0	0	0	0	0	0	0	0	0	0	0	0	0	0	0	0	0	0	0	0	0	0	10.9884	0	0	0	0	0	0	0	0	0	0	0	0	0	7.93269	0	0	0	0
chr10|103559998|103567658|-	MGEA5	0	0	0	0	0	0	0	0	0	0	0.227118	0	0	0	0	0	0	0	0	0	0	0	0	0	0	0	0	0	0	0	0	0	0	0	0	0	0	0	0	0	0	0	0	0	0	0	0	0
chr10|103563491|103567658|-	MGEA5	0	0	0	0	0	0.074707	0	0	0	0	0	0	0	0	0	0	0	0	0	0	0	0	0	0	0	0	0	0	0	0	0	0	0	0	0	0	0	0	0	0	0	0	0	0	0	0	0	0
chr10|103649168|103717489|-	C10orf76	0	0	0	0	0	0	0	0	0	0	0	0	0	0	0	38.0495	0	0	0	0	0	0	0	0	0	0	0	5.29269	0	0	0	0	0	0	0	0	0	0	0	0	0	0	0	0	0	0	0	0
chr10|103649168|103799882|-	C10orf76	0	0	0	0.12856	0	0	0	0	0	0	0	0	0	0	0	0	0	0	0	0	0	0	0	0	0	0	0	0	0	0	0	0	0	0	0	0	0	0	0	0	0	0	0	0	0	0	0	0
chr10|103699619|103717489|-	C10orf76	0.337966	0	0.342955	0	0	0.074707	0	0.143081	0	0	0	0	0	0	0	45.6594	0	0	0	0	0	0	5.4089	0	0	0	9.76062	0	3.88802	5.99367	0	0	0	0	0	12.0155	0	0	0	0	0	0	0	0	0	0	0	0
chr10|103734968|103755112|-	C10orf76	0	0	0	0	0	0	0	0	0	0	0	0	0	0	0	0	14.5588	0	0	0	0	0	0	0	0	0	0	0	0	6.99262	0	0	0	0	0	0	0	0	0	0	0	0	0	0	0	0	0	0
chr10|103750307|103755112|-	C10orf76	0	0	0	0	0	0	0	0	0	0	0	0	0	0	0	0	0	0	0	0	0	0	0	0	0	0	0	0	0	0	0	0	5.9184	0	0	0	0	0	0	0	0	0	0	0	0	0	0	0
chr10|103750307|103761829|-	C10orf76	0	0	0	0	0	0	0	0	0	0	0	0	0	0	0	0	0	0	0	0	0	0	0	0	0	0	9.76062	0	0	0	0	0	0	0	0	0	0	0	0	0	0	0	0	0	0	0	0	0
chr10|103783233|103785005|-	C10orf76	0	0	0	0	0	0	0	0	0	0	0	0	0	0	0	0	3.63971	0	0	0	0	0	0	0	0	0	6.97187	0	0	0	0	0	5.9184	0	12.1608	23.1728	0	0	0	0	0	0	0	0	0	0	0	0
chr10|103783233|103789502|-	C10orf76	0	0.477608	0	0	0	0.074707	0	0	0	0	0	0	0	0	0	0	0	0	0	0	0	0	0	0	0	0	0	0	0	0	0	0	3.9456	0	0	0	0	0	0	0	0	0	0	0	0	0	0	0
chr10|103783233|103799882|-	C10orf76	0.337966	0	0	0	0	0	0	0	0	0	0	0	0	0	0	0	0	0	0	0	0	0	0	0	0	0	0	0	0	0	0	0	0	0	0	0	0	0	0	0	0	0	0	0	0	0	0	0
chr10|103784912|103789502|-	C10orf76	0	0	0	0	0	0	0	0	0	0	0	0	0	0	0	0	0	0	0	0	12.5049	0	0	0	0	0	0	0	0	0	0	0	0	0	0	0	0	0	0	0	0	0	0	0	0	0	0	0
chr10|103902801|103909086|+	PPRC1	0	0	0	0.12856	0	0	0	0	0	0	0	0	0	0	0	0	0	0	0	0	0	0	0	0	0	0	0	0	0	0	0	0	0	0	0	0	0	0	0	0	0	0	0	0	0	0	0	0
chr10|103916775|103917971|+	NOLC1	0	0	0	0	0	0	0	0	0	0	0	0	0.102008	0	0	0	5.45957	0	0	0	0	0	0	0	0	0	0	0	3.88802	0	0	0	2.9592	0	0	0	0	0	0	0	0	0	0	0	0	0	0	0
chr10|104119940|104120152|+	GBF1	0	0	0	0	0	0	0	0	0	0	0	0	0	0	0	0	0	0	0	0	0	0	0	0	0	0	0	0	0	0	0	0	6.9048	0	8.51256	0	0	0	0	0	0	0	0	0	0	0	0	0
chr10|104120877|104120996|+	GBF1	0	0	0	0	0	0	0	0	0	0	0	0	0	0	0	0	0	0	0	0	0	0	0	0	0	0	0	0	2.59201	0	0	0	0	0	0	0	0	0	0	0	0	0	0	0	0	0	0	0
chr10|104122231|104123555|+	GBF1	0.337966	0	0	0	0.0953725	0	0	0	0	0	0	0	0	0	0	0	0	0	0	0	0	0	0	0	0	0	0	0	0	0	0	0	0	0	0	0	0	0	0	0	0	0	0	0	0	0	0	0
chr10|104181264|104181480|+	FBXL15	0	0	0	0	0	0	0	0	0	0	0	0	0	0.0885666	0	0	0	0	0	0	0	0	0	0	0	0	0	0	0	0	0	0	0	0	0	0	0	0	0	0	0	0	0	0	0	0	0	0
chr10|1042045|1045035|+	GTPBP4	0	0	0	0	0	0.074707	0	0	0	0	0	0	0	0	0	0	0	0	0	0	0	0	0	0	0	0	0	0	0	0	0	0	0	0	0	0	0	0	0	0	0	0	0	0	0	0	0	0
chr10|104486554|104486718|+	SFXN2	0	0	0	0	0	0	0	0	0	0	0	0	0	0	0	0	0	0	0	0	0	0	3.60594	0	0	0	0	0	0	0	0	0	0	0	0	0	0	0	0	0	0	0	0	0	0	0	0	0
chr10|104632204|104632990|+	BORCS7-ASMT	0	0	0	0	0	0.074707	0	0	0	0	0	0	0	0	0	0	0	0	0	0	0	0	0	0	0	0	0	0	0	0	0	0	22.6872	0	0	0	0	0	0	0	0	0	0	0	0	0	0	0
chr10|104632204|104634418|+	BORCS7-ASMT	0	0	0	0	0	0	0	0.143081	0	0	0	0	0	0	0	0	0	0	0	0	0	0	0	0	0	0	6.97187	9.26221	0	0	0	0	6.9048	3.04473	0	0	0	0	0	0	0	0	0	0	0	0	0	0
chr10|104636710|104650435|+	BORCS7-ASMT	0	0	0	0	0	0	0	0	0	0	0.302824	0	0	0	0	0	0	0	0	0	0	0	0	0	0	0	0	0	0	0	0	0	6.9048	0	0	0	0	0	0	0	0	0	0	0	0	0	0	0
chr10|10475724|10475886|-	RP11-271F18.4	0	0	0	0	0	0	0	0	0	0	0	0	0	0	0	0	0	0	0	0	0	0	0	0	0	0	0	0	0	0	0	0	2.9592	0	0	0	0	0	0	0	0	0	0	0	0	0	0	0
chr10|104851320|104854212|-	NT5C2	0	0	0	0	0	0	0	0	0	0	0	0	0	0	0	0	0	0	0	0	0	0	0	0	0	0	0	0	0	0	0	0	4.932	0	0	0	0	0	0	0	0	0	0	0	0	0	0	0
chr10|104853728|104854212|-	NT5C2	0	0	0	0	0	0	0	0	0	0	0	0	0	0	0	0	0	0	0	0	0	0	0	0	0	0	0	0	0	0	0	0	0	0	9.72864	0	0	0	0	0	0	0	0	0	0	0	0	0
chr10|104871501|104934739|-	NT5C2	0	0	0	0	0	0	0	0	0	0	0	0	0	0	0	0	0	0	0	0	0	0	0	0	0	0	0	0	0	0	0	0	4.932	0	0	0	0	0	0	0	0	0	0	0	0	0	0	0
chr10|104899162|104934739|-	NT5C2	0	0	0	0	0	0	0	0	0	0	0	0	0	0	0	0	0	0	0	0	0	0	0	0	0	0	0	0	0	0	0	0	2.9592	0	0	0	0	0	0	0	0	0	0	0	0	0	0	0
chr10|105073942|105104889|-	PCGF6	0	0	0.342955	0	0	0	0	0	0	0	0	0	0	0	0	0	0	0	0	0	0	0	0	0	0	0	0	0	0	0	0	0	0	0	0	0	0	0	0	0	0	0	0	0	0	0	0	0
chr10|105106994|105107207|-	PCGF6	0	0	0	0	0	0	0	0	0	0	0	0	0	0	0	0	0	0	0	0	0	0	0	0	0	0	0	0	0	0	0	0	0	0	0	0	0	0	0	0	0	0	0	0	0	0	0	0
chr10|105106994|105108756|-	PCGF6	0	0	0	0	0.238431	0	0	0	0	0	0	0	0	0	0	0	0	0	0	0	0	0	0	0	0	0	0	0	0	11.9873	0	0	0	0	0	6.86601	0	0	0	0	0	0	0	0	0	0	0	0
chr10|105133114|105139776|+	TAF5	0	0	0	0	0	0	0	0	0	0	0	0	0	0	0	0	0	0	0	0	0	0	0	0	0	0	0	0	0	0	0	0	0	0	0	3.43301	0	0	0	0	0	0	0	0	0	0	0	0
chr10|1051757|1053068|+	GTPBP4	0	0	0	0	0	0	0	0	0	0	0	0	0	0	0	0	0	0	0	0	0	0	0	0	0	0	0	0	0	3.99578	0	0	0	0	0	0	0	0	0	0	0	0	0	0	0	0	0	0
chr10|105182744|105191991|+	PDCD11	0	0.477608	0	0	0	0	0	0	0	0	0	0	0	0	0	0	0	0	0	0	0	0	0	0	0	0	0	0	0	0	0	0	0	0	0	0	0	0	0	0	0	0	0	0	0	0	0	0
chr10|105197771|105198565|+	PDCD11	0	0.477608	0	0	0.190745	0.11206	0	0.572323	0	0	0	0	0	0	0	0	0	0	2.91819	0	0	0	0	0	2.79179	0	0	0	0	0	0	0	0	0	0	6.86601	0	0	0	0	0	0	0	0	0	0	0	0
chr10|105199502|105200607|+	PDCD11	0	0	0.514432	0.19284	0.0953725	0.224121	0.212908	0	0	0	0	0	0	0	0.559111	0	0	0	0	0	0	0	0	0	0	0	0	0	0	0	0	0	0	0	0	0	0	0	0	0	0	0	0	0	0	0	0	0
chr10|105382226|105420872|-	SH3PXD2A	2.70373	1.91043	0	0.12856	0.953725	0.448242	0.479042	0.143081	0	0.740062	0.832767	0	0	0.309983	0.203313	0	0	0	0	0	0	0	0	0	0	0	0	0	0	0	0	0	0	0	0	0	0	0	0	73.7908	0	0	0	0	0	0	0	0
chr10|105752404|105752513|+	SLK	0	0	0	0	0	0	0	0	0	0	0	0	0	0	0	0	0	0	0	0	0	0	0	0	0	0	0	0	0	0	0	0	0	0	7.29648	0	0	0	0	0	0	0	0	0	0	0	0	0
chr10|105767934|105778666|+	SLK	0.337966	0.477608	0	0	0.143059	0.11206	0	0.143081	0	0	0.529942	0	0	0	0	0	0	0	4.37729	0	4.68933	0	0	0	0	0	0	14.5549	11.6641	13.9852	0	0	22.6872	0	2.43216	7.72426	0	0	0	0	0	0	0	0	5.70905	0	0	0
chr10|105777917|105778666|+	SLK	0	0	0	0	0	0	0	0	0	0	0	0	0	0	0	0	0	0	0	0	0	0	0	0	0	0	2.78875	0	0	0	0	0	2.9592	0	0	0	0	0	0	0	0	0	0	0	0	0	0	0
chr10|105777917|105781491|+	SLK	0	0	0	0	0	0	0	0	0	0	0	0	0	0	0	0	0	0	0	0	0	0	0	0	0	0	0	0	0	0	0	0	0	0	0	0	0	0	0	0	0	0	0	0	0	0	0	0
chr10|105881912|105882102|+	SFR1	0	0	0	0	0	0	0	0	0	0	0	0	0	0	0	0	0	0	0	0	0	1.60664	0	0	0	0	0	0	0	0	0	0	0	0	0	0	0	0	0	0	0	0	0	0	0	0	0	0
chr10|105891088|105924058|-	CFAP43	0	0	0	0	0	0	0	0	0	0	0	0	0	0	0	0	0	0	0	0	0	0	0	0	0	0	0	0	0	0	0	0	0	0	0	0	0	0	0	0	0	0	0	0	0	0	12.4203	0
chr10|105900599|105932293|-	CFAP43	0	0	0	0	0	0	0	0.143081	0	0	0	0	0	0	0	0	0	0	0	0	0	0	0	0	0	0	0	0	0	0	0	0	0	0	0	0	0	0	0	0	0	0	0	0	0	0	0	0
chr10|106019333|106022835|+	GSTO1	0	0	0	0	0	0	0	0	0	0	0.227118	0	0	0	0	0	0	0	0	0	0	0	0	0	0	0	0	0	0	0	0	0	0	0	0	0	0	0	0	0	0	0	0	0	0	0	0	0
chr10|111653630|111653773|-	XPNPEP1	0	0	0	0	0	0	0	0	0	0	0	0	0	0	0	0	0	0	0	0	3.12622	0	0	0	0	0	0	0	0	0	0	0	0	0	0	0	0	0	0	0	0	0	0	0	0	0	0	0
chr10|111765909|111766064|+	ADD3	0	0	0	0	0	0	0	0	0	0	0	0	0	0	0	0	0	0	0	0	0	0	0	0	0	0	0	0	0	0	0	0	0	4.56709	0	0	0	0	0	0	0	0	0	0	0	0	0	0
chr10|1118055|1126416|+	WDR37	0	0	0	0	0	0	0	0	0	0	0	0	0	0	0	0	0	0	0	0	0	0	0	0	0	0	0	0	0	0	0	0	0	0	6.0804	0	0	0	0	0	0	0	0	0	0	0	0	0
chr10|1118055|1132297|+	WDR37	0	0	0	0	0	0	0	0	0	0	0	0	0	0.13285	0	0	0	0	0	0	0	0	0	0	0	0	0	0	0	0	0	0	0	0	0	0	0	0	0	0	0	0	0	0	0	0	0	0
chr10|1118055|1142186|+	WDR37	0	0	0	0	0	0	0	0	0	0	0	0	0	0	0	0	0	0	0	0	0	0	0	0	0	0	0	0	0	4.99473	0	0	0	0	0	0	0	0	0	0	0	0	0	0	0	0	0	0
chr10|1118055|1151207|+	WDR37	0	0	0	0	0	0	0	0	0	0.370031	0	0	0	0	0	0	0	0	0	0	0	0	0	0	0	0	0	0	0	0	0	0	0	0	0	0	0	0	0	0	0	0	0	0	0	0	0	0
chr10|111860382|111882050|+	ADD3	0	0	0	0	0	0	0	0	0	0	0	0	0	0	0	0	0	0	0	0	0	0	0	0	0	0	0	0	0	0	0	0	0	0	0	0	0	0	0	0	0	0	0	0	0	0	2.48407	0
chr10|111860382|111890244|+	ADD3	0	0	0	0	0	0	0	0	0	0	0	0	0	0.0885666	0	0	0	0	0	0	0	0	0	0	0	0	0	0	0	0	0	0	0	0	0	0	0	0	0	0	0	0	0	0	0	0	0	0
chr10|111883774|111890244|+	ADD3	0	0	0	0.12856	0.238431	0.186767	0	0	0	0	0.454236	0	0	0	0	9.51237	0	0	0	0	0	0	0	0	0	0	0	0	0	0	0	0	0	0	0	0	0	0	0	0	0	0	0	0	0	0	0	0
chr10|11207448|11259470|+	CELF2	0	0	0	0	0	0	0	0	0	0	0	0	0	0	0	0	0	0	0	3.72359	0	0	0	0	0	0	0	0	0	0	0	0	0	0	0	0	0	0	0	0	0	0	0	0	0	0	0	0
chr10|112356155|112358048|+	SMC3	0.506949	0.716412	0	0.12856	0	0	0	0	0	0	0	0	0	0	0	0	0	0	0	0	0	0	0	0	0	0	0	0	0	10.9884	0	0	10.8504	9.13418	14.593	0	0	0	0	0	0	0	0	0	0	0	0	0
chr10|112359411|112361642|+	SMC3	0	0	0	0	0	0	0	0	0	0	0	0	0	0	0	0	0	0	0	0	0	0	0	0	0	0	0	0	0	0	0	0	1.9728	0	0	0	0	0	0	0	0	0	0	0	0	0	0	0
chr10|1123846|1142186|+	WDR37	0	0	0	0	0	0	0	0	0	0	0	0	0	0	0	0	0	0	0	0	0	0	5.4089	0	0	0	0	0	0	2.99684	0	0	0	0	0	0	0	0	0	0	0	0	0	0	0	0	0	0
chr10|1123846|1151207|+	WDR37	0	0	0	0	0	0.074707	0	0	0	0	0	0	0	0	0	0	0	0	0	0	0	0	0	0	0	0	0	0	0	0	0	0	0	0	0	0	0	0	0	0	0	0	0	0	0	0	0	0
chr10|112581693|112581920|+	RBM20	0	0	0	0	0	0	0	0	0	0	0	0	0	0	0	0	0	0	0	0	0	1.60664	0	0	0	0	0	0	0	0	0	0	0	0	0	0	0	0	0	0	0	0	0	0	0	0	0	0
chr10|1125950|1126416|+	WDR37	0	0	0	0	0	0	0	0	0	0	0	0	0	0	0	0	0	0	0	0	0	0	0	0	0	0	2.78875	5.29269	0	0	0	0	0	0	0	1.7165	0	0	0	0	0	0	0	0	0	0	0	0
chr10|112640990|112647644|+	PDCD4	0	0	0	0	0	0.074707	0	0.190774	0	0	0	0	0	0	0	0	0	0	0	0	0	0	0	0	0	0	0	0	0	0	0	0	0	0	0	0	0	0	0	0	0	0	0	0	0	0	0	0
chr10|112640990|112650428|+	PDCD4	0	0	0	0	0	0.186767	0	0.238468	0	0	0.151412	0	0	0	0	0	0	0	0	0	0	0	0	0	0	0	0	0	0	0	0	0	0	0	6.0804	0	0	0	0	0	0	0	0	0	0	0	0	0
chr10|112645010|112647644|+	PDCD4	0	0	0	0	0.0953725	0	0	0	0	0	0	0	0	0	0	0	0	0	0	0	0	0	0	0	0	0	0	0	0	0	0	0	4.932	0	0	5.14951	0	0	0	0	0	0	0	0	0	0	0	0
chr10|112645010|112650428|+	PDCD4	0	0	0	0	0	0	0	0	0	0	0	0	0	0	0	0	0	0	0	0	0	0	0	0	0	0	0	0	0	0	0	0	12.8232	0	0	0	0	0	0	296.582	0	0	0	0	0	0	0	0
chr10|112723882|112724819|+	SHOC2	0	0	0	0	0	0.074707	0	0.0953872	0	0	0	0	0	0	0	0	0	0	0	0	0	0	0	0	0	0	0	0	0	0	0	0	0	0	0	0	0	0	0	0	0	0	0	0	0	0	0	0
chr10|112723882|112745523|+	SHOC2	0	0	0	0	0.190745	0.485595	0	0.238468	0	0	0.151412	0	0	0	0	0	0	0	0	0	0	0	3.60594	0	0	0	2.78875	0	0	0	0	0	0	0	7.29648	1.7165	0	0	0	0	0	0	0	0	0	0	0	0
chr10|11291115|11330515|+	CELF2	0	0	0	0	0	0	0	0	0	0	0	0	0	0	0	0	0	0	0	2.79269	0	0	0	0	0	0	0	0	0	0	0	0	0	0	0	22.3145	0	0	0	0	0	0	0	0	0	0	0	0
chr10|1130342|1142186|+	WDR37	0	0	0.857387	0	0	0.11206	0	0	0	0	0	0	0	0	0	0	0	0	0	0	0	0	3.60594	0	0	0	0	0	0	0	0	0	0	0	0	0	0	0	0	0	0	0	0	0	0	0	0	0
chr10|1130342|1151207|+	WDR37	0	0	0	0	0	0.074707	0	0	0	0	0	0	0	0	0.101657	0	0	0	0	0	0	0	0	0	0	0	0	0	0	0	0	0	0	0	0	0	0	0	0	0	0	0	0	0	0	0	0	0
chr10|11312628|11330515|+	CELF2	0	0	0	0	0	0	0	0	0	0	0	0	0	0	0	0	0	0	0	3.72359	0	0	0	0	0	0	2.78875	0	0	0	0	0	0	0	0	1.7165	0	0	0	0	0	0	0	0	0	0	0	0
chr10|11363169|11371060|+	CELF2	0	0	0	0	0	0	0	0.0953872	0	0	0.151412	0	0	0	0	0	0	0	0	0	0	0	0	0	0	0	0	0	0	0	0	0	0	0	0	0	0	0	0	0	0	0	0	0	0	0	0	0
chr10|1139391|1142186|+	WDR37	0	0.477608	0	0	0	0	0	0	0	0	0	0	0	0	0	0	0	0	0	0	0	0	0	0	0	0	0	0	0	0	0	0	0	0	0	0	0	0	0	0	0	0	0	0	0	0	0	0
chr10|114154675|114158767|+	ACSL5	0	0	0	0	0	0	0	0	0	0	0	0	0	0	0	0	3.63971	0	0	0	0	0	0	0	0	0	0	0	0	0	0	0	0	0	0	0	0	0	0	0	0	0	0	0	0	0	0	0
chr10|114286845|114298089|+	VTI1A	0	0	0	0	0	0.11206	0	0	0	0	0	0	0	0	0	0	0	0	0	0	0	0	0	0	0	0	0	0	0	0	0	0	0	0	6.0804	0	0	0	0	0	0	0	0	0	0	0	0	0
chr10|114286845|114428757|+	VTI1A	0	0	0	0	0	0	0	0	0	0	0	0	0	0	0	0	0	0	0	0	0	0	0	0	0	0	0	0	0	0	0	0	2.9592	0	0	0	0	0	0	0	0	0	0	0	0	0	0	0
chr10|114437228|114437393|-	RP11-25C19.3	0	0	0	0	0	0	0	0	0	0	0	0	0	0	0	0	0	0	0	0	10.9418	0	0	0	0	0	0	0	0	0	0	0	0	0	0	0	0	0	0	0	0	0	0	0	0	0	0	0
chr10|114724314|114849299|+	TCF7L2	0	0	0	0	0	0.074707	0	0	0	0	0	0	0	0	0	0	0	0	0	0	0	0	0	0	0	0	0	0	0	0	0	0	0	0	0	0	0	0	0	0	0	0	0	0	0	0	0	0
chr10|114900942|114905856|+	TCF7L2	0	0	0	0	0.0953725	0	0	0	0	0	0	0	0	0	0	0	0	0	0	0	0	0	0	0	0	0	0	0	0	0	0	0	0	0	0	0	0	0	0	0	0	0	0	0	0	0	0	0
chr10|1149541|1151207|+	WDR37	0	0	0	0	0	0	0	0	0.264409	0	0	0	0	0	0	0	0	0	0	0	0	0	0	0	0	0	0	0	0	0	0	0	0	0	0	0	0	0	0	0	0	0	0	0	0	0	0	0
chr10|11523768|11527910|-	USP6NL	0	0	0	0	0	0	0	0.0953872	0	0	0	0	0	0	0	0	0	0	0	0	0	0	0	0	0	0	0	0	0	0	0	0	0	0	13.3769	0	0	0	0	0	0	0	0	0	0	0	0	0
chr10|11523768|11543207|-	USP6NL	0	0	0	0	0.0953725	0	0	0	0	0	0	0	0	0	0	0	0	0	0	0	0	0	0	0	0	0	0	0	0	0	0	0	0	0	0	0	0	0	0	0	0	0	0	0	0	0	0	0
chr10|11531100|11569566|-	USP6NL	0	0	0	0	0	0	0	0	0	0	0	0	0	0	0	0	0	0	0	0	0	0	0	0	0	0	0	0	0	0	0	0	1.9728	0	0	0	0	0	0	0	0	0	0	0	0	0	0	0
chr10|115342974|115345697|+	HABP2	0	0	0	0	0	0	0	0	0	0	0	0	0	0	0	0	0	0	0	0	0	0	0	0	0	0	0	0	0	0	0	0	1.9728	0	0	0	0	0	0	0	0	0	0	0	0	0	0	0
chr10|11543099|11569566|-	USP6NL	0	0	0	0	0	0	0	0	0	0	0	0	0	0	0	0	0	0	0	0	0	0	0	0	0	0	0	0	0	0	0	0	2.9592	0	0	0	0	0	0	0	0	0	0	0	0	0	0	0
chr10|11543099|11639716|-	USP6NL	0	0	0	0	0	0	0	0	0	0	0	0	0	0	0	0	0	0	0	0	0	0	0	0	0	0	0	0	0	0	0	0	9.864	0	0	0	0	0	0	0	0	0	0	0	0	0	0	0
chr10|115480790|115486193|+	CASP7	0	0	0.342955	0	0	0	0	0	0	0	0	0	0	0	0	0	0	0	0	0	0	0	0	0	0	0	0	0	0	0	0	0	0	0	0	0	0	0	0	0	0	0	0	0	0	0	0	0
chr10|11551593|11560573|-	USP6NL	0	0	0	0	0	0	0	0	0	0	0	0	0	0	0	0	0	0	0	0	0	0	0	0	0	0	0	0	0	0	0	0	3.9456	0	0	0	0	0	0	0	0	0	0	0	0	0	0	0
chr10|11551593|11569566|-	USP6NL	0	0	0	0	0	0	0	0	0	0	0	0	0.153012	0	0	0	0	0	0	4.65448	0	0	0	0	0	0	0	0	0	0	0	0	41.4288	0	0	3.43301	0	0	0	0	0	256.789	0	0	0	0	0	0
chr10|115525149|115525310|+	PLEKHS1	0	0	0	0	0	0	0	0	0	0	0	0	0	0	0	0	0	0	16.0501	0	0	0	0	0	0	0	0	0	0	0	0	0	0	0	0	0	0	0	0	0	0	0	0	0	0	0	0	0
chr10|115618286|115644139|+	NHLRC2	0	0	0	0	0	0	0	0	0	0	0	0	0	0	0	0	0	0	0	0	0	0	0	0	0	0	0	0	0	0	0	0	6.9048	0	0	0	0	0	0	0	0	0	0	0	0	0	0	0
chr10|115636279|115644139|+	NHLRC2	0	0	0	0	0.0953725	0.186767	0	0	0	0	0	0	0	0	0	0	0	0	0	0	0	0	0	0	0	0	0	0	0	0	0	0	1.9728	0	3.64824	0	0	0	0	0	0	0	0	0	0	0	0	0
chr10|115639332|115664795|+	NHLRC2	0	0	0	0	0	0	0	0.0953872	0	0	0	0	0	0	0	0	0	0	0	0	0	0	0	0	0	0	0	0	0	0	0	0	0	0	0	0	0	0	0	0	0	0	0	0	0	0	0	0
chr10|115662229|115664795|+	NHLRC2	0	0	0	0	0.0953725	0	0	0	0	0	0	0	0	0	0	0	0	0	0	0	0	0	0	0	0	0	0	0	0	0	0	0	0	0	0	0	0	0	0	0	0	0	0	0	0	0	0	0
chr10|115895906|115905520|-	CCDC186	0	0	0	0	0	0	0	0	0	0	0	0	0	0	0	0	0	0	0	0	0	0	0	0	0	0	0	0	0	0	0	0	1.9728	0	0	0	0	0	0	0	0	0	0	0	0	0	0	0
chr10|115910850|115910979|-	CCDC186	0	0	0	0	0	0	0	0	0	0	0	0	0	0	0	0	0	0	0	0	0	0	0	0	0	0	0	0	0	0	0	0	0	0	2.43216	0	0	0	0	0	0	0	0	0	0	0	0	0
chr10|115910850|115917439|-	CCDC186	0	0	0	0	0	0	0	0	0	0	0	0	0	0	0	0	0	0	0	0	0	0	0	0	0	0	0	0	0	0	0	0	1.9728	0	0	0	0	0	0	0	0	0	0	0	0	0	0	0
chr10|115922395|115923088|-	CCDC186	0	0	0	0	0	0	0	0	0	0	0	0	0	0	0	0	0	0	0	0	0	0	0	0	0	0	0	0	0	0	0	0	5.9184	0	0	0	0	0	0	0	0	0	0	0	0	0	0	0
chr10|116225456|116233715|-	ABLIM1	0	0	0	0	0.0953725	0	0	0	0	0	0	0	0	0	0	0	0	0	0	0	0	0	0	0	0	0	0	0	0	0	0	0	0	0	0	0	0	0	0	0	0	0	0	0	0	0	0	0
chr10|116286239|116286397|-	ABLIM1	0	0	0	0	0	0	0	0	0	0	0	0	0	0	0	0	0	0	0	0	0	1.60664	0	0	0	0	0	0	0	0	0	0	0	0	0	0	0	0	0	0	0	0	0	0	0	0	0	0
chr10|116331055|116335358|-	ABLIM1	0	0	0	0	0	0	0	0	0	0	0	0	0	0	0	0	0	0	0	0	0	0	0	0	0	0	0	0	0	0	0	0	0	0	6.0804	0	0	0	0	0	0	0	0	0	0	0	0	0
chr10|116603499|116608496|+	FAM160B1	0	0	0	0	0	0.11206	0	0	0	0	0	0	0	0	0	0	0	0	0	0	0	0	0	0	0	0	0	0	0	0	0	0	2.9592	0	0	0	0	0	0	0	0	0	0	0	0	0	0	0
chr10|116719484|116734144|+	TRUB1	0	0	0	0	0	0	0	0	0	0	0	0	0	0	0	0	0	0	0	0	0	0	0	0	0	0	0	0	0	0	0	0	0	0	0	0	0	0	0	0	0	0	0	0	0	0	0	0
chr10|116730126|116734144|+	TRUB1	0	0	0	0	0	0	0	0	0.264409	0	0	0	0	0	0	0	0	0	0	0	0	0	0	0	0	0	0	0	0	0	0	0	3.9456	0	7.29648	0	0	0	0	0	0	0	0	0	0	0	0	0
chr10|116879948|116889297|+	ATRNL1	0	0	0	0	0	0.298828	0	0	0	0	0	0	0	0	0	0	0	0	0	0	0	0	0	0	0	0	0	0	0	0	0	0	0	0	0	0	0	0	0	0	0	0	0	0	0	0	0	0
chr10|116879948|116975638|+	ATRNL1	0	0	0	0	0	0.074707	0	0	0	0	0	0	0	0	0	0	0	0	0	0	0	0	0	0	0	0	0	0	0	0	0	0	0	0	0	0	0	0	0	0	0	0	0	0	0	0	0	0
chr10|1170157|1170964|+	WDR37	0	0	0	0	0	0	0	0	0	0	0	0	0	0	0	0	0	0	0	0	0	0	0	0	0	0	0	0	0	0	0	0	0	0	0	0	0	0	0	0	0	0	0	0	0	0	0	0
chr10|117221450|117228839|+	ATRNL1	0	0	0	0	0	0	0	0	0	0	0	0	0	0	0	0	0	0	0	0	0	0	0	0	0	0	0	0	0	0	0	0	0	0	0	0	0	0	0	0	0	2.167	0	0	0	0	0	0
chr10|117849251|117856275|-	GFRA1	0	0	0	0	0.143059	0.149414	0	0.0953872	0	0	0.151412	0	0	0	0.101657	0	0	0	0	0	0	0	0	0	0	0	0	0	0	0	0	0	0	0	0	0	0	0	0	0	0	0	0	0	0	0	0	0
chr10|11789347|11791591|+	ECHDC3	0	0	0	0	0	0	0	0	0	0	0	0	0	0	0	0	0	0	0	0	0	0	0	0	0	0	0	0	0	0	0	5.89797	0	0	0	0	0	0	0	0	0	0	0	0	0	0	0	0
chr10|11789347|11797607|+	ECHDC3	0	0	0	0	0	0	0	0	0	0	0	0	0	0	0	0	0	0	0	0	0	0	0	0	0	0	0	0	0	0	0	0	1.9728	0	0	0	0	0	0	0	0	0	0	0	0	0	0	0
chr10|118443175|118443301|-	HSPA12A	0	0	0	0	0	0	0	0	0	0	0	0	0	0	0	0	0	0	0	0	0	0	0	0	1.86119	0	0	0	0	0	0	0	0	0	0	0	0	0	0	0	0	0	0	0	0	0	0	0
chr10|118661275|118674995|-	SHTN1	0	0	0	0	0	0	0	0	0	0	0	0	0	0	0	0	0	0	0	0	0	0	0	0	0	0	0	0	0	0	0	0	3.9456	0	0	0	0	0	0	0	0	0	0	0	0	0	0	0
chr10|118674885|118681027|-	SHTN1	0	0	0	0	0	0	0	0	0	0	0	0	0	0	0	0	0	0	0	0	0	0	0	0	0	0	0	0	0	0	0	0	1.9728	0	0	0	0	0	0	0	0	0	0	0	0	0	0	0
chr10|118704434|118708508|-	SHTN1	0	0	0	0	0	0	0	0	0	0	0	0	0	0	0	0	0	0	0	0	0	0	0	0	0	0	0	0	0	0	0	0	5.9184	0	0	0	0	0	0	0	0	0	0	0	85.6358	0	0	0
chr10|118711419|118713721|-	SHTN1	0	0	0	0	0	0	0	0	0	0	0	0	0	0	0	0	0	0	0	0	0	0	0	0	0	0	0	0	0	0	0	0	5.9184	0	0	0	0	0	0	0	0	0	0	0	0	0	0	0
chr10|118711419|118719741|-	SHTN1	0	0	0	0	0	0	0	0	0	0	0	0	0	0	0	0	0	0	0	0	0	0	0	0	0	0	0	0	0	0	0	0	3.9456	0	0	0	0	0	0	0	0	0	0	0	0	0	0	0
chr10|11893995|11894214|+	PROSER2	0	0	0	0	0	0	0	0	0	0	0	0	0	0	0	0	0	0	0	0	0	0	0	0	0	0	0	0	0	0	0	0	0	0	0	0	0	0	0	0	0	0	0	81.3101	0	0	0	0
chr10|119003481|119012968|+	SLC18A2	0	0	0	0	0	0	0	0	0	0	0	0	0	0	0	0	0	0	0	0	0	0	0	0	0	0	4.18312	0	0	0	0	0	0	0	0	0	0	0	0	0	0	0	0	0	0	0	0	0
chr10|11911259|11911364|-	PROSER2-AS1	0	0	0	0	0	0	0	0	0	0	0	0	0	0	0	0	0	0	0	0	0	0	0	0	0	0	0	0	0	0	0	0	0	0	0	5.14951	0	0	0	0	0	0	0	0	0	0	0	0
chr10|11971863|11994248|-	UPF2	0	0	0	0	0.143059	0	0	0	0	0	0	0	0	0	0	0	0	22.1823	0	3.72359	0	0	0	0	0	0	0	0	0	0	0	0	0	0	0	0	0	0	0	0	0	0	0	0	0	0	0	0
chr10|11973639|11990507|-	UPF2	0	0	0	0	0	0	0	0	0	0	0	0	0	0	0	0	0	0	0	0	0	0	0	0	0	0	0	0	0	5.99367	0	0	0	0	0	0	0	0	0	0	0	0	0	0	0	0	0	0
chr10|11978543|11990507|-	UPF2	0	0	0	0	0	0	0	0	0	0	0	0	0	0	0	0	0	0	0	0	0	0	0	0	0	0	0	0	0	0	0	0	0	0	4.86432	0	0	0	0	0	0	0	0	0	0	0	0	0
chr10|11978543|11994248|-	UPF2	0	0	0	0	0	0	0	0	0	0	0	0	0	0	0	0	0	0	0	0	0	0	0	0	0	0	0	0	2.59201	0	0	0	0	0	0	0	0	0	0	0	0	0	0	0	0	0	0	0
chr10|119798482|119800076|-	RAB11FIP2	0	0	0	0	0	0	0	0	0	0	0	0	0	0	0	0	0	0	0	0	0	0	0	0	0	0	2.78875	0	0	0	0	0	0	0	0	0	0	0	0	0	0	0	0	0	0	0	0	0
chr10|11984663|11990507|-	UPF2	0	0	0	0	0	0	0	0	0	0	0	0	0	0	0	0	0	0	0	0	0	0	0	0	0	0	0	0	0	0	0	0	1.9728	0	0	3.43301	0	0	0	0	0	0	0	0	0	0	0	0
chr10|11984663|11994248|-	UPF2	0	0	0	0	0	0	0	0	0	0	0	0	0	0	0	5.70742	0	0	0	0	0	0	0	0	0	0	0	0	0	0	0	0	0	0	0	0	0	0	0	0	0	0	0	0	0	0	0	0
chr10|11990367|11994248|-	UPF2	0	0	0	0	0	0	0	0	0	0	0	0	0	0	0	0	0	0	0	0	0	0	0	0	0	0	0	0	0	17.981	0	0	0	0	0	0	0	0	0	0	0	0	0	0	0	0	0	0
chr10|12001036|12001169|-	UPF2	0	0	0	0	0	0	0	0	0	0	0	0	0	0	0	0	0	0	0	0	0	0	0	0	0	0	0	0	0	0	0	0	0	0	0	0	0	0	0	0	0	0	0	0	0	0	3.7261	0
chr10|12009339|12056183|-	UPF2	0	0	0	0	0	0	0	0	0	0	0	0	0	0	0	0	0	0	0	0	0	0	0	1.6042	0	0	0	0	0	0	0	0	11.8368	0	2.43216	0	0	0	0	0	0	0	0	0	0	0	0	0
chr10|12021055|12056183|-	UPF2	0	0	0	0	0	0	0	0.0953872	0	0	0	0	0	0	0	0	0	0	0	0	0	0	0	0	0	0	0	0	0	0	0	0	0	0	0	0	0	0	0	0	0	0	0	0	0	0	0	0
chr10|12039670|12046726|-	UPF2	0	0	0	0	0.0953725	0	0	0	0	0	0	0	0	0	0	0	0	0	0	0	0	0	0	0	0	0	0	0	0	0	0	0	1.9728	0	0	0	0	0	0	0	0	0	0	0	0	0	0	0
chr10|12039670|12056183|-	UPF2	0	0	1.02886	0	0	0.074707	0	0.429243	0	0	0	0	0	0	0.101657	0	0	0	0	0	0	0	0	0	0	0	2.78875	0	0	0	0	5.89797	26.6328	0	0	5.14951	0	0	0	0	0	0	0	0	0	0	0	0
chr10|120445494|120454742|-	CACUL1	0	0	0	0	0	0	0	0	0	0	0	0	0	0	0	0	0	0	0	0	0	0	0	0	0	0	0	0	0	0	0	0	1.9728	0	0	0	0	0	0	0	0	0	0	0	0	0	0	0
chr10|120445494|120467099|-	CACUL1	0	0	0	0	0	0	0	0	0	0	0	0	0	0	0	0	0	0	0	0	0	0	0	0	0	0	0	0	2.59201	0	0	0	0	0	0	0	0	0	0	0	0	0	0	0	66.6056	0	0	0
chr10|120450776|120489922|-	CACUL1	0	0	0	0	0	0	0	0	0	0	0	0	0	0	0	0	0	0	0	0	0	0	0	0	0	0	0	0	0	0	0	0	0	0	0	0	0	0	0	0	0	0	0	7.93269	0	0	0	0
chr10|120460817|120489922|-	CACUL1	0	0	0	0	0	0	0	0	0	0	0	0	0	0	0	0	0	0	0	0	0	1.60664	0	0	0	0	0	0	0	0	0	5.89797	0	0	0	0	0	0	0	0	0	0	0	0	0	0	0	0
chr10|120467003|120489922|-	CACUL1	0	0	0	0	0	0	0	0	0	0	0	0	0	0	0	0	0	0	0	0	0	0	0	0	0	0	0	0	0	0	0	0	1.9728	0	0	6.86601	0	0	0	0	0	0	0	0	0	0	0	0
chr10|120488806|120489922|-	CACUL1	0	0	0.514432	0	0	0	0	0	0	0	0	0	0	0	0	0	0	0	0	0	0	0	10.8178	0	0	0	0	0	3.88802	0	0	0	16.7688	0	21.8894	11.1573	0	0	0	0	0	0	0	0	0	0	0	0
chr10|120797749|120797951|-	EIF3A	0	0	0	0	0	0	0	0	0	0	0	0	0	0	0	0	0	0	0	1.86179	0	0	0	0	0	0	0	0	0	0	0	4.42348	0	0	35.2663	21.4563	0	0	0	0	0	0	0	36.6887	0	0	0	0
chr10|120797749|120802284|-	EIF3A	0	0	0	0	0	0.074707	0	0	0	0	0	0	0	0	0	0	0	0	0	0	0	0	0	0	0	0	0	0	0	0	0	0	0	0	0	0	0	0	0	0	0	0	0	0	0	0	0	0
chr10|120809145|120809312|-	EIF3A	0	0	0	0	0	0	0	0	0	0	0	0	0	0	0	0	0	0	0	0	0	0	0	0	0	0	0	0	0	0	0	0	0	0	0	0	0	0	0	0	0	79.0954	0	0	0	0	0	0
chr10|120809312|120810833|-	EIF3A	0	0	0	0	0	0	0	0.0953872	0	0	0	0	0	0	0	0	0	0	0	2.79269	0	0	0	0	0	0	0	0	0	0	0	0	0	0	0	0	0	0	0	0	0	0	0	0	0	0	0	0
chr10|120809312|120819230|-	EIF3A	0	0	0	0	0	0	0	0	0	0.277523	0	0	0	0	0	0	0	0	0	0	0	0	0	0	0	0	0	0	0	0	0	0	0	0	0	0	0	0	0	0	0	0	0	0	0	0	0	0
chr10|120816251|120816365|-	EIF3A	0	0	0	0	0	0	0	0	0	0	0	0	0	0	0	0	0	0	0	0	0	0	0	0	0	0	0	0	0	0	0	0	0	0	0	2.57475	0	0	0	0	0	0	0	0	0	0	0	0
chr10|120832401|120833449|-	EIF3A	0	0.716412	0	0	0	0.186767	0	0.0953872	0	0	0	0	0	0	0	0	0	0	0	0	0	0	0	0	0	0	0	0	0	0	0	0	2.9592	0	0	0	0	0	0	0	0	0	0	0	0	0	0	0
chr10|120867459|120883081|+	FAM45A	0	0	0	0	0	0	0	0	0	0	0	0	0	0	0	0	0	0	0	0	0	0	0	0	0	0	0	0	0	0	0	0	0	0	0	5.14951	0	0	0	0	0	0	0	0	0	0	0	0
chr10|120867479|120877179|+	FAM45A	0	0	0	0	0	0	0	0	0	0	0	0	0	0	0	0	0	0	0	0	0	0	0	0	0	0	0	0	0	0	0	0	3.9456	0	0	0	0	0	0	0	0	0	0	0	0	0	0	0
chr10|120931735|120931893|-	PRDX3	0	0	0	0	0	0	0	0	0	0	0	0	0	0	0	0	0	0	0	0	0	0	0	0	0	0	0	0	0	0	0	0	0	0	0	3.43301	0	0	0	0	0	0	0	0	0	0	0	0
chr10|12123470|12126750|+	DHTKD1	0	0	0	0	0	0	0	0	0	0	0	0	0	0	0	0	0	0	0	0	0	0	0	0	0	0	0	0	0	0	0	0	8.8776	0	18.2412	0	0	0	0	0	0	0	0	0	0	0	0	0
chr10|12123470|12133683|+	DHTKD1	0	0	0	0	0	0.11206	0	0	0.528819	0	0	0	0	0.0885666	0	0	0	0	0	0	0	0	0	0	0	0	0	2.64635	0	0	0	0	0	0	0	0	0	0	0	0	0	0	0	0	0	0	0	0
chr10|12123470|12136270|+	DHTKD1	0	0	0.342955	0	0	0	0	0.0953872	0	0	0	0	0	0.0885666	0	0	0	0	0	0	0	0	0	0	0	0	0	0	0	0	0	0	0	0	0	0	0	0	0	0	0	0	0	0	0	0	0	0
chr10|12123470|12143180|+	DHTKD1	0	0	0	0	0	0.11206	0	0.0953872	0	0	0	0	0	0	0	15.2198	0	0	0	0	0	0	0	0	0	0	0	0	0	0	0	0	0	0	0	0	0	0	0	0	0	0	0	0	0	0	0	0
chr10|12123470|12155063|+	DHTKD1	0	0	0.685909	0	0.0953725	0	0	0	0	0	0	0	0	0	0	0	0	0	0	0	0	0	0	0	0	0	0	0	0	0	0	0	0	0	0	0	0	0	0	0	0	0	0	0	0	0	0	0
chr10|12123470|12162266|+	DHTKD1	0	0	0	0	0	0.074707	0	0	0	0	0	0	0	0	0	0	0	0	0	0	0	0	0	0	0	0	0	0	0	0	0	0	0	0	18.2412	0	0	0	0	0	0	0	0	0	0	0	0	0
chr10|12126538|12129728|+	DHTKD1	0.506949	0	0	0	0	0	0	0	0	0	0	0	0	0	0	0	0	0	0	0	0	0	0	0	0	0	0	0	0	0	0	0	0	0	0	0	0	0	0	0	0	0	0	0	0	0	0	0
chr10|121275020|121286936|-	RGS10	0	0	0	0	0	0	0	0	0	0	0	0	0	0	0	0	0	0	24.8046	0	0	0	0	0	0	0	2.78875	0	0	0	0	0	0	0	0	10.299	0	0	0	0	0	0	0	0	0	0	0	0
chr10|12133511|12155063|+	DHTKD1	0	0	0	0	0	0	0	0	0	0	0	0	0	0.0885666	0	0	0	0	0	0	0	0	0	0	0	0	0	0	0	0	0	0	0	0	0	0	0	0	0	0	0	0	0	0	0	0	0	0
chr10|121336122|121339522|-	TIAL1	0	0	0	0	0	0	0	0.0953872	0	0	0	0	0	0	0	0	0	0	0	0	0	0	0	0	0	0	0	0	0	0	0	0	0	0	0	0	0	0	0	0	0	0	0	0	0	0	0	0
chr10|121336591|121339522|-	TIAL1	0	0	0	0	0	0	0	0	0	0	0	0.128781	0	0	0	0	0	0	0	0	0	0	0	0	0	0	0	0	0	0	0	0	0	0	0	0	0	0	0	0	0	0	0	0	0	0	0	0
chr10|121338237|121347760|-	TIAL1	0	0	0	0	0	0.074707	0	0	0	0	0.227118	0	0	0	0	0	0	0	0	0	0	0	0	0	0	0	0	0	0	0	0	0	0	0	0	0	0	0	0	0	0	0	0	0	0	0	0	0
chr10|12139682|12162266|+	DHTKD1	0	0	0	0	0	0	0	0	0	0	0	0	0	0	0	0	0	0	0	0	0	0	0	0	0	0	0	0	0	0	0	0	0	0	0	0	0	0	0	0	0	0	0	0	0	0	0	0
chr10|12148244|12162266|+	DHTKD1	0	0	0	0	0	0	0	0	0	0	0	0	0	0.0885666	0	0	0	0	0	0	0	0	0	0	0	0	0	0	0	0	0	0	0	0	0	0	0	0	0	0	0	0	0	0	0	0	0	0
chr10|121551028|121571467|+	INPP5F	0	0	0	0	0	0	0	0.0953872	0	0	0	0	0	0	0	0	0	0	0	0	0	0	0	0	0	0	0	0	0	0	0	0	0	0	0	0	0	0	0	0	0	0	0	0	0	0	0	0
chr10|12159671|12162266|+	DHTKD1	0	0	0	0	0	0	0	0	0	0	0	0	0	0	0	0	0	0	0	0	0	0	0	0	0	0	0	0	0	0	0	0	5.9184	0	0	0	0	0	0	0	0	0	0	0	0	0	0	0
chr10|12160747|12162266|+	DHTKD1	0	0	0	0	0	0.074707	0	0	0	0	0	0	0	0.13285	0	0	0	0	0	0	0	0	0	0	0	0	4.18312	3.96952	0	0	0	0	0	0	0	0	0	0	0	0	0	0	0	0	0	0	0	0
chr10|121657938|121658471|+	SEC23IP	0	0	0	0	0	0	0	0	0	0	0	0	0	0	0	0	0	0	0	0	0	0	0	0	0	0	0	0	0	10.9884	0	0	0	0	0	0	0	0	0	0	0	0	0	0	0	0	0	0
chr10|121685547|121689943|+	SEC23IP	0	0	0	0	0	0	0	0	0	0	0	0	0	0	0	0	0	0	0	0	0	0	0	1.6042	0	0	0	0	0	0	0	0	0	0	0	0	0	0	0	0	0	0	0	0	0	0	0	0
chr10|12251965|12259466|+	CDC123	0	0	0	0	0	0	0	0.143081	0	0	0	0	0	0	0	0	0	0	0	0	0	0	0	0	0	0	0	0	0	0	0	0	0	0	0	0	0	0	0	0	0	0	0	0	0	0	0	0
chr10|122612035|122643400|+	WDR11	0	0	0	0	0	0	0	0	0	0	0	0	0	0	0	0	0	0	0	0	0	0	0	0	0	0	0	0	0	0	0	0	0	0	10.9447	0	0	0	0	0	0	0	0	0	0	0	0	0
chr10|122622246|122637971|+	WDR11	0	0	0	0	0	0.074707	0	0	0	0	0	0	0	0	0	0	0	0	0	0	0	0	0	0	0	0	0	0	0	0	0	0	0	0	0	0	0	0	0	0	0	0	0	0	0	0	0	0
chr10|122622246|122650399|+	WDR11	0	0	0	0	0	0	0	0.0953872	0	0	0	0	0	0	0	0	0	0	0	0	0	0	0	0	0	0	0	0	0	0	0	0	0	0	0	0	0	0	0	0	0	0	0	0	0	0	0	0
chr10|122640337|122649521|+	WDR11	0	0	0	0	0	0	0	0	0	0	0	0	0	0	0	0	0	0	0	0	0	0	0	0	0	0	0	0	0	0	0	0	2.9592	0	0	0	0	0	0	0	0	0	0	0	0	0	0	0
chr10|122650227|122662744|+	WDR11	0.337966	0	0	0	0	0	0	0	0	0	0	0	0	0	0	0	0	0	0	0	0	0	0	0	0	0	0	0	0	0	0	0	0	0	0	0	0	0	0	0	0	0	0	0	0	0	0	0
chr10|12277046|12280484|+	CDC123	0	0	0	0	0	0.149414	0	0	0	0	0	0	0	0	0	0	0	0	0	0	0	0	0	0	0	0	0	0	0	9.98945	0	0	0	0	0	0	0	0	0	0	0	0	0	0	0	0	0	0
chr10|123256045|123279683|-	FGFR2	0	0	0	0	0	0	0	0	0	0	0	0	0	0	0.101657	0	0	0	0	0	0	0	0	0	0	0	0	0	0	0	0	0	0	0	0	0	0	0	0	0	0	0	0	0	0	0	0	0
chr10|123298105|123325218|-	FGFR2	0	0	0	0	0.0953725	0	0	0	0	0	0	0	0	0	0	0	0	0	0	0	0	0	0	0	0	0	0	0	0	0	0	0	0	0	0	0	0	0	0	0	0	0	0	0	0	0	0	0
chr10|123549683|123629553|-	ATE1	0	0	0	0	0	0.074707	0	0	0	0	0	0	0	0	0	0	0	0	0	0	0	0	0	0	0	0	0	0	0	0	0	0	0	0	0	0	0	0	0	0	0	0	0	0	0	0	0	0
chr10|123549683|123683844|-	ATE1	0	0	0	0	0	0	0	0	0	0	0	0	0	0	0	0	0	0	0	0	0	0	0	0	0	0	0	0	0	18.98	0	0	0	0	0	0	0	0	0	0	0	0	0	0	0	0	0	0
chr10|123596232|123683844|-	ATE1	0	0	0	0	0	0	0	0	0	0	0	0	0	0	0	0	0	0	0	0	0	0	0	0	0	0	0	0	0	7.99156	0	0	1.9728	0	0	0	0	0	0	0	0	0	0	0	0	0	0	0
chr10|123600596|123683844|-	ATE1	0	0	0	0	0	0	0	0	0	0	0	0	0	0	0	0	0	0	0	0	0	0	0	0	0	0	0	0	0	0	0	0	0	0	0	2.57475	0	0	0	0	0	0	0	0	0	0	0	0
chr10|123658355|123662135|-	ATE1	0	0	0	0	0	0	0	0	0	0	0	0	0	0	0.101657	0	0	0	0	0	0	0	0	0	0	0	0	0	0	0	0	0	0	0	0	0	0	0	0	0	0	0	0	0	0	0	0	0
chr10|123658355|123670666|-	ATE1	0	0	0	0	0	0	0	0	0	0	0	0.128781	0	0	0	0	0	0	0	0	0	0	0	0	0	0	0	0	0	0	0	0	0	0	0	0	0	0	0	0	0	0	0	0	0	0	0	0
chr10|123658355|123673408|-	ATE1	0	0.477608	0	0	0	0	0	0	0	0	0.151412	0	0	0	0	0	0	0	0	0	0	0	0	0	0	0	0	0	0	0	0	0	0	0	0	0	0	0	0	0	0	0	0	0	0	0	0	0
chr10|123661905|123683844|-	ATE1	0	0	0	0	0	0.074707	0	0	0	0	0	0	0	0	0	0	0	0	0	0	0	0	0	0	0	0	0	0	0	0	0	0	9.864	4.56709	0	0	0	0	0	0	0	0	0	0	0	0	0	0
chr10|123670420|123673408|-	ATE1	0	0	0	0	0	0	0	0	0	0	0	0	0	0	0	0	0	0	0	0	0	0	0	0	0	0	0	0	0	0	0	0	2.9592	0	0	0	0	0	0	0	0	0	0	0	0	0	0	0
chr10|123673304|123683844|-	ATE1	0	0	0	0	0	0	0	0	0	0	0	0	0	0	0	0	0	0	0	0	0	0	0	0	0	0	0	0	0	0	1.77359	0	0	0	0	0	0	0	0	0	0	0	0	0	0	0	0	0
chr10|123681723|123681863|-	ATE1	0	0	0	0	0	0	0	0	0	0	0	0	0	0	0	0	0	0	0	0	4.68933	0	0	0	0	0	0	0	0	0	0	0	0	0	0	0	0	0	0	0	0	0	0	0	0	0	0	0
chr10|123718838|123721032|-	NSMCE4A	0	0	0	0	0	0.074707	0	0	0	0	0	0	0	0	0	0	0	0	0	0	0	0	0	0	0	0	0	0	0	0	0	0	25.6464	0	0	0	0	0	0	0	0	0	0	0	0	0	0	0
chr10|123718838|123722843|-	NSMCE4A	0	0	0	0	0	0	0	0	0	0	0	0	0	0	0	0	0	0	0	0	0	0	0	0	0	0	0	0	0	0	0	0	4.932	0	0	0	0	0	0	0	0	0	0	0	0	0	0	0
chr10|123842161|123848106|+	TACC2	0	0	0	0	0	0	0	0	0	0	0	0	0	0	0	0	0	0	0	0	0	0	0	0	0	0	0	0	0	0	0	0	0	0	0	0	0	0	0	0	0	0	0	0	0	0	0	0
chr10|123847474|123847665|+	TACC2	0	0	0	0	0	0	0	0	0	0	0	0	0	0	0	0	0	0	0	0	0	0	0	0	0	0	0	0	0	0	0	0	0	0	0	2.57475	0	0	0	0	0	0	0	0	0	0	0	0
chr10|124151818|124172561|+	PLEKHA1	0	0	0	0	0	0	0	0	0	0	0	0	0.102008	0	0	0	0	0	0	0	0	0	0	0	0	0	0	0	0	0	0	0	0	0	0	0	0	0	0	0	0	0	0	0	0	0	0	0
chr10|124159858|124177484|+	PLEKHA1	0	0	0	0	0	0	0	0	0	0	0	0	0	0	0	0	0	0	0	0	0	0	0	0	0	0	0	0	0	0	0	0	0	0	0	0	0	0	0	0	0	0	0	0	0	0	0	0
chr10|124340381|124358613|+	DMBT1	0	2.86565	0	0	0	0	0	0.143081	0	0	0	0	0	0	0	0	0	0	0	0	0	0	0	0	0	0	0	0	0	0	0	0	0	0	0	0	0	0	0	0	0	0	0	0	0	0	0	0
chr10|124341308|124353114|+	DMBT1	0.337966	0	0	0	0	0	0	0	0	0	0	0	0	0.309983	0	0	0	0	0	0	0	0	0	0	0	0	0	0	0	0	0	0	0	0	0	0	0	0	0	0	0	0	0	0	0	0	0	0
chr10|124342115|124372716|+	DMBT1	0	0	0	0	0	0	0	0	0	0	0	0	0	0.0885666	0	0	0	0	0	0	0	0	0	0	0	0	0	0	0	0	0	0	0	0	0	0	0	0	0	0	0	0	0	0	0	0	0	0
chr10|124350180|124354044|+	DMBT1	0	0	0	0	0	0	0	0	0	0	0	0	0	0.2657	0	0	0	0	0	0	0	0	0	0	0	0	0	0	0	0	0	0	0	0	0	0	0	0	0	0	0	0	0	0	0	0	0	0
chr10|124377532|124379807|+	DMBT1	0	0	0	0	0	0	0	0	0	0	0	0	0	0.0885666	0	0	0	0	0	0	0	0	0	0	0	0	0	0	0	0	0	0	0	0	0	0	0	0	0	0	0	0	0	0	0	0	0	0
chr10|124711469|124712548|-	C10orf88	0	0	0	0	0	0	0	0	0	0	0	0	0	0	0	0	0	0	0	0	0	0	0	0	0	0	0	0	0	0	0	0	1.9728	0	0	0	0	0	0	0	0	0	0	0	0	0	0	0
chr10|124799981|124800895|+	ACADSB	0	0	0	0	0.143059	0	0	0	0	0	0	0	0	0	0	0	0	0	0	0	0	0	0	0	0	0	0	0	0	0	0	0	0	0	0	0	0	0	0	0	0	0	0	0	0	0	0	0
chr10|125771848|125806240|-	CHST15	0	0	0	0	0	0	0	0	0	0	0	0	0	0	0	0	0	0	0	0	0	0	0	0	0	0	0	0	0	0	0	0	0	0	0	0	0	0	0	0	7.99483	0	0	0	0	0	0	0
chr10|125780771|125806240|-	CHST15	0	0	0	0	0	0	0	0	0	0	0	0.128781	0	0	0	0	0	0	0	0	0	0	0	0	0	0	0	0	0	0	0	0	0	0	0	0	0	0	0	0	0	0	0	0	0	0	0	0
chr10|125798030|125804435|-	CHST15	0	0	0	0	0	0	0	0.0953872	0	0	0	0	0	0	0	0	0	0	0	0	0	0	0	0	0	0	0	0	0	0	0	0	0	0	0	0	0	0	0	0	0	0	0	0	0	0	0	0
chr10|125798030|125806240|-	CHST15	0.506949	0	0.685909	0.12856	0.0953725	0.336181	0	0.143081	0	0	0	0.128781	0.102008	0	0	0	0	0	0	0	0	0	0	0	0	0	0	0	0	0	0	0	0	0	0	0	0	0	0	0	0	0	0	0	0	0	0	0
chr10|12595223|12595355|+	CAMK1D	0	0	0	0	0	0	0	0	0	0	0	0	0	0	0	0	0	0	0	0	0	0	0	0	0	0	0	0	5.18403	0	0	0	0	0	0	0	0	0	0	0	0	0	0	0	0	0	0	0
chr10|12595223|12708809|+	CAMK1D	0	0	0	0	0	0	0	0	0	0	0	0	0	0	0	0	0	0	0	0	0	0	0	0	0	0	0	0	0	0	0	0	6.9048	0	0	0	0	0	0	0	0	0	0	0	0	0	0	0
chr10|126097110|126100769|-	OAT	0	0	0	0	0.143059	0.11206	0	0	0.264409	0	0	0	0	0	0	0	0	3.1689	0	0	0	0	0	0	0	0	0	0	0	1.99789	0	0	0	0	0	0	0	0	0	0	0	0	0	0	0	0	0	0
chr10|126172707|126186697|+	LHPP	0	0	0	0	0	0	0	0	0	0	0	0	0	0	0.152485	0	0	0	0	0	0	0	0	0	0	0	0	0	0	0	0	0	0	0	0	0	0	0	0	0	0	0	0	0	0	0	0	0
chr10|126370175|126370948|-	RP11-12J10.3	0	0.955215	1.37182	0.514239	0.286118	0.709716	0.106454	0	0.264409	0	0	0	0.102008	0.13285	0.406626	0	0	0	0	1.86179	0	0	0	0	0	0	0	0	0	0	0	0	0	0	10.9447	0	0	0	0	0	0	0	0	0	0	0	0	0
chr10|126370175|126384781|-	RP11-12J10.3	0	0	0.342955	0	0.0953725	0	0	0	0	0	0	0	0.153012	0	0	0	0	9.50671	0	0	0	0	0	0	0	0	0	0	0	0	0	0	0	0	0	0	0	0	0	0	0	0	0	0	0	0	0	0
chr10|126395204|126395456|-	RP11-12J10.3	0	0	0	0	0	0	0	0	0	0	0	0	0	0.0885666	0	0	0	0	0	0	0	0	0	0	0	0	0	9.26221	0	0	0	0	0	0	0	0	0	4.51799	0	0	0	0	0	0	0	0	0	0
chr10|126463243|126478907|-	RP11-12J10.3	0	0	0	0	0	0	0	0	0	0	0	0	0	0	0	0	0	0	0	0	0	0	0	0	0	0	8.36625	5.29269	0	0	0	0	4.932	0	0	0	0	0	0	0	0	0	0	0	0	0	0	0
chr10|126517324|126520032|+	FAM175B	0	0	0	0	0	0	0	0	0	0	0	0	0	0	0	0	0	0	0	0	0	0	0	0	0	0	0	0	0	0	0	8.84695	0	0	0	0	0	0	0	0	0	0	0	0	0	0	0	0
chr10|126631876|126632040|+	ZRANB1	0	0	0	0	0	0	0	0	0	0	0	0	0	0	0	0	0	0	0	0	0	0	5.4089	0	0	0	0	0	0	0	0	0	0	0	0	0	0	0	0	0	0	0	0	0	0	0	0	0
chr10|126662213|126662967|+	ZRANB1	0	0	0	0	0	0	0	0	0	0	0	0	0	0	0	0	0	0	0	0	0	0	0	0	0	0	0	0	0	0	0	0	1.9728	0	0	0	0	0	0	0	0	0	0	0	0	0	0	0
chr10|126716360|126716526|-	CTBP2	0	0	0	0	0	0	0	0	0	0	0	0	0	0	0	76.0989	0	0	0	0	0	0	0	0	0	0	0	0	0	0	0	0	0	0	0	0	0	0	0	0	0	0	0	0	0	0	0	0
chr10|126727565|126799662|-	CTBP2	0	0	0	0	0	0	0	0	0	0	0	0	0	0	0	0	0	0	0	0	0	0	0	0	0	0	0	0	0	0	0	0	0	6.08946	2.43216	0	0	0	0	0	0	0	0	0	0	0	0	0
chr10|127430788|127438134|+	EDRF1	0	0	0	0	0	0	0	0	0	0	0	0	0	0	0	0	0	0	0	0	0	0	0	0	0	0	2.78875	0	0	0	0	0	0	0	0	0	0	0	0	0	0	0	0	0	0	0	0	0
chr10|127495981|127505094|-	UROS	0	0	0	0	0	0	0	0	0	0	0	0	0	0	0	0	0	0	0	0	0	0	0	0	0	0	0	0	0	0	0	0	1.9728	0	0	0	0	0	0	0	0	0	0	0	0	0	0	0
chr10|127503353|127503602|-	UROS	0	0	0	0	0	0	0	0	0	0	0	0	0	0	0	0	0	0	0	0	0	0	0	0	0	0	0	0	0	0	0	0	1.9728	0	0	0	0	0	0	0	0	0	0	0	0	0	0	0
chr10|12866551|12866710|+	CAMK1D	0	0	0	0	0	0	0	0	0	0	0	0	0	0	0	0	0	0	0	0	0	0	0	0	2.79179	0	0	0	0	0	0	0	0	0	0	0	0	0	0	0	0	0	0	0	0	0	0	0
chr10|128768965|128780237|+	DOCK1	0	0	0	0	0	0	0	0	0	0	0	0	0	0	0	0	0	0	0	0	0	0	0	0	0	0	0	0	0	0	0	0	0	0	3.64824	5.14951	0	0	0	0	0	0	0	0	0	0	0	0
chr10|128768965|128788867|+	DOCK1	0	0	0.685909	0	0.429176	0.074707	0	0.143081	0.264409	0	0	0	0	0	0	0	0	0	0	0	0	0	0	0	0	0	5.5775	0	0	5.99367	0	0	0	6.08946	0	0	0	0	0	0	0	0	0	0	0	0	0	0
chr10|128768965|128798571|+	DOCK1	0	0	0	0	0.667608	0.560302	0	0.763098	0.264409	0	0	0	0	0.177133	0	0	0	0	0	0	0	0	0	0	0	0	0	0	0	0	0	0	8.8776	0	0	0	0	0	0	0	0	48.7574	0	0	0	0	0	0
chr10|128768965|128807068|+	DOCK1	0	0	0	0	0	0	0	0	0	0	0	0	0	0	0	0	0	0	0	0	0	0	0	1.6042	0	0	0	0	0	0	0	0	0	0	0	0	0	0	0	0	0	0	0	0	0	0	27.3247	0
chr10|128768965|128823047|+	DOCK1	0	0	0	0	0	0.11206	0	0	0	0	0	0	0	0	0	0	0	0	0	0	0	0	0	0	0	0	0	0	0	0	0	0	0	0	0	0	0	0	0	0	0	0	0	0	0	0	0	0
chr10|128768965|128836080|+	DOCK1	0	0	0	0	0	0.074707	0	0	0	0	0	0	0	0	0	0	0	0	0	0	0	0	0	0	0	0	0	0	0	0	0	0	0	0	0	0	0	0	0	0	0	0	0	0	0	0	0	0
chr10|128768965|128908618|+	DOCK1	0	0	0	0	0	0	0	0	0	0	0	0	0	0	0	0	0	0	0	0	0	0	0	0	0	0	0	0	0	0	0	0	0	0	0	0	0	0	0	0	0	0	0	0	0	0	0	0
chr10|128768965|128926028|+	DOCK1	0	0	0.685909	0.12856	0.38149	0.224121	0	0.238468	0.396614	0	0	0	0	0.708533	0	0	0	0	0	0	0	0	0	0	0	0	0	0	0	0	0	0	0	0	0	0	0	0	0	0	0	0	0	0	0	0	0	0
chr10|128768965|129055693|+	DOCK1	0	0	0	0	0.143059	0	0	0	0	0	0	0	0	0	0	0	0	0	0	0	0	0	0	0	0	0	0	0	0	0	0	0	0	0	0	0	0	0	0	0	0	0	0	0	0	0	0	0
chr10|128795011|128797699|+	DOCK1	0	0	0	0	0	0	0	0	0	0	0	0	0	0	0	0	0	0	0	0	0	0	0	0	0	0	0	0	0	0	0	0	0	0	12.1608	0	0	0	0	0	0	0	0	0	0	0	0	0
chr10|128795011|128798571|+	DOCK1	0	0	0	0	0.143059	0	0	0.0953872	0	0	0	0	0	0	0	0	0	0	0	0	0	0	0	0	0	0	0	0	0	0	0	0	1.9728	0	0	0	0	0	0	0	0	0	0	0	0	0	0	0
chr10|128805483|128805674|-	RP11-223P11.3	0	0	0	0	0	0	0	0	0	0	0	0	0	0	0	0	0	0	0	0	0	0	3.60594	0	0	0	0	0	0	0	0	0	0	0	0	0	0	0	0	0	0	0	0	0	0	0	0	0
chr10|128806995|128836080|+	DOCK1	0	0	0	0	0	0	0	0	0	0	0	0	0.102008	0	0	0	0	0	0	0	0	0	0	0	0	0	0	0	0	0	0	0	0	0	0	0	0	0	0	0	0	0	0	0	0	0	0	0
chr10|128829913|128841428|+	DOCK1	0	0	0	0	0	0	0	0	0	0	0	0	0	0	0	0	0	0	0	0	0	0	0	0	0	0	0	0	0	0	0	2.94898	0	0	0	0	0	0	0	0	0	0	0	0	0	0	0	0
chr10|128829913|128851079|+	DOCK1	0	0	0	0	0.0953725	0	0	0	0	0	0	0	0	0	0	0	0	0	0	0	0	0	0	0	0	0	0	0	0	0	0	0	0	0	0	0	0	0	0	0	0	0	0	0	0	0	0	0
chr10|128840888|128860040|+	DOCK1	0	0	0.342955	0	0	0	0	0.0953872	0	0	0	0	0	0	0	0	0	0	0	0	0	0	0	0	0	0	0	0	0	0	0	0	0	0	0	0	0	0	0	0	0	0	0	0	0	0	0	0
chr10|128859931|128908618|+	DOCK1	0	0	0	0	0	0	0	0	0	0	0	0	0	0	0	0	0	0	0	0	0	0	0	0	0	0	0	0	0	0	0	0	0	0	6.0804	0	0	0	0	0	0	0	0	0	0	0	0	0
chr10|129921354|129924020|-	MKI67	0	0	0	0	0	0	0	0	0	0	0	0	0	0	0	0	0	0	0	0	0	0	0	0	0	0	0	0	0	0	0	0	0	0	0	2.57475	0	0	0	0	0	0	0	0	0	0	0	0
chr10|13152273|13164487|+	OPTN	0	0	0	0	0	0	0	0	0	0	0	0	0	0	0	0	0	0	0	0	0	0	0	0	0	0	0	0	0	0	0	0	8.8776	0	0	0	0	0	0	0	0	0	0	0	0	0	0	0
chr10|13158266|13164487|+	OPTN	0	0	0	0	0	0	0	0	0	0	0	0	0	0	0	0	0	0	0	0	0	0	0	0	0	0	0	0	0	0	0	0	6.9048	0	0	0	0	0	0	0	0	0	0	0	0	0	0	0
chr10|13169744|13174197|+	OPTN	0	0	0	0	0	0	0	0	0	0	0	0	0	0	0	0	0	0	0	0	0	0	0	0	0	0	0	0	0	0	1.77359	0	0	0	0	0	0	0	0	0	0	0	0	0	0	0	0	0
chr10|131943474|131959261|+	GLRX3	0	0	0	0	0	0	0	0	0	0	0	0	0	0	0	0	0	0	0	0	0	0	0	0	0	0	0	0	0	0	0	0	2.9592	0	0	0	0	0	0	0	0	0	0	0	0	0	0	0
chr10|131958258|131973353|+	GLRX3	0	0	0	0	0	0.074707	0	0	0	0	0	0	0	0	0	0	0	0	0	0	0	0	0	0	0	0	0	0	0	0	0	0	0	0	0	0	0	0	0	0	0	0	0	0	0	0	0	0
chr10|131964770|131969900|+	GLRX3	0.337966	0	0	0	0.0953725	0	0	0	0	0	0	0	0	0	0	0	0	0	0	0	0	0	0	0	0	0	0	0	0	0	0	0	0	0	0	6.00776	0	0	0	0	0	0	0	0	0	0	0	0
chr10|131969847|131973353|+	GLRX3	0	0	0	0	0	0	0	0	0	0	0	0	0	0	0	0	0	0	0	0	0	0	0	0	0	0	0	0	0	0	0	0	0	0	8.51256	0	0	0	0	0	0	0	0	0	0	0	0	0
chr10|131969847|131977684|+	GLRX3	0	0	0	0	0	0.074707	0	0	0	0	0	0	0	0	0	0	0	0	0	0	0	0	0	0	0	0	0	0	0	0	0	0	2.9592	0	0	0	0	0	0	0	0	0	0	0	0	0	0	0
chr10|131973130|131977684|+	GLRX3	0	0	0	0	0	0	0	0	0	0	0	0	0	0	0	0	0	0	0	0	4.68933	0	0	0	0	0	0	0	0	0	0	0	0	0	0	0	0	0	0	0	0	0	0	0	0	0	0	0
chr10|13214375|13214765|+	MCM10	0	0	0	0	0	0	0	0	0	0	0	0	0	0	0	0	0	0	0	0	0	0	0	0	0	0	0	0	0	0	0	2.94898	0	3.04473	3.64824	0	0	0	0	0	0	0	0	0	0	0	0	0
chr10|13333830|13337606|-	PHYH	0	0	0	0	0	0	0	0	0	0	0.151412	0	0	0	0	0	0	0	0	0	0	0	0	0	0	0	0	0	0	0	0	0	0	0	0	0	0	0	0	0	0	0	0	0	0	0	0	0
chr10|133753700|133753884|+	PPP2R2D	0	0	0	0	0	0	0	0	0	0	0	0	0	0	0	0	0	0	0	0	0	0	0	0	0	0	0	0	0	0	0	0	0	0	0	0	0	4.51799	0	0	0	0	0	0	0	0	0	0
chr10|133757471|133758963|+	PPP2R2D	0	0	0	0	0	0.186767	0	0	0	0	0	0	0	0	0	0	3.63971	0	0	0	0	0	0	0	0	0	0	0	0	0	0	0	0	0	0	5.14951	0	0	0	0	0	0	0	0	0	0	0	0
chr10|13375816|13387028|-	SEPHS1	0	0	0	0	0	0	0	0	0	0	0	0	0	0	0	0	0	0	0	0	0	0	0	0	0	0	0	0	0	0	0	0	1.9728	0	0	0	0	0	0	0	0	0	0	0	0	0	0	0
chr10|133784141|133787447|-	BNIP3	0	0	0	0	0	0	0	0	0	0	0	0	0	0	0	0	0	0	0	0	0	0	0	0	0	0	0	0	0	0	0	0	0	0	4.86432	0	0	0	0	0	0	0	0	0	0	0	0	0
chr10|134161487|134179054|+	LRRC27	0	0	0	0	0	0	0	0	0	0	0	0	0	0	0	0	0	0	0	0	0	0	0	0	0	0	0	0	0	0	0	0	1.9728	0	0	0	0	0	0	0	0	0	0	0	0	0	0	0
chr10|134421418|134563349|+	INPP5A	0	0	0	0	0	0	0	0	0	0	0	0	0	0	0	0	0	0	0	0	0	0	0	0	0	0	0	0	0	0	0	0	0	0	0	1.7165	0	0	0	0	0	0	0	0	0	0	0	0
chr10|134459371|134511423|+	INPP5A	0	0	0	0	0	0	0	0	0	0	0	0	0	0	0	0	0	0	0	0	0	0	0	0	0	0	0	0	0	0	0	4.42348	0	0	0	0	0	0	0	0	0	0	0	0	0	0	0	0
chr10|134503895|134523960|+	INPP5A	0	0	0	0	0	0	0	0	0	0	0	0	0	0	0	0	0	0	0	0	0	0	0	0	0	0	0	0	0	0	0	2.94898	0	0	0	0	0	0	0	0	0	0	0	0	0	0	0	0
chr10|134503895|134563349|+	INPP5A	0	0	0	0	0	0	0.106454	0	0	0	0	0	0	0	0	0	0	0	0	0	0	0	0	0	0	0	0	0	0	0	0	0	0	0	0	0	0	0	0	0	0	0	0	0	0	0	0	0
chr10|134648095|134648157|-	CFAP46	0	0	0	0	0	0	0	0	0	0	0	0	0	0	0	0	0	0	0	0	0	0	0	0	0	0	0	0	0	0	0	0	0	0	0	0	0	0	0	0	0	0	0	0	0	0	0	0
chr10|135111455|135116484|-	TUBGCP2	0	0	0.342955	0	0	0	0	0	0	0	0	0	0	0	0	0	0	0	0	0	0	0	0	0	0	0	0	0	0	0	0	0	0	0	0	0	0	0	0	0	0	0	0	0	0	0	0	0
chr10|135116132|135116295|-	TUBGCP2	0	0	0	0	0	0	0	0	0	0	0	0	0	0	0	0	0	0	0	0	0	0	0	0	0	0	0	0	0	0	0	0	1.9728	0	0	0	0	0	0	0	0	0	0	0	0	0	0	0
chr10|135209216|135216277|+	RP11-108K14.8	0	0.477608	0	0	0	0	0	0.143081	0	0	0	0	0	0.0885666	0	0	0	0	0	0	0	0	0	0	0	0	13.9437	0	0	0	0	0	0	0	0	0	0	0	0	0	0	0	0	0	0	0	0	0
chr10|135211938|135213157|+	MTG1	0	0	0	0	0	0	0	0	0	0	0	0	0	0	0	0	0	0	0	0	0	0	0	0	0	0	0	0	2.59201	0	0	0	0	0	0	2.57475	0	0	0	0	0	0	0	0	0	0	0	0
chr10|135215032|135216277|+	RP11-108K14.8	0	0	0	0	0	0	0	0	0	0.370031	0	0	0	0	0	0	0	0	0	0	0	0	0	0	0	0	0	0	0	0	0	0	0	0	0	0	0	0	0	0	0	0	0	0	0	0	0	0
chr10|135304725|135311509|+	SCART1	0	0	0	0	0	0.149414	0	0	0	0	0	0	0	0	0	0	0	0	0	0	0	0	0	0	0	0	0	0	0	0	0	0	0	0	6.0804	13.732	0	0	0	0	0	0	0	0	0	0	0	0
chr10|13534610|13538888|-	BEND7	0	0	0	0	0.143059	0	0	0	0	0	0	0	0	0	0	0	0	0	0	0	0	0	0	0	0	0	0	0	0	0	0	0	0	0	0	0	0	0	0	0	0	0	0	0	0	0	0	0
chr10|135439919|135440068|-	FRG2B	0	0	0	0	0	0	0	0	0	0	0	0	0	0	0	0	0	0	0	0	0	0	0	0	0	0	0	0	0	0	0	0	3.9456	0	0	0	0	0	0	0	0	0	0	0	0	0	0	0
chr10|13690768|13690937|+	RP11-295P9.3	0	0	0	0	0	0	0	0	0	0	0	0	0	0	0	0	0	0	0	0	0	0	0	0	0	0	0	0	0	0	0	0	0	7.61182	0	0	0	0	0	0	0	0	0	0	0	0	0	0
chr10|13693954|13694119|+	RP11-295P9.3	0	0	0	0	0	0	0	0	0	0	0	0	0	0	0	0	0	0	0	0	0	0	0	0	0	0	0	0	0	0	0	0	1.9728	0	0	0	0	0	0	0	0	0	0	0	0	0	0	0
chr10|13701322|13705509|-	FRMD4A	0	0	0	0	0.190745	0	0	0	0	0	0	0	0	0	0	0	5.45957	0	0	0	0	0	0	0	0	0	0	0	0	0	0	0	0	0	0	0	0	0	0	0	0	0	0	0	0	0	0	0
chr10|13705452|13708325|-	FRMD4A	0	0	0	0	0	0	0	0	0	0	0	0	0	0	0	0	0	0	0	0	0	0	0	0	0	0	0	0	0	0	0	0	1.9728	0	0	0	0	0	0	0	118.59	0	0	0	0	0	0	0
chr10|13705452|13712528|-	FRMD4A	0	0	0	0	0	0	0	0	0	0	0	0	0	0	0	0	0	0	0	0	0	0	0	0	0	0	0	0	0	0	0	0	1.9728	0	6.0804	0	0	0	0	0	0	0	0	0	0	0	0	0
chr10|13705452|13717044|-	FRMD4A	0	0	0	0	0	0	0	0	0	0	0	0	0	0.0885666	0.101657	0	0	0	0	0	0	0	0	0	0	0	0	0	0	0	0	0	1.9728	0	0	0	0	0	0	0	0	0	0	38.6719	0	0	0	0
chr10|13708096|13712528|-	FRMD4A	0	0	0	0	0	0	0	0	0	0	0	0	0	0	0	0	0	0	0	0	0	0	0	0	0	0	0	0	0	0	0	0	3.9456	0	0	0	3.46233	0	0	0	0	0	0	0	0	0	0	0
chr10|13779843|13804680|-	FRMD4A	0	0	0	0	0.0953725	0	0	0	0	0	0	0	0	0	0	0	0	0	0	0	0	0	0	0	0	0	0	0	0	0	0	0	0	0	0	0	0	0	0	0	0	0	0	0	0	0	0	0
chr10|14816071|14816251|-	FAM107B	0	0	0	0	0	0	0	0	0	0	0	0	0	0	0	0	0	0	0	0	9.37866	0	0	0	0	0	0	0	0	0	0	0	0	0	0	0	0	0	0	0	0	0	0	0	0	0	0	0
chr10|14867477|14870271|-	CDNF	0	0	0	0	0	0.074707	0	0	0	0	0	0	0	0	0	0	0	0	0	0	0	0	0	0	0	0	0	0	0	0	0	0	0	0	0	0	0	0	0	0	0	0	0	0	0	0	0	0
chr10|14890607|14897942|+	HSPA14	0	0	0	0	0	0	0	0	0	0	0	0	0	0	0.101657	0	0	0	0	0	0	0	0	0	0	0	0	0	0	0	0	0	0	0	0	0	0	0	0	0	0	0	0	0	0	0	0	0
chr10|14938844|14939516|+	SUV39H2	0	0	0	0	0	0	0	0	0	0	0	0	0	0	0	0	0	0	0	0	0	0	0	2.4063	0	0	0	0	0	0	0	0	0	0	0	1.7165	0	0	0	0	0	0	0	0	0	0	0	0
chr10|14970014|14977563|-	DCLRE1C	0	0	0	0	0	0	0	0	0	0	0	0	0	0	0	0	0	0	0	0	12.5049	0	0	0	0	0	0	0	3.88802	0	0	0	0	0	0	0	0	0	0	0	0	0	0	0	0	0	0	0
chr10|14974852|14977563|-	DCLRE1C	0	0	0	0	0	0	0	0	0	0	0	0.128781	0	0	0	0	0	0	0	0	0	0	0	0	0	0	0	0	0	0	0	0	0	0	0	0	0	0	0	0	0	0	0	0	0	0	0	0
chr10|14977461|14987188|-	DCLRE1C	0	0	0	0	0	0	0	0	0	0	0	0	0	0	0	0	0	0	0	0	0	0	0	0	0	0	0	0	0	0	0	0	3.9456	0	0	0	0	0	0	0	0	0	0	0	0	0	0	0
chr10|15145303|15145712|+	RPP38	0	0	0	0	0	0	0	0	0	0	0.151412	0	0	0	0	0	0	0	0	0	0	0	0	0	0	0	0	0	0	0	0	0	0	0	0	0	0	0	0	0	0	0	0	0	0	0	0	0
chr10|15151700|15172311|-	NMT2	0	0	0	0	0	0	0	0	0	0	0	0	0	0.0885666	0	0	0	0	0	0	0	0	0	0	0	0	0	0	0	0	0	0	0	0	0	0	0	0	0	0	0	0	0	0	0	0	0	0
chr10|15170348|15172311|-	NMT2	0	0	0	0	0	0	0	0	0	0	0	0	0	0	0	0	0	0	0	0	0	0	0	0	0	0	0	0	0	0	0	0	2.9592	0	0	0	0	0	0	0	0	0	0	0	0	0	0	0
chr10|15174815|15183556|-	NMT2	0	0	0	0	0	0	0	0	0	0	0	0	0	0	0	0	0	0	0	0	0	0	0	0	0	0	0	0	0	0	0	0	1.9728	0	0	0	0	0	0	0	0	0	0	0	0	0	0	0
chr10|15317853|15326104|-	FAM171A1	0	0	0	0	0	0	0	0	0	0	0	0	0	0	0	0	0	0	0	2.79269	0	0	0	0	0	0	0	0	0	0	0	0	0	0	0	0	0	0	0	0	0	0	0	0	0	0	0	0
chr10|15573048|15634303|-	ITGA8	0	0	0	0	0	0	0	0	0	0	0.302824	0	0	0	0	0	0	0	0	0	0	0	0	0	0	0	0	0	0	0	0	0	0	0	0	0	0	0	0	0	0	0	0	0	0	0	0	0
chr10|15590453|15628663|-	ITGA8	0	0	0	0	0	0	0	0.381549	0	0	0.302824	0	0	0	0	0	0	0	0	0	0	0	0	0	0	0	0	0	0	0	0	0	0	0	0	0	0	0	0	0	0	0	0	0	0	0	0	0
chr10|15590453|15634303|-	ITGA8	0	0	0	0	0.286118	0	0	0	0	0	0.302824	0	0	0	0	0	0	0	0	0	0	0	0	0	0	0	0	0	0	0	0	0	0	0	0	0	0	0	0	0	0	0	0	0	0	0	0	0
chr10|15600072|15634303|-	ITGA8	0	0	0	0	0	0	0	0	0	0	0	0	0	0	0.101657	0	0	0	0	0	0	0	0	0	0	0	0	0	0	0	0	0	0	0	0	0	0	0	0	0	0	0	0	0	0	0	0	0
chr10|15600072|15639298|-	ITGA8	0	0	0	0	0.143059	0	0	0	0	0	0	0	0	0	0	0	0	0	0	0	0	0	0	0	0	0	0	0	0	0	0	0	0	0	0	0	0	0	0	0	0	0	0	0	0	0	0	0
chr10|15614209|15628663|-	ITGA8	0	0	0	0	0	0	0	0	0	0	0	0	0	0	0	0	0	0	0	0	0	0	0	0	0	0	0	0	0	0	0	0	0	0	0	0	0	0	0	0	0	0	0	0	0	0	0	0
chr10|15614209|15639298|-	ITGA8	0	0	0	0	0	0	0	0.143081	0	0	0	0	0	0	0	0	0	0	0	0	0	0	0	0	0	0	0	0	0	0	0	0	0	0	0	0	0	0	0	0	0	0	0	0	0	0	0	0
chr10|15617487|15634303|-	ITGA8	0	0	0	0	0	0	0	0	0	0	0	0	0	0	0	0	10.9191	0	0	0	0	0	0	0	0	0	0	0	0	0	0	2.94898	2.9592	0	0	0	0	0	0	0	0	0	0	0	0	0	0	0
chr10|15646206|15658558|-	ITGA8	0	0	0	0	0	0	0.106454	0	0	0	0	0	0	0	0	0	0	0	0	0	0	0	0	0	0	0	0	0	0	0	0	0	0	0	0	0	0	0	0	0	0	0	0	0	0	0	0	0
chr10|15858833|15876615|-	FAM188A	0	0	0	0	0	0	0	0	0	0	0	0	0	0	0	0	0	0	0	0	0	0	0	0	0	0	0	0	0	0	0	0	1.9728	0	0	0	0	0	0	0	0	0	0	0	0	0	0	0
chr10|15858833|15885271|-	FAM188A	0	0	0	0	0	0	0	0	0	0	0	0	0	0	0	0	0	0	0	0	0	0	0	0	0	0	0	0	0	0	0	0	2.9592	0	0	0	0	0	0	0	0	0	0	0	0	0	0	0
chr10|15858833|15889942|-	FAM188A	0	0.716412	0.342955	0	0.238431	0.298828	0	0.476936	0	0	0.227118	0	0	0	0.101657	0	0	0	0	0	0	0	0	0	0	0	0	0	0	0	0	0	7.8912	0	0	0	0	0	0	0	0	0	0	0	0	0	0	0
chr10|15863654|15885271|-	FAM188A	0	0	0	0	0	0.074707	0	0	0	0	0	0	0	0	0	0	0	0	0	0	0	0	3.60594	0	2.79179	0	0	0	0	0	0	0	7.8912	0	0	0	0	0	0	0	0	0	0	0	0	0	0	0
chr10|15863654|15889942|-	FAM188A	0	0	0	0	0	0.11206	0	0.381549	0	0	0	0	0	0	0	0	0	0	0	0	0	0	0	0	0	0	0	0	0	0	0	0	0	0	0	0	0	0	0	0	0	0	0	0	0	0	0	0
chr10|15875628|15883598|-	FAM188A	0	0	0	0	0	0	0	0	0	0	0	0	0	0	0	0	0	0	0	0	0	0	0	0	0	0	0	0	0	0	0	0	2.9592	0	0	0	0	0	0	0	0	0	0	0	0	0	0	0
chr10|15875628|15885271|-	FAM188A	0	0	0	0	0	0.074707	0	0.0953872	0	0	0.151412	0	0	0	0	0	0	0	0	0	0	0	0	0	0	0	0	2.64635	0	0	0	0	12.8232	0	0	0	0	0	0	0	0	0	0	0	0	0	0	0
chr10|15875628|15889942|-	FAM188A	0.337966	0	0.342955	0	0.190745	0.597656	0.159681	0.238468	0	0	0.302824	0	0	0	0	0	0	0	4.37729	0	3.12622	0	0	0	0	0	0	0	0	0	0	0	7.8912	0	2.43216	0	0	0	0	0	0	0	0	0	0	0	0	0
chr10|15879540|15880278|-	FAM188A	0	0	0	0	0	0	0	0	0	0	0	0	0	0	0	0	0	0	0	0	0	0	0	0	0	0	0	0	0	0	0	0	0	0	0	2.57475	0	0	0	0	0	0	0	0	0	0	0	0
chr10|16526335|16528616|+	PTER	0	0	0	0	0	0	0	0	0	0	0	0	0	0	0	0	0	0	0	0	0	0	0	0	0	0	0	0	0	0	1.77359	0	0	0	0	0	0	0	0	0	0	0	0	0	0	0	0	0
chr10|16794537|16796988|-	RSU1	0	0	0	0	0	0	0	0	0	0	0	0	0	0	0	0	0	0	0	0	0	0	0	0	0	0	0	0	0	0	0	0	0	0	31.6181	12.8738	0	0	0	0	0	0	0	0	0	0	0	0
chr10|16794537|16806509|-	RSU1	0	0	0	0	0	0	0	0	0	0	0	0	0	0	0	0	0	0	0	0	0	0	0	0	0	0	2.78875	13.2317	0	7.99156	0	0	0	0	6.0804	12.8738	0	0	0	0	0	0	0	0	0	0	0	0
chr10|16794537|16824083|-	RSU1	0	0	0	0	0.0953725	0.11206	0	0	0	0	0.227118	0	0	0	0	0	0	0	0	0	0	0	0	0	0	0	43.2256	0	0	74.9209	0	13.2704	2.9592	10.6565	8.51256	42.0543	0	6.02399	0	0	0	0	0	0	0	0	0	0
chr10|17195505|17216659|-	TRDMT1	0	0	0	0	0.0953725	0	0	0	0	0	0	0	0	0	0	0	0	0	0	0	0	0	0	0	0	0	0	0	0	0	0	0	0	0	0	0	0	0	0	0	0	0	0	0	0	0	0	0
chr10|17199439|17210916|-	TRDMT1	0	0	0	0	0	0	0	0	0	0	0.302824	0	0	0	0	0	0	0	0	0	0	0	0	0	0	0	0	0	0	0	0	0	0	0	0	0	0	0	0	0	0	0	0	0	0	0	0	0
chr10|17277167|17278378|+	VIM	0	0	0	0	0	0	0	0	0	0	0	0	0	0	0	0	0	0	0	0	0	0	0	0	0	0	0	0	0	0	0	0	0	0	0	0	0	0	0	0	0	0	0	0	43.7694	0	0	0
chr10|17401512|17432619|-	ST8SIA6	0	0	0	0	0.0953725	0	0	0	0	0	0	0	0	0	0	0	0	4.75336	0	0	0	0	0	0	0	0	0	6.61587	0	0	0	0	0	0	3.64824	0	0	0	0	0	0	0	0	0	0	0	0	0
chr10|17645558|17646046|-	HACD1	0	0	0	0	0	0	0	0	0	0	0	0	0	0	0	0	3.63971	0	0	0	0	0	0	0	0	0	0	3.96952	5.18403	1.99789	0	0	0	0	0	27.464	0	0	0	0	0	0	0	0	0	0	0	0
chr10|17686378|17686535|+	STAM	0	0	0	0	0	0	0	0	0	0	0	0	0	0	0	15.2198	0	0	0	0	0	0	0	0	0	0	0	0	0	0	0	0	0	0	0	0	0	0	0	0	0	0	0	0	0	0	0	0
chr10|17715077|17715218|+	STAM	0	0	0	0	0	0	0	0	0	0	0	0	0	0	0	0	0	0	0	0	0	0	0	0	0	0	0	0	0	0	0	0	2.9592	0	0	0	0	0	0	0	0	0	0	0	0	0	0	0
chr10|17730025|17738868|+	STAM	0	0	0	0	0	0	0	0	0	0	0	0	0	0	0	0	0	0	0	0	0	0	0	0	0	0	0	0	0	6.99262	0	0	0	0	0	0	0	0	0	0	0	0	0	0	0	0	0	0
chr10|17742189|17747740|+	STAM	0	0	0	0	0.0953725	0.074707	0	0	0	0	0	0	0	0	0	0	0	0	0	0	0	0	0	0	0	0	0	0	0	0	0	0	0	0	0	0	0	0	0	0	0	0	0	0	0	0	0	0
chr10|17746429|17747740|+	STAM	0	0	0	0	0	0.074707	0	0.190774	0	0	0	0	0	0	0	5.70742	12.739	3.1689	0	0	0	0	10.8178	7.21889	0	0	8.36625	0	10.3681	0	0	5.89797	16.7688	4.56709	30.402	20.598	0	0	0	0	0	0	0	0	0	0	7.4522	36.7153
chr10|18833073|18833252|-	RP11-499P20.2	0	0	0	0	0	0	0	0	0	0	0	0	0	0	0	0	0	0	0	0	0	0	0	1.6042	0	0	0	0	0	0	0	0	0	0	0	0	0	0	0	0	0	0	0	0	0	0	0	0
chr10|18874877|18905222|-	NSUN6	0	0	0	0	0.0953725	0	0	0	0	0	0	0	0	0	0	0	0	0	0	0	0	0	0	0	0	0	0	0	0	0	0	0	2.9592	0	0	0	0	0	0	0	0	0	0	0	0	0	0	0
chr10|18885136|18905222|-	NSUN6	0	0	0	0	0	0	0	0	0	0	0	0	0	0	0	0	0	0	0	0	0	0	0	0	0	0	0	0	0	0	0	0	0	0	0	2.57475	0	0	0	0	0	0	0	0	0	0	0	0
chr10|18885136|18937574|-	NSUN6	0	0	0	0	0	0	0	0	0	0	0	0	0	0	0	0	0	0	0	0	0	0	0	0	0	0	0	0	0	19.9789	0	0	0	0	15.809	0	0	0	0	0	0	0	0	0	0	0	0	0
chr10|18898773|18905222|-	NSUN6	0	0	0	0	0	0.074707	0	0.0953872	0	0	0	0	0	0	0	0	0	0	0	0	0	0	0	0	0	0	0	0	0	0	0	0	7.8912	0	0	6.00776	0	0	0	0	0	0	0	0	0	0	0	0
chr10|18898773|18931484|-	NSUN6	0	0	0	0	0	0	0	0	0	0	0	0	0	0	0	0	0	0	0	0	0	0	0	0	0	0	0	0	0	0	0	0	1.9728	0	2.43216	0	0	0	0	0	0	0	0	0	0	0	0	0
chr10|20290703|20335944|+	PLXDC2	0	0	0	0	0	0	0	0	0	0	0	0	0	0	0	0	0	0	0	0	0	0	0	0	0	0	0	0	0	0	0	0	0	0	0	0	0	0	0	0	0	0	0	0	0	0	0	0
chr10|20290703|20357168|+	PLXDC2	0	0	0	0	0	0	0	0	0	0	0	0	0	0	0	0	0	0	0	0	0	0	0	0	0	0	0	0	0	0	0	0	0	0	8.51256	2.57475	0	0	0	0	0	0	0	0	0	0	0	0
chr10|20432223|20436831|+	PLXDC2	0	0	0	0	0	0	0	0.190774	0	0	0	0	0	0	0	0	0	0	0	0	0	0	0	0	0	0	0	0	0	0	0	0	0	0	0	0	0	0	0	0	0	0	0	0	0	0	0	0
chr10|20432223|20453496|+	PLXDC2	0	0	0	0	0.143059	0	0	0	0	0	0	0	0	0	0	0	0	0	0	0	0	0	0	0	0	0	0	0	0	0	1.77359	2.94898	0	0	0	0	0	0	0	0	0	0	0	0	0	0	0	0
chr10|20432223|20466338|+	PLXDC2	0	0	0	0	0	0	0	0	0	0	0	0	0	0	0	0	0	0	0	0	0	0	0	0	0	0	0	0	0	0	0	0	0	0	3.64824	4.29126	0	0	0	0	0	0	0	0	0	0	0	0
chr10|20432223|20534434|+	PLXDC2	0	0	0	0	0	0	0	0	0	0	0	0	0	0	0	0	0	0	0	0	0	0	0	0	0	0	0	0	0	0	0	0	0	0	0	6.00776	0	0	0	0	0	0	0	0	0	0	0	0
chr10|20436712|20466338|+	PLXDC2	0	0	0	0	0.143059	0	0	0	0	0	0	0	0	0	0	0	0	0	0	0	0	0	0	0	0	0	0	0	0	0	0	8.84695	0	0	0	0	0	0	0	0	0	0	0	0	0	0	0	0
chr10|20465927|20508031|+	PLXDC2	0	0	0	0	0	0	0	0	0	0	0	0	0	0	0	0	0	0	0	0	0	0	0	0	0	0	0	0	0	0	0	2.94898	0	0	0	0	0	0	0	0	0	0	0	0	0	0	0	0
chr10|20500597|20508031|+	PLXDC2	0	0	0	0	0	0	0	0	0	0	0	0	0	0	0	0	0	0	0	0	0	0	0	0	0	0	0	0	0	0	0	0	0	0	0	4.29126	0	0	0	0	0	0	0	0	0	0	0	0
chr10|20500597|20534434|+	PLXDC2	0	0	0	0	0	0	0	0	0	0	0	0	0	0	0	0	0	0	0	0	0	0	0	0	0	0	0	0	0	0	0	0	0	0	0	6.00776	0	0	0	0	0	0	0	0	0	0	0	0
chr10|21124441|21157694|-	NEBL	0	0	0	0	0	0	0	0	0	0	0	0	0	0	0	0	0	0	0	0	0	0	0	0	0	0	5.5775	0	0	0	0	0	0	0	0	0	0	0	0	0	0	0	0	0	0	0	0	0
chr10|21134186|21141578|-	NEBL	0	0	0	0	0	0	0	0	0	0	0	0	0	0	0	0	0	0	0	0	0	0	0	0	0	0	0	2.64635	0	0	0	0	0	0	0	0	0	0	0	0	0	0	0	0	0	0	0	0
chr10|21959377|21971186|+	MLLT10	0	0	0	0	0	0	0	0	0	0	0	0	0	0	0	0	5.45957	0	0	0	0	0	0	0	0	0	0	0	0	0	0	0	0	0	0	0	0	0	0	0	0	0	0	0	0	0	0	0
chr10|21970260|21971186|+	MLLT10	0	0	0	0	0	0.11206	0	0	0	0	0	0	0	0	0	0	0	0	0	0	0	0	0	0	0	0	0	0	0	0	0	0	0	0	0	0	0	0	0	0	0	0	0	0	0	0	0	0
chr10|22002700|22016857|+	MLLT10	0	0	0	0	0	0	0	0	0	0	0.151412	0	0	0	0	0	0	0	0	0	0	0	7.21187	0	0	0	0	0	0	17.981	0	0	0	0	0	0	0	0	0	0	0	0	0	0	0	0	0	0
chr10|22002700|22022016|+	MLLT10	0	0	0.685909	0	0	0	0	0	0	0	0	0	0	0	0	0	0	0	0	0	0	0	0	0	0	0	0	0	0	0	0	0	0	0	0	0	0	0	0	0	0	0	0	0	0	0	0	0
chr10|22002700|22024164|+	MLLT10	0	0	0	0	0	0	0	0	0.264409	0	0	0	0	0	0	0	0	0	0	0	0	0	0	0	0	0	0	0	0	0	0	0	0	0	0	0	0	0	0	0	0	0	0	0	0	0	0	0
chr10|22019828|22024164|+	MLLT10	0	0	0	0	0.0953725	0	0	0	0	0	0	0	0	0	0	0	0	0	0	0	0	0	0	0	0	0	0	0	0	0	0	0	0	0	0	0	0	0	0	0	0	0	0	0	0	0	0	0
chr10|22171210|22209892|-	DNAJC1	0.506949	0	0	0	0	0	0	0.143081	0	0	0	0	0	0	0	0	0	0	0	0	0	0	0	0	0	0	0	0	0	0	0	0	8.8776	0	0	0	0	0	0	0	0	0	0	0	0	0	0	0
chr10|22193450|22208858|-	DNAJC1	0	0	0	0	0	0	0	0	0	0	0	0	0	0	0	0	0	0	0	0	0	0	0	0	0	0	0	0	0	0	0	0	2.9592	0	0	0	0	0	0	0	0	0	0	0	0	0	0	0
chr10|22193450|22209892|-	DNAJC1	0	0	0	0	0	0	0	0	0	0	0	0	0	0	0	0	0	0	0	0	0	0	0	0	1.86119	0	5.5775	0	0	0	0	0	3.9456	0	2.43216	0	0	0	0	0	0	0	0	0	0	0	0	0
chr10|22193450|22218070|-	DNAJC1	0	0	0	0	0	0	0	0.143081	0	0	0	0	0	0	0	0	0	0	0	0	0	0	0	0	0	0	0	0	0	0	0	0	5.9184	0	0	0	0	0	0	0	0	0	0	0	0	0	0	0
chr10|22207707|22209892|-	DNAJC1	0	0	0	0	0	0	0	0	0	0	0	0	0	0	0	0	0	0	0	0	0	0	0	0	0	0	0	0	0	0	0	0	10.8504	0	0	0	0	0	0	0	0	0	0	0	0	0	0	0
chr10|22207707|22218070|-	DNAJC1	0	0	0	0	0	0	0	0	0	0	0	0	0	0	0	0	0	0	0	0	0	0	0	0	0	0	0	0	0	0	0	0	4.932	0	0	0	0	0	0	0	0	0	0	0	0	0	0	0
chr10|22217434|22218070|-	DNAJC1	0	0	0	0	0	0	0	0	0	0	0	0	0	0	0	0	0	0	0	0	0	0	0	0	0	0	0	0	0	0	0	0	1.9728	0	0	0	0	0	0	0	0	0	0	0	0	0	0	0
chr10|225933|267296|+	ZMYND11	0	0	0	0	0.143059	0	0	0	0	0	0	0	0	0.0885666	0	0	0	0	0	0	0	0	0	0	0	0	0	0	0	0	0	0	3.9456	0	7.29648	0	0	0	0	0	0	0	0	0	0	0	0	0
chr10|22700105|22700279|+	SPAG6	0	0	0	0	0	0	0	0	0	0	0	0	0	0	0	0	0	0	43.7729	0	0	0	0	0	0	0	0	0	0	0	0	0	0	0	0	0	0	0	0	0	0	0	0	0	0	0	0	0
chr10|22839587|22862386|-	PIP4K2A	0	0	0	0	0	0	0	0	0	0	0	0	0	0	0	0	0	0	0	0	0	0	0	0	0	0	0	0	0	0	0	0	0	0	0	5.14951	0	0	0	0	0	0	0	0	0	0	0	0
chr10|22839587|22898646|-	PIP4K2A	0	0	0	0	0	0	0	0	0	0	0	0	0	0	0	0	0	0	0	0	0	0	0	0	0	0	0	0	0	0	0	0	0	0	3.64824	0	0	0	0	0	0	0	0	0	0	0	0	0
chr10|22856779|22896952|-	PIP4K2A	0	0	0	0	0	0	0	0	0	0	0	0	0	0	0	0	0	0	0	0	0	0	0	0	0	0	0	0	3.88802	0	0	0	0	0	0	0	0	0	0	0	0	0	0	0	0	0	0	0
chr10|22856779|22898646|-	PIP4K2A	0	0	0	0	0	0	0	0	0	0	0	0	0	0	0	38.0495	0	0	0	0	0	0	3.60594	0	0	0	0	0	5.18403	1.99789	0	2.94898	1.9728	0	6.0804	3.43301	0	0	0	0	0	0	0	0	0	0	0	0
chr10|22862239|22898646|-	PIP4K2A	0	0	0	0	0	0	0	0	0	0	0	0	0	0	0	0	0	0	0	0	0	0	0	0	0	0	0	0	6.48003	0	0	0	0	0	0	0	0	0	0	0	0	0	0	0	0	0	0	0
chr10|22880557|22898646|-	PIP4K2A	0.337966	0	0	0	0	0.074707	0	0	0	0	0.227118	0	0	0	0	13.3173	0	0	0	1.86179	15.6311	0	0	0	0	0	15.3381	0	0	36.961	0	8.84695	3.9456	4.56709	40.1307	22.3145	0	0	0	0	0	0	0	0	0	0	0	0
chr10|22896855|22898646|-	PIP4K2A	0	0	0	0	0	0	0	0	0	0	0	0	0	0	0	0	3.63971	0	0	0	0	0	0	0	0	0	6.97187	0	2.59201	0	0	13.2704	5.9184	0	27.9699	12.0155	0	0	0	0	0	0	0	0	0	0	0	0
chr10|23611158|23611322|-	C10orf67	0	0	0	0	0	0	0	0	0	0	0	0	0	0	0	0	3.63971	0	0	0	0	0	0	0	0	0	0	0	0	0	0	0	0	0	0	0	0	0	0	0	0	0	0	0	0	0	0	0
chr10|24508554|24508838|+	KIAA1217	0	0	0	0	1.0491	0	0	0	0	0	0.37853	0	0	0.0885666	0	0	0	6.33781	0	0	0	0	9.01484	0	0	0	0	0	0	0	0	0	0	3.04473	2.43216	0	0	0	0	0	0	0	0	0	0	0	0	0
chr10|24783428|24802363|+	KIAA1217	0	0.716412	0	0	0	0	0	0	0	0	0	0	0	0	0.101657	0	0	0	0	0	0	0	0	0	0	0	0	0	0	0	0	0	4.932	0	9.72864	0	0	0	0	0	0	0	0	0	0	0	0	0
chr10|24783428|24810858|+	KIAA1217	0	0	0	0	0	0	0	0	0	0	0	0	0	0	0	0	0	0	0	0	0	0	0	0	0	0	0	0	0	0	0	0	1.9728	0	0	0	0	0	0	0	0	0	0	0	0	0	0	0
chr10|24810710|24817048|+	KIAA1217	0	0	0	0	0	0	0	0	0	0	0.37853	0	0	0	0	0	0	0	0	0	0	0	0	0	0	0	0	0	0	0	0	0	0	0	0	0	0	0	0	0	0	0	0	0	0	0	0	0
chr10|24813251|24817048|+	KIAA1217	0	0	0	0	0	0	0	0.0953872	0	0	0	0.128781	0	0	0	0	0	0	0	0	0	0	0	0	0	0	0	0	0	0	0	0	0	0	0	0	0	0	0	0	0	0	0	0	0	0	0	0
chr10|24816864|24825822|+	KIAA1217	0	0	0	0	0.190745	0.074707	0	0	0	0	0	0	0	0	0	0	0	0	0	0	0	0	0	0	0	0	0	0	0	0	0	0	0	0	0	0	0	0	0	0	0	0	0	0	0	0	0	0
chr10|24893240|24896832|-	ARHGAP21	0	0	0	0	0	0	0	0	0	0	0	0	0	0	0	0	0	0	0	0	0	0	0	0	0	0	0	0	0	0	0	0	0	0	0	1.7165	0	0	0	0	0	0	0	0	0	0	0	0
chr10|24908401|24910298|-	ARHGAP21	0	0	0.342955	0	0	0	0	0	0	0	0	0	0	0	0	0	0	0	0	0	0	0	0	0	0	0	0	0	0	0	0	0	0	0	0	0	0	0	0	0	0	0	0	0	0	0	0	0
chr10|24908401|24924032|-	ARHGAP21	0	0	0	0	0	0	0	0	0	0	0	0	0	0	0	0	0	0	0	0	0	0	0	0	0	0	0	0	0	0	0	2.94898	0	0	0	0	0	0	0	0	0	0	0	0	0	0	0	0
chr10|24918924|24924032|-	ARHGAP21	0	0	0	0	0	0	0	0	0	0	0	0	0	0	0	0	0	0	0	0	0	0	0	0	0	0	0	0	0	0	0	0	1.9728	0	0	5.14951	0	0	0	0	0	0	0	0	0	0	0	0
chr10|24922330|24924032|-	ARHGAP21	0	0	0	0	0	0	0	0	0	0	0	0	0	0	0	0	0	0	0	0	0	0	3.60594	0	0	0	0	0	0	0	0	0	0	0	0	0	0	0	0	0	0	0	0	0	0	0	0	0
chr10|25226112|25231365|-	PRTFDC1	0	0	0	0	0	0.11206	0	0	0	0	0	0	0	0	0	0	0	0	0	0	0	0	0	0	0	0	0	0	0	0	0	0	0	0	0	0	0	0	0	0	0	0	0	0	0	0	0	0
chr10|26436488|26436676|+	MYO3A	0	0	0	0	0	0	0	0	0	0	0	0	0	0	0	0	0	0	0	0	0	0	0	0	0	0	0	2.64635	0	0	0	0	0	0	0	0	0	0	0	0	0	0	0	0	0	0	0	0
chr10|267134|295028|+	ZMYND11	0	0	0	0	0	0	0	0	0	0	0	0	0	0	0	0	0	0	0	0	0	0	0	0	0	0	0	0	0	0	0	0	2.9592	0	0	0	0	0	0	0	0	0	0	0	0	0	0	0
chr10|26789747|26792203|+	APBB1IP	0.337966	0	0	0	0	0.261474	0	0.333855	0	0	0.302824	0	0	0	0	0	3.63971	0	0	1.86179	0	0	0	0	0	0	0	0	0	0	0	0	2.9592	0	14.593	14.5903	0	0	0	0	0	0	0	0	0	0	0	0
chr10|26789747|26800835|+	APBB1IP	0	0	0	0	0	0	0	0	0	0	0	0	0	0	0	0	0	0	0	0	0	0	0	0	0	0	0	0	0	14.9842	0	0	1.9728	0	4.86432	0	0	0	0	0	0	0	0	0	0	0	0	0
chr10|26789747|26802589|+	APBB1IP	0	0	0	0	0	0.149414	0	0.143081	0.396614	0	0	0	0	0	0	0	0	0	0	0	0	0	0	5.6147	0	0	0	3.96952	0	0	0	0	1.9728	0	0	0	0	0	0	0	0	0	0	0	0	0	0	0
chr10|26792125|26802589|+	APBB1IP	0	0	0	0	0	0.074707	0	0	0	0	0	0	0	0	0	0	0	0	0	0	0	0	0	0	0	0	0	0	0	0	0	0	0	0	0	0	0	0	0	0	0	0	0	0	0	0	0	0
chr10|26800675|26802589|+	APBB1IP	0	0	0	0	0	0.11206	0	0	0	0	0	0	0	0	0	0	0	0	18.9683	0	0	0	12.6208	0	0	0	0	0	0	0	0	0	3.9456	0	0	0	0	0	0	0	0	0	0	0	0	0	0	0
chr10|26800675|26830621|+	APBB1IP	0	0	0	0	0	0	0	0	0	0	0	0	0	0	0	0	0	0	0	0	0	0	0	0	0	0	0	0	0	0	0	0	3.9456	0	0	0	0	0	0	0	0	0	0	0	0	0	0	0
chr10|26822367|26830621|+	APBB1IP	0	0	0	0	0	0	0	0	0	0	0	0	0	0	0	0	0	0	0	0	0	0	0	0	0	0	0	0	0	0	0	0	3.9456	0	0	0	0	0	0	0	0	0	0	0	0	0	0	0
chr10|27223341|27224556|-	LINC00202-1	0	0.716412	0	0	0	0	0	0	0	0	0	0	0	0	0	0	0	0	0	0	0	0	0	0	0	0	0	0	0	0	0	0	3.9456	0	0	0	0	0	0	0	0	0	0	0	0	0	0	0
chr10|27301810|27306721|-	ANKRD26	0	0	0	0	0	0	0	0	0	0	0	0	0	0	0	0	0	0	0	0	0	0	0	2.4063	0	0	0	0	0	0	0	0	0	0	0	0	0	0	0	0	0	0	0	0	0	0	0	0
chr10|27301810|27313488|-	ANKRD26	0	0	0	0	0.0953725	0	0	0	0	0	0	0	0	0	0	0	0	0	0	0	0	0	0	0	0	0	0	0	0	0	0	0	0	0	0	0	0	0	0	0	0	0	0	0	0	0	0	0
chr10|27311486|27322306|-	ANKRD26	0	0	0	0	0	0	0	0	0	0	0	0	0	0	0	0	0	0	0	0	0	0	0	0	0	0	0	0	0	0	0	0	6.9048	0	0	0	0	0	0	0	0	0	0	0	0	0	0	0
chr10|27317780|27333119|-	ANKRD26	0	0	0	0	0	0.074707	0	0	0	0	0	0	0	0	0	0	0	0	0	0	0	0	0	0	0	0	0	0	0	0	0	0	0	0	0	0	0	0	0	0	0	0	0	0	0	0	0	0
chr10|27326114|27337908|-	ANKRD26	0	0.477608	0	0	0	0	0	0	0	0	0	0	0	0	0	0	0	0	0	0	0	0	0	0	0	0	0	0	0	0	0	0	0	0	0	0	0	0	0	0	0	0	0	0	0	0	0	0
chr10|27328893|27332496|-	ANKRD26	0	0.477608	0	0	0	0	0	0	0	0	0	0	0	0	0	0	0	0	0	0	0	0	0	0	0	0	0	0	0	0	0	0	1.9728	0	0	0	0	0	0	0	0	0	0	0	0	0	0	0
chr10|27349273|27355477|-	ANKRD26	0	0	0	0	0	0	0	0	0	0	0	0	0	0	0	0	0	0	0	0	0	0	0	0	0	0	0	0	0	0	0	0	2.9592	0	0	0	0	0	0	0	0	0	0	0	0	0	0	0
chr10|27352916|27368090|-	ANKRD26	0	0	0	0	0	0.074707	0	0	0	0	0	0	0	0	0	0	0	0	0	0	0	0	0	0	0	0	0	0	0	0	0	0	3.9456	0	0	0	0	0	0	0	0	0	0	0	0	0	0	0
chr10|27352916|27371762|-	ANKRD26	0	0	0	0.19284	0	0	0	0	0	0	0	0	0	0	0	0	0	0	0	0	0	0	0	0	0	0	0	0	0	0	0	0	0	0	0	0	0	0	0	0	0	0	0	0	0	0	0	0
chr10|27366266|27382728|-	ANKRD26	0	0	0	0	0.0953725	0	0	0	0	0	0	0	0	0	0	0	0	0	0	0	0	0	0	0	0	0	0	0	0	0	0	0	0	0	0	0	0	0	0	0	0	0	0	0	0	0	0	0
chr10|27411769|27431414|-	YME1L1	0	0	0	0	0	0	0	0	0	0	0	0	0	0	0	0	0	0	0	0	0	0	0	0	0	0	0	0	0	0	0	4.42348	0	0	0	0	0	0	0	0	0	0	0	0	0	0	0	0
chr10|27420787|27425314|-	YME1L1	0	0	0	0	0	0	0	0.143081	0	0	0	0	0	0	0	0	0	0	0	0	0	0	5.4089	0	0	0	0	2.64635	0	0	0	0	0	0	0	0	0	0	0	0	0	0	0	0	0	0	24.8407	0
chr10|27431315|27434519|-	YME1L1	0	0	0	0	0	0.074707	0	0.143081	0	0	0	0	0	0	0	0	0	3.1689	0	0	0	0	0	1.6042	0	0	15.3381	7.93904	0	0	0	2.94898	0	0	17.0251	1.7165	0	0	0	56.7621	0	0	0	0	39.9634	0	0	0
chr10|27447477|27448687|+	MASTL	0	0	0	0	0	0	0	0	0	0	0	0	0	0	0	0	0	0	0	0	0	0	0	0	0	0	0	0	0	0	0	0	1.9728	0	0	0	0	0	0	0	0	0	0	0	0	0	0	0
chr10|27447477|27456203|+	MASTL	0	0	0	0	0	0	0	0	0	0	0	0	0	0	0	0	0	0	0	0	0	0	0	0	0	0	0	0	0	0	0	0	0	0	6.0804	6.86601	0	0	0	0	0	0	0	0	0	0	0	0
chr10|27453992|27454468|+	MASTL	0	0	0	0	0	0.074707	0	0	0.396614	0	0	0	0	0	0	0	0	0	0	0	0	0	0	0	0	0	0	0	0	0	2.66039	0	0	0	6.0804	0	0	0	0	0	0	0	0	0	0	0	0	0
chr10|27456030|27460012|+	MASTL	0	0	0	0	0	0.074707	0	0	0	0	0	0	0	0	0	0	0	0	0	0	0	0	0	0	0	0	0	0	0	0	0	0	0	0	0	0	0	0	0	0	0	0	0	0	0	0	0	0
chr10|27458872|27462188|+	MASTL	0	0	0	0	0	0	0	0.0953872	0	0	0	0	0	0	0	0	0	0	0	0	0	0	0	0	0	0	0	0	0	0	0	0	0	0	0	0	0	0	0	0	0	0	0	0	0	0	0	0
chr10|27469881|27470510|+	MASTL	0	0	0	0	0	0	0	0	0	0	0	0	0	0	0	0	0	0	0	0	0	0	0	0	0	0	0	0	0	0	0	0	2.9592	0	0	0	0	0	0	0	0	0	0	0	0	0	0	0
chr10|27493368|27500010|-	ACBD5	0	0	0	0	0	0	0	0	0	0	0	0	0	0	0	0	0	0	0	0	0	0	0	0	0	0	0	0	0	0	0	0	0	0	4.86432	0	0	0	0	0	0	0	0	0	0	0	0	0
chr10|27493368|27504570|-	ACBD5	0	0	0	0	0	0	0	0	0	0	0	0	0	0	0	0	0	0	0	0	0	0	0	0	0	0	0	0	0	0	0	0	2.9592	0	0	0	0	0	0	0	0	0	0	0	0	0	0	0
chr10|27494126|27500010|-	ACBD5	0	0	0	0	0	0	0	0	0	0	0	0	0	0	0	0	0	0	0	0	0	0	0	0	0	0	0	0	0	0	0	0	2.9592	0	0	0	0	0	0	0	0	0	0	0	0	0	0	0
chr10|27497174|27497374|-	ACBD5	0	0	0	0	0	0	0	0	0	0	0	0	0	0	0	0	0	0	0	0	0	0	0	0	0	0	0	0	0	9.98945	0	0	0	0	0	0	0	0	0	0	0	0	0	0	0	0	0	0
chr10|27497174|27500010|-	ACBD5	0	0	0	0	0	0	0	0	0	0	0	0	0	0	0	0	0	0	0	0	0	0	0	0	0	0	0	0	0	0	0	0	4.932	0	0	0	0	0	0	0	0	0	0	0	0	0	0	0
chr10|27497174|27504570|-	ACBD5	0	0	0	0	0	0	0	0	0	0	0	0	0	0	0	0	0	0	0	0	0	0	0	0	0	0	0	0	0	0	0	0	0	0	9.72864	0	0	0	0	0	0	0	0	0	0	0	0	0
chr10|27499742|27504570|-	ACBD5	0	0	0	0	0	0	0	0	0	0	0	0	0	0	0	0	0	0	0	0	0	0	0	0	0	0	0	0	0	0	0	0	2.9592	0	0	0	0	0	0	0	0	0	0	0	0	0	0	0
chr10|27506908|27512381|-	ACBD5	0	0	0	0	0	0	0	0	0	0	0	0	0	0.0885666	0	0	0	0	0	0	0	0	0	0	0	0	0	0	0	0	0	0	0	0	0	0	0	0	0	0	0	0	0	0	0	0	0	0
chr10|27701933|27702090|-	PTCHD3	0	0	0	0	0	0	0	0	0	0	0	0	0	0	0	0	0	0	0	0	0	0	0	0	0	0	0	0	0	0	0	0	0	6.08946	0	0	0	0	0	0	0	0	0	0	0	0	0	0
chr10|27821435|27822923|+	RAB18	0	0	0	0	0	0	0	0	0	0	0	0	0	0	0	0	0	0	0	0	0	0	0	0	0	0	4.18312	0	0	0	0	5.89797	5.9184	0	0	2.57475	0	0	0	0	0	0	0	0	0	0	0	0
chr10|28223938|28233891|-	ARMC4	0	0	0	0	0	0	0	0	0	0	0.151412	0	0	0	0	0	0	0	0	0	0	0	0	0	0	0	0	0	0	0	0	0	0	0	0	0	0	0	0	0	0	0	0	0	0	0	0	0
chr10|28348264|28348444|-	MPP7	0	0	0	0	0	0	0	0	0	0	0	0	0	0	0	0	0	0	0	0	0	0	0	0	0	0	0	0	0	0	0	0	2.9592	0	0	0	0	0	0	0	0	0	0	0	0	0	0	0
chr10|28358700|28378770|-	MPP7	0	0	0	0	0	0	0	0	0	0	0	0	0	0	0	0	0	0	0	0	0	0	0	0	0	0	4.18312	0	0	0	0	0	0	0	0	0	0	0	0	0	0	0	0	0	0	0	0	0
chr10|28378599|28438988|-	MPP7	0	0	0	0	0	0	0	0	0	0	0	0	0	0	0	0	0	0	0	0	0	0	0	0	0	0	0	0	0	0	1.77359	0	0	0	0	0	0	0	0	0	0	0	0	0	0	0	0	0
chr10|28408579|28420620|-	MPP7	0	0	0	0	0	0	0	0	0	0	0	0	0	0.0885666	0	0	0	0	0	0	0	0	0	0	0	0	6.97187	0	0	0	0	0	0	0	0	0	0	0	0	0	0	0	0	0	0	0	0	0
chr10|28408579|28438988|-	MPP7	0	0	0	0	0	0	0	0	0	0	0	0	0	0.0885666	0	0	0	0	0	0	0	0	0	0	0	0	0	0	0	0	0	0	0	0	0	0	0	0	0	0	0	0	0	0	0	0	0	0
chr10|28408579|28527664|-	MPP7	0	0	0	0	0	0	0	0	0	0	0	0	0	0	0	0	0	0	0	0	0	0	0	0	0	0	0	0	0	4.99473	0	0	0	0	0	6.00776	0	0	0	0	0	0	0	0	0	0	0	0
chr10|28436411|28438988|-	MPP7	0	0	0	0	0	0	0	0	0	0	0	0	0	0	0	0	0	4.75336	4.37729	0	0	0	0	0	0	0	4.18312	0	2.59201	0	0	0	3.9456	0	15.809	4.29126	99.715	0	0	0	0	0	0	0	0	0	0	0
chr10|28436411|28527664|-	MPP7	0	0	0	0	0	0	0	0	0	0	0.151412	0	0	0	0	0	0	0	0	0	0	0	0	0	0	0	0	0	0	0	0	0	0	0	0	0	0	0	0	0	0	0	0	0	0	0	0	0
chr10|28438910|28527664|-	MPP7	0	0	0	0	0	0	0	0	0	0	0	0	0	0	0	0	0	0	0	0	0	0	0	0	0	0	0	0	0	0	0	0	0	0	0	3.43301	0	0	0	0	0	0	0	0	0	0	0	0
chr10|286832|295028|+	ZMYND11	0	0	0	0	0	0	0	0	0	0	0	0	0	0	0	0	0	0	0	0	0	0	0	0	0	0	0	2.64635	0	0	0	0	0	0	0	0	0	0	0	0	0	0	0	0	0	0	0	0
chr10|28824490|28872434|+	WAC	0	0	0	0	0	0	0	0	0	0	0	0	0	0	0	0	0	0	0	0	0	0	3.60594	0	0	0	0	0	0	0	0	0	0	0	0	4.29126	0	0	0	0	0	0	0	0	0	0	0	0
chr10|28824490|28879761|+	WAC	0	0	0	0	0	0	0	0	0	0	0	0	0	0	0	0	0	0	0	0	0	0	0	0	0	0	0	0	0	0	0	2.94898	0	0	0	1.7165	0	0	0	0	0	0	0	0	0	0	0	0
chr10|28872327|28879761|+	WAC	0	0	0	0	0	0	0	0	0	0	0	0	0	0	0	0	0	0	0	1.86179	0	0	0	0	0	0	0	0	2.59201	3.99578	0	0	0	0	0	0	0	0	0	0	0	0	0	0	0	0	0	0
chr10|28872327|28884970|+	WAC	0	0	0	0	0.143059	0	0	0.143081	0	0	0.302824	0	0	0	0	0	0	0	0	0	0	0	0	0	0	0	0	0	0	9.98945	0	0	2.9592	3.04473	8.51256	1.7165	0	0	0	0	0	0	0	0	0	0	0	0
chr10|28879648|28884970|+	WAC	0	0	0	0	0	0	0	0.0953872	0	0	0	0	0	0	0	0	0	0	0	0	0	0	0	0	0	0	0	0	0	0	0	0	0	0	0	0	0	0	0	0	0	0	0	0	0	0	0	0
chr10|28884661|28884970|+	WAC	0	0	0	0	0	0	0	0	0	0	0	0	0	0	0	0	0	0	0	0	0	0	0	0	0	0	0	0	0	0	0	0	0	0	2.43216	0	0	0	0	0	0	0	0	0	0	0	0	0
chr10|28897114|28906713|+	WAC	0	0	0	0	0	0	0	0	0	0	0	0	0	0	0	0	0	0	0	0	0	0	0	0	0	0	0	0	0	0	0	2.94898	0	0	0	0	0	0	0	0	0	0	0	0	0	0	0	0
chr10|29779775|29784110|-	SVIL	0	0	0	0	0	0	0	0	0	0	0	0	0	0	0	0	0	0	0	0	0	0	0	0	0	0	0	0	0	0	0	0	0	0	2.43216	0	0	0	0	0	0	0	0	0	0	0	0	0
chr10|29797134|29797270|-	SVIL	0	0	0	0	0	0	0	0	0	0	0	0	0	0	0	0	0	0	0	0	0	0	0	0	0	0	0	0	0	0	0	0	0	0	0	0	0	0	0	0	0	0	0	0	0	0	0	0
chr10|29801663|29820217|-	SVIL	0	0	0	0	0	0	0	0.190774	0	0	0.227118	0	0	0	0	0	0	0	0	0	0	0	0	0	0	0	0	0	0	0	0	0	0	0	0	0	0	0	0	0	0	0	0	0	0	0	0	0
chr10|29801663|29821101|-	SVIL	0	0	0	0	0	0.074707	0	0	0	0	0	0	0	0	0	0	0	0	0	0	0	0	0	0	0	0	0	0	0	0	0	0	0	0	0	0	0	0	0	0	0	0	0	0	0	0	0	0
chr10|29820027|29820182|-	SVIL	0	0	0	0	0	0	0	0	0	0	0	0	0	0	0	0	0	0	0	0	0	0	0	0	0	0	0	0	0	0	0	0	4.932	0	0	0	0	0	0	0	0	0	0	0	0	0	0	0
chr10|29839525|29975580|-	SVIL	0	0	0	0	0	0	0	0	0.264409	0	0	0	0	0	0	0	0	0	0	0	0	0	0	0	0	0	0	0	0	0	0	0	0	0	0	0	0	0	0	0	0	0	0	0	0	0	0	0
chr10|29851966|29852129|-	SVIL	0	0	0	0	0	0	0	0	0	0	0	0	0	0	0	0	0	0	0	0	0	0	0	0	0	0	0	0	0	0	0	0	0	0	0	4.29126	0	0	0	0	0	0	0	0	0	0	0	0
chr10|29851979|29852129|-	SVIL	0	0	0	0	0	0	0	0	0	0	0	0	0	0	0	0	0	0	0	0	0	0	0	0	0	0	6.97187	0	0	0	0	0	0	0	0	0	0	0	0	0	0	0	0	0	0	0	0	0
chr10|29946897|29975580|-	SVIL	0	0	0	0	0	0	0	0	0	0	0	0	0	0	0	0	0	0	14.591	0	0	0	0	0	0	0	0	0	0	0	0	0	0	0	0	0	0	0	0	0	0	0	0	0	0	7.59632	0	0
chr10|30315031|30318795|-	KIAA1462	0	0	0	0	0	0	0	0	0	0	0	0	0	0.177133	0	0	0	0	0	0	0	0	0	0	0	0	0	0	0	0	0	0	0	0	0	0	0	0	0	0	0	0	0	0	0	0	0	0
chr10|30615352|30630569|-	MTPAP	0	0	0.342955	0	0	0	0	0	0	0	0	0	0	0	0	0	0	0	0	0	0	0	0	0	0	0	0	0	0	0	0	0	0	0	0	0	0	0	0	0	0	0	0	0	0	0	0	0
chr10|30739186|30739448|+	MAP3K8	0	0	0	0	0	0	0	0	0	0	0	0	0	0	0	0	0	0	0	0	0	0	0	0	0	0	0	2.64635	5.18403	0	0	0	0	0	0	0	0	0	0	0	0	0	0	0	0	0	0	0
chr10|30915507|30915705|-	LYZL2	0	0	0	0	0	0	0	0	0	0	0	0	0	0	0	0	0	0	0	0	0	0	0	0	0	0	0	0	0	0	0	0	0	0	0	0	0	0	0	0	0	0	0	0	0	0	0	0
chr10|31165926|31273355|-	ZNF438	0	0	0	0	0.0953725	0	0	0	0	0	0	0	0	0	0	0	0	0	0	0	0	0	0	0	0	0	0	0	0	0	0	0	0	0	0	0	0	0	0	0	0	0	0	0	0	0	0	0
chr10|31197861|31230580|-	ZNF438	0	0	0	0	0	0	0	0	0	0	0	0	0	0	0	0	0	0	0	0	0	0	0	0	0	0	0	0	0	0	0	0	0	0	3.64824	0	0	0	0	0	0	0	0	0	0	0	0	0
chr10|31477128|31477267|+	RP11-192P3.4	0	0	0	0	0	0	0	0	0	0	0	0	0	0	0	0	0	0	0	0	0	0	0	0	0	0	0	0	2.59201	0	0	0	0	0	0	0	0	0	0	0	0	0	0	0	0	0	0	0
chr10|3154413|3161061|+	PFKP	0	0	0	0	0	0	0	0	0	0	0	0	0	0	0.101657	0	0	0	0	0	0	0	0	0	0	0	0	0	0	0	0	0	0	0	0	0	0	0	0	0	0	0	0	0	0	0	0	0
chr10|3160973|3162236|+	PFKP	0	0	0	0	0	0	0	0	0	0	0	0	0	0	0	0	0	4.75336	0	0	0	0	0	0	0	0	4.18312	0	0	0	0	0	0	0	0	3.43301	0	0	0	0	0	0	0	0	0	0	0	0
chr10|31644072|31676195|+	ZEB1	0	0	0	0	0	0	0	0	0	0.185015	0	0	0	0	0	0	0	0	0	0	0	0	0	0	0	0	0	0	0	0	0	0	0	0	0	0	0	0	0	0	0	0	0	0	0	0	0	0
chr10|31644072|31676727|+	ZEB1	0	0	0.342955	0	0	0	0	0	0	0	0	0	0	0	0	0	0	0	0	0	0	0	0	0	0	0	0	0	0	0	0	0	0	0	0	0	0	0	0	0	0	0	0	0	0	0	0	0
chr10|31661946|31750166|+	ZEB1	0	0	0	0.19284	0.524549	0.784423	0.106454	0.333855	0.396614	0	0	0	0	0	0	0	0	0	21.8865	0	0	0	0	0	0	0	0	0	0	0	0	0	0	0	0	0	0	0	0	0	0	0	0	0	0	0	0	0
chr10|31661946|31791437|+	ZEB1	0	0	0	0	0	0	0	0.0953872	0	0	0	0	0	0	0	0	0	0	0	0	0	0	0	0	0	0	0	0	0	0	0	0	0	0	0	0	0	0	0	0	0	0	0	0	0	0	0	0
chr10|31676052|31750166|+	ZEB1	0	0	0.342955	0	0	0.074707	0	0	0	0	0.151412	0	0	0	0	0	0	0	0	0	0	0	0	0	0	0	0	0	0	0	0	0	0	0	0	0	0	0	0	0	0	0	0	0	0	0	0	0
chr10|3172010|3175506|+	PFKP	0	0	0	0	0	0	0	0	0	0	0	0	0	0	0	0	0	0	0	0	0	0	0	0	0	0	0	0	0	0	0	0	0	0	0	0	0	0	0	0	0	0	0	0	0	0	6.21016	0
chr10|31749965|31791437|+	ZEB1	0	0	0	0	0	0	0	0	0	0	0	0	0	0	0	0	0	0	0	0	0	0	0	2.4063	0	0	0	0	0	0	0	0	5.9184	0	0	0	0	0	0	0	0	0	0	0	0	0	0	0
chr10|31791275|31803636|+	ZEB1	0	0	0	0	0	0	0	0	0	0	0.151412	0	0	0	0	0	0	0	0	0	0	0	0	0	0	0	0	0	0	0	0	0	0	0	0	0	0	0	0	0	0	0	0	0	0	0	0	0
chr10|3183823|3183961|+	PITRM1-AS1	0	0	0	0	0	0	0	0	0	0	0	0	0	0	0	0	0	0	0	0	0	0	0	0	0	0	0	0	0	4.99473	0	0	0	0	0	0	0	0	0	0	0	0	0	0	0	0	0	0
chr10|3200231|3202522|-	PITRM1	0	0	0	0	0.143059	0	0	0	0	0	0.151412	0	0	0	0	0	0	0	0	0	0	0	0	0	0	0	0	0	0	0	0	0	0	0	0	0	0	0	0	0	0	0	0	0	0	0	0	0
chr10|3201105|3202522|-	PITRM1	0	0	0.342955	0	0	0	0	0.0953872	0	0	0	0	0	0	0	0	0	0	0	0	0	0	0	0	0	0	0	0	0	19.9789	0	0	0	0	2.43216	0	0	0	0	0	0	0	0	0	38.0603	0	0	0
chr10|32101634|32120728|-	ARHGAP12	0	0	0	0	0	0	0	0	0	0	0	0	0	0	0	0	0	0	0	0	0	0	0	0	0	0	0	0	0	0	0	0	8.8776	0	0	0	0	0	0	0	0	0	0	0	0	0	0	0
chr10|32106715|32141525|-	ARHGAP12	0	0	0	0	0	0	0	0	0	0	0	0	0	0	0	0	0	0	0	0	0	0	0	0	0	0	0	0	0	0	0	0	1.9728	0	0	0	0	0	0	0	0	0	0	0	0	0	0	0
chr10|32109314|32150586|-	ARHGAP12	0	0	0	0	0	0	0	0	0	0	0	0	0	0	0	0	0	0	0	0	0	0	0	0	0	0	0	0	0	0	0	0	0	0	0	0	0	0	0	0	0	0	0	0	0	0	0	0
chr10|32120666|32141525|-	ARHGAP12	0	0	0	0	0	0	0	0.143081	0	0	0	0	0	0	0	0	0	0	0	0	0	0	0	0	0	0	0	0	0	0	0	0	0	0	0	0	0	0	0	0	0	0	0	0	0	0	0	0
chr10|32128564|32143134|-	ARHGAP12	0	0	0	0	0	0.186767	0	0	0	0	0	0	0	0	0	0	0	0	0	0	0	0	0	0	0	0	0	0	0	0	0	0	0	0	0	0	0	0	0	0	0	0	0	0	0	0	0	0
chr10|32132388|32143134|-	ARHGAP12	0	0	0.342955	0	0	0	0	0	0	0	0	0	0	0	0	0	0	0	0	0	0	0	0	0	0	0	0	0	0	0	0	0	0	0	0	0	0	0	0	0	0	0	0	0	0	0	0	0
chr10|32141444|32150586|-	ARHGAP12	0	0	0	0	0.0953725	0	0	0	0	0	0	0	0	0	0	0	0	0	0	0	0	0	0	0	0	0	0	0	0	0	0	0	0	0	0	0	0	0	0	0	0	0	0	0	0	0	0	0
chr10|32197099|32199491|-	ARHGAP12	0	1.19402	1.5433	0	0.286118	0.821777	0.212908	0.620017	1.32205	0	0.227118	0.128781	0	0.752816	0.355798	0	0	0	0	0	0	0	0	0	0	0	0	0	0	0	0	0	33.5376	0	4.86432	0	0	0	0	0	0	0	0	0	0	0	11.1783	0
chr10|32304436|32308887|-	KIF5B	0	0	0	0	0	0	0	0	0	0	0	0	0	0	0	0	0	0	0	1.86179	0	0	0	0	0	0	0	0	0	0	0	0	0	0	0	0	0	0	0	0	0	0	0	0	0	0	0	0
chr10|32306070|32308887|-	KIF5B	0	0	0	0	0	0.11206	0	0	0	0	0	0	0	0	0	0	0	0	0	0	0	0	5.4089	0	0	0	6.97187	0	0	0	0	0	0	0	10.9447	0	0	0	0	0	0	0	0	0	0	0	0	0
chr10|32308785|32308887|-	KIF5B	0	0	0	0	0	0	0	0	0	0	0	0	0	0	0	0	0	0	0	0	0	0	0	0	0	0	0	0	0	0	0	0	0	0	0	3.43301	0	0	0	0	0	0	0	0	0	0	0	0
chr10|32308785|32310215|-	KIF5B	0	0	0	0	0	0	0	0	0	0	0	0	0.102008	0	0	0	0	0	0	0	0	0	0	0	0	0	4.18312	0	0	10.9884	0	0	30.5784	4.56709	17.0251	0	0	0	0	0	0	0	0	0	0	0	0	0
chr10|32309949|32310215|-	KIF5B	0	0	0	0	0	0	0	0	0	0	0	0	0	0	0	0	0	0	0	0	0	0	0	0	0	0	0	0	0	0	1.77359	0	1.9728	0	0	0	0	0	0	0	0	0	0	0	0	0	0	0
chr10|32317355|32326535|-	KIF5B	0	0	0	0	0	0	0	0.190774	0	0	0	0	0	0	0	0	0	0	0	0	0	0	0	0	0	0	0	0	0	0	0	0	0	0	0	0	0	0	0	0	0	0	0	4.95793	0	0	0	0
chr10|32323617|32326535|-	KIF5B	0	0.477608	0	0.12856	0	0	0	0	0	0	0	0	0	0	0	0	0	0	0	0	0	0	0	0	0	0	0	0	0	0	3.54719	0	0	0	0	0	0	0	0	0	0	0	0	0	0	0	0	0
chr10|32580090|32582665|-	EPC1	0	0	0	0	0	0	0	0	0	0	0	0	0	0	0	0	3.63971	0	0	0	0	0	0	0	0	0	0	0	0	0	0	0	0	0	0	0	0	0	0	0	0	0	0	0	0	0	0	0
chr10|32740519|32742364|+	CCDC7	0	0	0	0	0	0	0	0	0	0	0	0	0	0	0	0	0	0	0	0	0	0	0	0	0	0	0	0	0	0	0	0	1.9728	0	0	0	0	0	0	0	0	0	0	0	0	0	0	0
chr10|32740519|32745262|+	CCDC7	0	0	0	0	0.0953725	0	0	0	0	0	0	0	0	0	0	0	0	0	0	0	0	0	3.60594	0	0	0	0	0	0	0	0	0	10.8504	0	0	0	0	0	0	0	0	0	0	0	0	0	0	0
chr10|32740519|32762951|+	CCDC7	0	0	0.342955	0	0.286118	0.261474	0	0.238468	0	0	0	0	0	0	0	0	0	0	0	0	0	0	0	0	0	0	0	0	0	0	0	10.3214	3.9456	0	0	1.7165	0	0	0	2.83811	0	0	0	0	0	0	0	0
chr10|32745178|32762951|+	CCDC7	0	0	0.514432	0	0	0	0	0	0	0	0	0	0	0	0	0	0	0	0	0	0	0	0	0	0	0	0	0	0	0	0	0	0	0	0	0	0	0	0	0	0	0	0	0	0	0	0	0
chr10|32751610|32762951|+	CCDC7	0	0	0	0	0	0	0	0.143081	0	0	0	0	0	0	0	0	0	0	0	0	0	0	0	0	0	0	0	0	0	0	0	0	0	0	0	0	0	0	0	0	0	0	0	0	0	0	0	0
chr10|32759991|32762951|+	CCDC7	0	0	0	0	0	0	0	0	0	0	0	0	0	0	0	0	0	0	0	0	0	0	0	0	0	0	0	0	0	0	0	0	10.8504	0	0	0	0	0	0	0	0	0	0	0	0	0	0	0
chr10|32806872|32860821|+	CCDC7	0	0	0	0.19284	0	0	0	0	0	0	0	0	0	0	0	0	0	0	0	0	0	0	0	0	0	0	0	0	0	0	0	0	0	0	0	0	0	0	0	0	0	0	0	0	0	0	0	0
chr10|32832227|32856819|+	CCDC7	0	0	0	0	0	0.074707	0	0	0	0	0	0	0	0	0.101657	0	0	0	0	0	0	0	0	0	0	0	0	0	0	0	0	0	0	0	0	0	0	0	0	0	0	0	0	0	0	0	0	0
chr10|32832227|32860821|+	CCDC7	0	0	0	0	0	0	0	0	0	0	0	0	0	0	0	0	0	0	0	0	0	0	0	0	0	0	0	0	0	0	0	0	0	0	0	0	0	0	0	0	0	0	0	110.066	0	0	0	0
chr10|33093942|33113532|+	CCDC7	0	0	0	0	0	0	0	0	0	0	0	0	0	0	0	0	0	0	0	0	0	0	0	0	0	0	0	0	0	0	0	0	19.728	6.08946	0	6.86601	0	0	0	0	0	0	0	0	0	0	0	0
chr10|33208812|33224486|-	ITGB1	0	0	0	0	0.0953725	0	0	0	0	0	0	0	0	0	0	0	0	0	0	0	0	0	0	0	0	0	0	0	0	0	0	0	0	0	0	0	0	0	0	0	0	0	0	0	0	0	0	0
chr10|33212395|33212512|-	ITGB1	0	0	0	0	0	0	0	0	0	0	0	0	0	0	0	5.70742	0	0	0	0	0	0	0	0	0	0	0	0	0	0	0	0	0	0	0	0	0	0	0	0	0	0	0	0	0	0	0	0
chr10|33240437|33240602|-	ITGB1	0	0	0	0	0	0	0	0	0	0	0	0	0	0	0	0	0	0	0	0	0	0	0	0	0	0	0	0	0	0	0	0	0	0	0	0	0	0	0	0	0	0	0	0	0	0	0	0
chr10|33247831|33247982|+	RP11-462L8.1	0	0	0	0	0	0	0	0	0	0	0	0	0	0	0	0	0	0	0	0	0	0	0	0	0	0	0	0	0	0	0	0	2.9592	0	0	0	0	0	0	0	0	0	0	0	0	0	0	0
chr10|33542955|33559784|-	NRP1	0	0	0	0	0	0.11206	0	0.143081	0	0.185015	0	0.128781	0	0	0	0	0	0	0	0	0	0	0	0	0	0	0	0	0	0	0	0	0	0	0	0	0	0	0	0	0	0	0	0	0	0	0	0
chr10|34408540|34420511|-	PARD3	0	0	0	0	0	0	0	0	0	0	0	0	0	0	0	0	0	0	0	0	0	0	0	0	0	0	0	0	0	0	0	0	1.9728	0	0	0	0	0	0	0	0	0	0	0	0	0	0	0
chr10|34558584|34573173|-	PARD3	0.337966	0	0.857387	0	0.572235	0.336181	0.106454	0.0953872	0	0	0.151412	0	0	0	0	5.70742	0	0	0	0	0	0	0	0	8.37537	0	27.8875	6.61587	0	23.9747	2.66039	23.5919	111.463	6.08946	17.0251	18.8815	102.485	0	0	0	0	0	0	22.8065	116.084	0	0	0
chr10|34606034|34649187|-	PARD3	0	0	0.342955	0	0	0	0	0	0	0	0	0	0	0	0	0	0	0	0	0	0	0	0	0	0	0	0	0	0	0	0	0	0	0	0	0	0	0	0	0	0	0	0	0	0	0	0	0
chr10|34620044|34649187|-	PARD3	0	0.716412	0	0	0.143059	0	0	0	0	0	0	0	0	0	0	0	0	0	0	0	0	0	0	0	0	0	0	0	0	0	0	0	0	0	0	0	0	0	0	0	0	0	0	0	0	0	0	0
chr10|34648074|34649187|-	PARD3	0	0	0	0.19284	0	0	0	0	0	0	0	0	0	0	0	0	0	0	0	0	0	0	0	0	0	0	0	0	0	21.9768	0	0	4.932	0	0	0	0	0	0	0	0	0	0	0	0	0	0	0
chr10|34648074|34673182|-	PARD3	0	0	0	0	0	0.074707	0	0	0	0	0	0	0	0	0	0	0	0	0	0	0	0	0	0	0	0	0	0	0	0	0	0	0	0	0	0	0	0	0	0	0	0	0	0	0	0	0	0
chr10|34661425|34673182|-	PARD3	0	0	0.514432	0	0	0.149414	0	0	0	0	0	0	0	0	0	0	0	0	0	0	0	0	0	0	0	0	0	0	0	0	0	0	0	0	0	0	0	0	0	0	0	0	0	0	0	0	0	0
chr10|34663801|34690845|-	PARD3	0	0	0	0.12856	0	0	0	0	0	0	0	0	0	0	0	0	0	0	0	0	0	0	0	0	0	0	0	0	0	0	0	0	0	0	0	0	0	0	0	0	0	0	0	0	0	0	0	0
chr10|34688257|34806087|-	PARD3	0	0	0	0	0	0	0	0	0	0	0	0	0.102008	0	0	0	0	0	0	0	0	0	0	0	0	0	0	0	0	0	0	0	0	0	0	0	0	0	0	0	0	0	0	0	0	0	0	0
chr10|34739244|34806087|-	PARD3	0	0	0	0	0	0	0	0.238468	0	0	0.454236	0	0	0	0	0	0	0	0	0	0	0	0	0	0	0	0	0	0	0	0	4.42348	0	0	0	0	0	0	0	0	0	0	0	0	0	0	0	0
chr10|34805906|34985347|-	PARD3	0	0	0	0	0	0	0	0	0	0	0	0	0	0	0	0	0	0	0	0	0	0	0	0	0	0	0	0	0	0	0	0	2.9592	0	0	0	0	0	0	0	0	0	0	0	0	0	0	0
chr10|34985245|34985347|-	PARD3	0	0	0	0	0	0	0	0	0	0	0	0	0	0	0	0	0	0	0	0	0	0	0	0	0	0	0	0	0	0	0	0	0	0	0	0	0	0	0	0	0	0	0	0	0	0	0	0
chr10|35302626|35320547|-	CUL2	0	0	0	0	0	0	0	0	0	0	0	0	0	0	0	0	0	0	0	0	0	0	0	0	0	0	23.7044	0	0	0	0	0	0	0	3.64824	0	0	0	0	0	0	0	0	0	0	0	0	0
chr10|35321362|35322201|-	CUL2	0	0	0	0	0	0	0	0	0	0	0	0	0	0	0	0	0	0	0	0	4.68933	0	0	0	0	0	0	0	0	0	0	0	0	0	0	0	0	0	0	0	0	0	0	0	0	0	0	0
chr10|35333493|35343467|-	CUL2	0	0	0	0	0	0	0	0	0	0	0.227118	0	0	0	0	0	0	0	0	0	0	0	0	0	0	0	0	0	0	0	0	0	0	0	0	0	0	0	0	0	0	0	0	0	0	0	0	0
chr10|35349801|35360267|-	CUL2	0	0	0	0	0	0	0	0.0953872	0	0	0	0	0	0	0	0	0	0	0	2.79269	0	0	0	0	0	0	0	0	0	0	0	0	2.9592	0	7.29648	0	0	0	0	0	0	0	0	0	0	0	0	0
chr10|35437295|35468204|+	CREM	0	0	0	0	0	0	0	0	0	0	0	0	0	0	0	0	0	0	0	0	0	0	0	0	0	0	0	0	0	0	0	0	0	0	0	3.43301	0	0	0	0	0	0	0	0	0	25.8275	0	0
chr10|35744391|35744603|+	CCNY	0	0	0	0	0	0	0	0	0	0	0	0	0	0	0	0	0	0	0	0	0	0	0	0	0	0	0	0	0	0	0	0	0	0	0	0	0	0	0	0	0	0	0	0	0	0	0	0
chr10|35772331|35790463|+	CCNY	0.506949	0	0	0	0	0	0	0	0	0	0	0	0	0	0	0	0	0	0	0	0	0	0	0	0	0	0	0	0	0	0	0	0	0	0	0	0	0	0	0	0	0	0	0	0	0	0	0
chr10|35790428|35819171|+	CCNY	0	0	0	0	0	0	0	0	0	0	0.151412	0	0	0	0	0	0	0	0	0	0	0	0	0	0	0	0	0	0	0	0	0	0	0	0	0	0	0	0	0	0	0	0	0	0	0	0	0
chr10|35805450|35805551|+	CCNY	0	0	0	0	0	0	0	0	0	0	0	0	0	0	0	0	0	0	0	0	0	0	0	0	0	0	0	5.29269	0	0	0	0	0	3.04473	0	0	0	0	0	0	0	0	0	0	0	0	0	0
chr10|35805450|35819171|+	CCNY	0	0	0	0	0	0	0	0.0953872	0	0	0.302824	0	0	0	0	0	9.09928	0	0	0	0	0	0	4.8126	0	0	30.6762	0	0	9.98945	0	0	0	0	0	2.57475	0	0	0	0	0	0	0	7.93269	0	0	0	0
chr10|35805450|35842113|+	CCNY	0	0	0	0	0	0	0	0	0	0	0	0	0	0	0	0	0	0	0	0	0	0	0	0	0	0	0	0	0	0	0	0	2.9592	0	0	0	0	0	0	0	0	0	0	0	0	0	0	0
chr10|35814891|35819171|+	CCNY	0	0	0	0	0	0	0	0	0	0	0	0	0	0	0	0	0	0	0	0	0	0	0	0	0	0	4.18312	0	0	0	0	0	0	0	0	0	0	0	0	0	0	0	0	0	0	0	0	0
chr10|35818900|35842113|+	CCNY	0	0.955215	0	0	0	0	0	0	0	0	0	0	0	0	0	0	0	0	0	0	0	0	0	0	0	0	0	0	0	0	0	0	0	0	0	0	0	0	0	0	0	0	0	0	0	0	0	0
chr10|37553565|37553728|+	ATP8A2P1	0	0	0	0	0	0	0	0	0	0	0	0	0	0	0	0	0	0	0	0	0	0	0	0	0	0	0	0	0	0	0	0	0	0	3.64824	0	0	0	0	0	0	0	0	0	0	0	0	0
chr10|38092760|38127039|-	ZNF248	0	0	0	0	0	0	0	0	0	0	0	0	0	0.0885666	0	0	0	0	0	0	0	0	0	0	0	0	0	0	0	0	0	0	0	0	0	0	0	0	0	0	0	0	0	0	0	0	0	0
chr10|38305798|38343439|+	ZNF33A	0	0	0	0	0	0	0	0	0	0	0	0	0	0	0	0	0	0	0	0	0	0	0	0	0	0	0	0	0	0	0	0	2.9592	0	0	0	0	0	0	0	0	0	0	0	0	0	0	0
chr10|38384152|38384431|+	ZNF37A	0	0	0	0	0	0	0	0	0	0	0	0	0	0	0	0	0	0	0	0	0	0	0	0	0	0	0	0	0	0	0	0	0	0	0	4.29126	0	0	0	0	0	0	0	0	0	0	0	0
chr10|38746608|38746777|+	RP11-291L22.4	0	0	0	0	0	0	0	0	0	0	0	0	0	0	0	0	0	0	0	0	0	1.60664	0	0	0	0	0	0	0	0	0	0	0	0	0	0	0	0	0	0	0	0	0	0	0	0	0	0
chr10|43282615|43285959|+	BMS1	0	0	0	0	0	0	0	0	0	0	0	0	0	0	0	0	0	0	0	0	0	0	0	1.6042	0	0	15.3381	0	0	0	0	0	0	0	0	0	0	0	0	0	0	0	0	0	0	0	0	0
chr10|43287074|43289439|+	BMS1	0	0	0	0	0	0	0	0	0	0	0.151412	0	0	0	0	0	0	0	0	0	0	0	0	0	0	0	0	0	0	0	0	0	0	0	0	0	0	0	0	0	0	0	0	0	0	0	0	0
chr10|43291921|43297666|+	BMS1	0	0	0	0	0	0	0	0	0	0	0	0	0	0	0	0	0	0	0	0	0	0	0	0	0	0	0	0	3.88802	0	0	0	0	0	0	0	0	0	0	0	0	0	0	0	0	0	0	0
chr10|43292679|43292847|+	BMS1	0	0	0	0	0	0	0	0	0	0	0	0	0	0	0	0	0	0	0	0	0	0	0	0	0	0	0	0	0	0	0	2.94898	0	0	0	0	0	0	0	0	0	0	0	0	0	0	0	0
chr10|43312046|43312942|+	BMS1	0	0	0	0	0	0	0	0	0	0	0	0	0	0	0	0	0	0	0	0	0	0	0	0	0	0	0	0	0	0	0	0	3.9456	0	0	0	0	0	0	0	0	0	0	0	0	0	0	0
chr10|43312046|43319232|+	BMS1	0	0	0	0	0	0	0	0	0	0	0	0	0	0	0	0	0	0	0	0	0	0	0	0	0	0	0	0	0	0	0	0	1.9728	0	0	0	0	0	0	0	0	0	0	0	0	0	0	0
chr10|436077|436203|-	DIP2C	0	0	0	0	0	0	0	0	0	0	0	0	0	0	0	0	0	0	0	0	0	0	0	0	0	0	0	0	0	0	0	0	0	0	0	0	0	0	0	147.582	0	0	0	0	0	0	0	0
chr10|43615193|43615364|+	RET	0	0	0	0	0	0	0	0	0	0	0	0	0	0	0	0	0	0	0	0	0	0	0	0	0	0	0	0	0	0	0	0	0	0	0	0	0	0	0	0	0	0	0	0	0	0	0	0
chr10|43650344|43654379|+	CSGALNACT2	0	0	0	0	0.0953725	0	0	0.429243	0	0	0.605649	0	0	0	0	0	0	0	0	0	0	0	0	2.4063	0	0	0	0	5.18403	15.9831	0	0	2.9592	0	0	0	0	0	0	0	0	0	0	0	0	0	0	0
chr10|43650344|43671480|+	CSGALNACT2	0	0	0	0	0	0	0	0	0	0	0.37853	0	0	0	0	0	0	0	0	0	0	0	0	0	0	0	0	0	0	0	0	0	0	0	0	0	0	0	0	0	0	0	0	0	0	0	0	0
chr10|43654162|43656043|+	CSGALNACT2	0	0	0	0	0	0	0	0	0	0	0	0	0	0	0	0	0	0	0	0	0	0	0	0	0	0	2.78875	0	0	0	0	0	0	0	0	0	0	0	0	0	0	0	0	0	0	0	0	0
chr10|43654162|43662546|+	CSGALNACT2	0	0	0	0	0	0	0.106454	0	0	0	0	0	0	0	0	0	0	0	0	0	0	0	0	0	0	0	0	0	0	0	0	0	0	0	0	0	0	0	0	0	0	0	0	0	0	0	0	0
chr10|43655941|43671480|+	CSGALNACT2	0	0	0	0	0	0	0	0	0	0	0	0	0	0	0	0	0	0	0	0	0	0	0	0	0	0	0	0	0	0	0	0	0	0	0	1.7165	0	0	0	0	0	0	0	0	0	0	0	0
chr10|45326447|45330767|-	TMEM72-AS1	0	0	0	0	0	0	0	0	0	0	0	0	0	0	0	0	0	0	0	0	0	0	0	0	0	0	0	0	0	0	0	0	0	0	0	0	0	0	0	0	0	0	0	0	0	0	0	0
chr10|45423435|45423588|+	TMEM72	0	0	0	0	0	0	0	0	0	0	0	0	0	0	0	0	0	0	0	0	0	1.60664	0	0	0	0	0	0	0	0	0	0	0	0	0	0	0	0	0	0	0	0	0	0	0	0	0	0
chr10|45954567|45956859|-	2019-03-08	0	0	0	0	0	0	0	0	0	0	0	0	0	0	0	0	0	0	0	0	0	0	0	0	0	0	0	0	0	0	0	0	2.9592	0	0	0	0	0	0	0	0	0	0	0	0	0	0	0
chr10|46121398|46122553|-	ZFAND4	0	0	0.342955	0	0	0	0	0	0	0	0	0	0	0	0	0	0	0	0	0	0	0	0	0	0	0	0	0	0	0	0	0	0	0	0	0	0	0	0	0	0	0	0	0	0	0	0	0
chr10|46135263|46159290|-	ZFAND4	0	0	0	0	0.0953725	0	0	0	0	0	0	0	0	0	0	0	0	0	0	0	0	0	0	0	0	0	0	0	0	0	0	0	1.9728	0	0	0	0	0	0	0	0	0	0	0	0	0	0	0
chr10|46158027|46159290|-	ZFAND4	0	0	0	0	0	0	0	0	0	0	0	0	0	0	0	0	0	0	0	0	0	0	0	0	0	0	0	0	0	0	0	0	1.9728	0	0	0	0	0	0	0	0	0	0	0	0	0	0	0
chr10|46224309|46235694|+	FAM21C	0.337966	0	0	0	0	0.074707	0	0	0	0	0	0	0	0.13285	0	0	0	0	0	0	0	0	0	0	0	0	0	0	0	3.99578	0	0	0	0	0	0	0	0	0	0	0	0	0	0	0	0	0	0
chr10|46233430|46235694|+	FAM21C	0	0	0	0	0	0	0	0	0	0	0	0	0	0	0	0	0	0	0	0	0	0	0	0	0	0	0	0	0	0	0	0	0	0	2.43216	1.7165	0	3.01199	0	0	0	0	0	0	0	0	0	0
chr10|46959764|46959943|-	SYT15	0	0	0	0	0	0	0	0	0	0	0	0	0	0	0	0	0	0	0	0	0	0	0	0	0	0	6.97187	0	0	0	0	0	0	0	0	0	0	0	0	0	0	0	0	0	0	0	0	0
chr10|47894571|47901442|+	FAM21B	0	0	0	0	0	0	0	0	0	0	0	0	0	0	0	0	0	0	0	0	0	0	0	0	0	0	0	0	0	0	0	0	5.9184	0	0	0	0	0	0	0	0	0	0	0	0	0	0	0
chr10|48358052|48358203|+	RP11-463P17.3	0	0	0	0	0	0	0	0	0	0	0	0	0	0	0	0	0	0	0	0	0	0	0	0	1.86119	0	0	0	0	0	0	0	0	0	0	0	0	0	0	0	0	0	0	0	0	0	0	0
chr10|486810|532470|-	DIP2C	0	0	0	0.12856	0	0.074707	0	0	0	0	0	0	0	0	0	0	0	0	0	0	0	0	0	0	0	0	0	0	0	0	0	0	0	0	0	0	0	0	0	0	0	0	0	0	0	0	0	0
chr10|4872866|4884696|+	AKR1E2	0	0	0	0	0	0.074707	0	0	0	0	0	0	0	0	0	0	0	0	0	0	0	0	0	0	0	0	0	0	0	0	0	0	0	0	0	3.43301	0	0	0	0	0	0	0	0	0	0	0	0
chr10|4872866|4889422|+	AKR1E2	0	0	0	0	0	0	0	0	0	0	0	0	0	0.0885666	0	0	0	0	0	0	0	0	0	0	0	0	0	0	0	0	0	0	0	0	0	0	0	0	0	0	0	0	0	0	0	0	0	0
chr10|4884696|4884858|+	AKR1E2	0	0	0	0	0	0	0	0	0	0	0	0	0	0	0	0	0	0	0	0	0	0	0	0	1.86119	0	0	0	0	0	0	0	0	0	0	0	0	0	0	0	0	0	0	0	0	0	0	0
chr10|48962528|48968623|+	GLUD1P2	0	0	0	0	0	0	0	0	0	0	0.151412	0	0	0	0	0	0	0	0	0	0	0	0	0	0	0	0	0	0	0	0	0	0	0	0	0	0	0	0	0	0	0	0	0	0	0	0	0
chr10|49452654|49452826|-	FRMPD2	0	0	0	0	0	0	0	0	0	0	0	0	0	0	0	0	5.45957	0	0	0	0	0	0	0	0	0	0	0	0	0	0	0	0	0	0	0	0	0	0	0	0	0	0	0	0	0	0	0
chr10|49609654|49613024|+	MAPK8	0	0	0	0	0	0	0	0	0	0	0	0	0	0	0	0	0	0	0	0	0	0	0	0	0	0	0	0	0	0	0	0	0	0	0	0	0	0	0	0	0	0	0	0	0	0	9.93626	0
chr10|49609654|49618211|+	MAPK8	0	0	0.514432	0	0	0.186767	0	0.286162	0	0	0.151412	0	0	0.177133	0	0	0	6.33781	0	0	0	0	7.21187	0	1.86119	0	9.76062	0	0	13.9852	0	0	2.9592	0	0	0	0	0	0	0	0	0	0	0	0	0	0	0
chr10|50086171|50086260|+	RP11-563N6.6	0	0	0	0	0	0	0	0	0	0	0	0	0	0	0	0	0	0	0	0	0	0	0	0	0	0	0	2.64635	0	0	0	0	0	0	0	0	0	0	0	0	0	0	0	0	0	0	0	0
chr10|5009118|5011136|+	AKR1C1	0	0	0	0	0	0	0	0	0	0	0	0	0	0	0	0	0	0	0	0	0	0	0	0	0	0	0	0	0	0	0	0	0	0	0	0	0	0	0	0	0	0	0	0	0	0	0	0
chr10|50187555|50187726|-	RP11-523O18.5	0	0	0	0	0	0	0	0	0	0	0	0	0	0	0	0	0	0	0	0	0	0	0	0	0	0	0	0	0	0	0	0	0	0	0	0	0	6.02399	0	0	0	0	0	0	0	0	0	0
chr10|50668418|50708742|-	ERCC6	0	0	0	0	0	0	0	0	0	0	0	0	0	0.0885666	0	0	0	0	0	0	0	0	0	0	0	0	0	0	0	0	0	0	0	0	0	0	0	0	0	0	0	0	0	0	0	0	0	0
chr10|50690732|50714058|-	ERCC6	0	0	0	0	0	0	0	0	0	0	0	0	0	0	0	0	10.9191	0	0	0	0	0	0	0	0	0	0	0	0	0	0	0	0	0	0	0	0	0	0	0	0	0	0	0	0	0	0	0
chr10|50708583|50714058|-	ERCC6	0	0	0	0	0	0.11206	0	0.0953872	0	0	0	0	0	0	0	0	0	0	0	0	0	0	0	0	0	0	0	0	0	0	0	2.94898	10.8504	0	7.29648	0	0	0	0	0	0	0	0	0	0	0	0	0
chr10|50821248|50821403|+	CHAT	0	0	0	0	0	0	0	0	0	0	0	0	0	0	0	0	0	0	0	0	0	0	0	4.8126	0	0	0	0	0	0	0	0	0	0	0	0	0	0	0	0	0	0	0	0	0	0	0	0
chr10|51028026|51028210|-	PARG	0	0	0	0	0	0	0	0	0	0	0	0	0	0	0	0	0	0	0	0	0	0	0	0	0	0	0	0	0	0	0	0	0	3.04473	0	0	0	0	0	0	0	0	0	0	0	0	0	0
chr10|51374369|51387763|+	TIMM23B	0	0	0	0	0	0	0	0	0	0	0.227118	0	0	0	0	0	0	0	0	0	0	0	0	0	0	0	0	0	10.3681	4.99473	0	0	7.8912	0	0	5.14951	0	0	0	0	0	0	0	1.98317	0	0	0	0
chr10|51579127|51581378|+	NCOA4	0	0	0	0	0.143059	0	0	0	0	0	0	0	0	0	0	0	0	0	0	0	0	0	0	0	0	0	0	0	0	0	0	0	0	0	0	3.43301	0	0	0	0	0	0	0	0	0	0	0	0
chr10|51582182|51585599|+	NCOA4	0	0	0.342955	0	0	0	0	0	0	0	0	0	0	0	0	0	0	0	0	3.72359	0	0	0	0	0	0	0	0	0	0	0	0	0	0	0	0	0	0	0	0	0	0	0	0	0	0	0	0
chr10|51584615|51585599|+	NCOA4	0	0.477608	0.342955	0	0	0.11206	0	0	0	0	0	0	0	0	0	0	0	0	0	0	0	0	0	0	0	0	0	0	0	0	0	0	4.932	0	0	0	0	0	0	0	0	0	0	0	0	0	0	0
chr10|51606987|51613311|-	TIMM23	0	0	0	0	0	0	0	0	0	0	0	0	0	0	0	0	5.45957	0	0	0	0	0	0	0	0	0	2.78875	0	0	0	0	0	21.7008	3.04473	0	5.14951	0	0	0	0	0	0	0	0	0	0	0	0
chr10|51606987|51620382|-	TIMM23	0	0	0	0	0	0	0	0	0	0	0	0	0	0	0	0	0	0	0	0	0	0	0	8.02099	0	0	0	0	0	0	0	0	16.7688	0	9.72864	0	0	0	0	0	0	0	0	0	0	0	0	0
chr10|51629985|51633029|+	PARGP1	0	0	0	0	0.0953725	0.11206	0	0	0	0	0	0	0	0	0	0	0	0	0	0	0	0	0	0	0	0	0	0	0	0	0	0	0	0	0	0	0	0	0	0	0	0	0	0	0	0	0	0
chr10|51629985|51648990|+	PARGP1	0	0	0	0	0.143059	0	0	0	0	0	0	0	0	0	0	0	0	0	0	0	0	0	0	0	0	0	0	0	0	0	0	0	0	0	0	0	0	0	0	0	0	0	0	0	0	0	0	0
chr10|51767836|51768014|+	AGAP6	0	0	0	0	0	0	0	0	0	0	0	0	0	0	0	0	0	0	0	0	0	0	0	0	0	0	0	0	0	0	0	2.94898	0	0	0	0	0	0	0	0	0	0	0	0	0	0	0	0
chr10|51829306|51840691|+	FAM21A	0	0	0	0	0	0.224121	0.159681	0.0953872	0	0	0	0	0	0	0	0	0	0	0	0	0	0	0	0	0	0	0	0	0	0	0	0	0	0	0	0	0	0	0	0	0	0	0	0	0	0	0	0
chr10|518378|532470|-	DIP2C	0	0	0	0	0	0	0	0	0	0	0	0	0	0.0885666	0	0	0	0	0	0	0	0	0	0	0	0	0	0	0	0	0	0	0	0	0	0	0	0	0	0	81.2808	0	0	0	0	0	0	0
chr10|51838434|51840691|+	FAM21A	0	0	0	0	0	0	0	0	0	0	0	0	0	0	0	0	0	0	0	0	0	0	0	0	0	0	0	0	0	0	0	0	9.864	0	0	0	0	0	0	0	0	0	0	0	0	0	0	0
chr10|51843831|51847082|+	FAM21A	0	0	0	0	0	0	0	0	0	0	0	0	0	0	0	0	0	0	0	0	0	0	0	0	0	0	0	0	0	0	0	0	0	0	0	0	0	0	0	0	0	2.167	0	0	0	0	0	0
chr10|5203514|5203674|-	AKR1C8P	0	0	0	0	0	0	0	0	0	0	0	0	0	0	0	0	0	0	0	0	0	0	0	0	0	0	0	0	0	0	0	0	4.932	0	0	0	0	0	0	0	0	0	0	0	0	0	0	0
chr10|52193235|52220574|-	SGMS1	0	0	0	0	0	0	0	0	0	0	0	0	0	0	0	0	0	0	0	0	0	0	0	0	0	0	0	0	0	0	0	0	4.932	0	4.86432	0	0	0	0	0	0	0	0	0	0	0	0	0
chr10|52193235|52226692|-	SGMS1	0	0	0	0	0	0	0	0	0	0	0	0	0	0	0	0	0	0	0	0	0	0	0	0	0	0	0	0	0	0	0	0	4.932	0	0	0	0	0	0	0	0	0	0	0	0	0	0	0
chr10|52193235|52279681|-	SGMS1	0	0	0	0	0	0	0	0	0	0	0	0	0	0	0	0	0	0	0	0	0	0	0	0	0	0	0	0	3.88802	0	0	0	0	0	0	2.57475	0	0	0	0	0	0	0	0	0	0	0	0
chr10|52193235|52350007|-	SGMS1	0	0	0	0	0	0.186767	0	0	0.264409	0	0	0	0	0	0	0	0	0	30.641	0	0	0	0	0	0	0	18.1269	11.9086	3.88802	5.99367	0	8.84695	57.2112	10.6565	3.64824	19.7398	0	0	0	39.7335	65.2911	0	0	0	0	6.07705	0	0
chr10|52220432|52279681|-	SGMS1	0	0	0	0	0	0	0	0	0	0	0	0	0	0	0	0	0	0	0	0	0	0	0	0	0	0	0	0	0	0	0	0	1.9728	0	0	0	0	0	0	0	0	0	0	0	0	0	0	0
chr10|52220432|52350007|-	SGMS1	0	0	0	0	0	0.11206	0	0.143081	0	0	0	0	0	0	0	5.70742	0	0	43.7729	1.86179	0	0	0	2.4063	0	0	8.36625	0	0	0	0	2.94898	8.8776	0	6.0804	0	0	0	0	0	0	0	0	0	39.9634	0	0	0
chr10|52279590|52350007|-	SGMS1	0	0	0	0	0	0	0	0	0	0	0	0	0	0	0	0	0	0	0	0	0	0	0	0	0	0	0	0	3.88802	0	0	5.89797	0	0	0	0	0	0	0	0	0	0	0	0	0	0	0	0
chr10|52580144|52580311|-	A1CF	0	0	0	0	0	0	0	0	0	0	0	0	0	0	0	0	0	0	0	0	0	0	0	0	1.86119	0	0	0	0	0	0	0	0	0	0	0	0	0	0	0	0	0	0	0	0	0	0	0
chr10|52601621|52603882|-	A1CF	0	0	0	0	0	0	0	0	0	0	0	0	0	0	0	0	0	0	0	0	0	0	0	0	0	0	0	0	0	0	0	0	1.9728	0	0	0	0	0	0	0	0	0	0	0	0	0	0	0
chr10|52912923|53227596|+	PRKG1	0	0	0	0	0	0.149414	0	0	0	0	0	0	0	0	0	0	0	0	0	0	0	0	0	0	0	0	0	0	0	0	0	0	0	0	0	0	0	0	0	0	0	0	0	0	0	0	0	0
chr10|530720|532470|-	DIP2C	0	0	0	0	0	0	0	0	0	0	0	0	0	0	0.101657	0	0	0	0	0	0	0	0	0	0	0	0	0	0	0	0	0	0	0	0	0	0	0	0	0	0	0	0	0	0	0	0	0
chr10|54031109|54050050|+	PRKG1	0	0	0	0	0	0	0	0	0	0	0	0	0	0	0	0	0	0	0	0	0	0	0	0	0	0	6.97187	0	0	0	0	0	0	0	0	0	0	0	0	0	0	0	0	0	0	0	0	0
chr10|54040548|54050050|+	PRKG1	0	0.716412	0	0	0	0	0	0	0	0	0.302824	0	0	0	0	0	0	0	0	0	3.12622	0	0	0	0	0	0	0	0	7.99156	0	0	0	0	0	0	0	0	0	0	0	0	0	0	0	0	0	0
chr10|55779951|55782957|-	PCDH15	0	0	0	0	0.0953725	0	0	0	0	0	0	0	0	0	0	0	0	0	0	0	0	0	0	0	0	0	0	0	0	0	0	0	0	0	0	0	0	0	0	0	0	0	0	0	0	0	0	0
chr10|5768847|5777509|+	FAM208B	0	0	0	0	0.0953725	0	0	0	0	0	0	0	0	0	0	0	0	0	0	0	0	0	0	0	0	0	0	0	0	0	0	0	0	0	0	0	0	0	0	0	0	0	0	0	0	0	0	0
chr10|5810175|5815904|-	GDI2	0	0	0	0	0	0	0	0	0	0	0	0	0	0	0	0	0	0	0	0	0	0	0	0	0	0	0	0	0	0	0	0	0	0	0	1.7165	0	0	0	0	0	0	0	0	0	0	0	0
chr10|5810175|5842668|-	GDI2	0.337966	0	0	0	0	0	0	0	0	0	0	0.128781	0	0	0	0	0	0	0	0	0	0	0	0	0	0	0	0	0	0	0	0	9.864	0	0	6.00776	0	0	0	0	0	0	0	0	0	0	0	0
chr10|58119302|58119447|-	ZWINT	0	0	0	0	0	0	0	0	0	0	0	0	0	0	0	0	0	0	0	0	0	0	0	0	0	0	0	3.96952	0	0	0	0	0	0	0	0	0	0	0	0	0	0	0	0	0	0	0	0
chr10|5815804|5828013|-	GDI2	0	0	0	0	0	0.11206	0	0	0	0	0	0	0	0	0	0	0	0	0	0	0	0	0	0	0	0	0	0	0	0	0	0	0	0	0	0	0	0	0	0	0	0	0	0	0	0	0	0
chr10|5815804|5842668|-	GDI2	0	0	0.514432	0	0	0	0	0.143081	0	0	0.151412	0	0	0	0	28.5371	0	0	0	0	0	0	0	0	0	0	5.5775	0	0	23.9747	0	4.42348	36.4968	0	0	10.299	0	0	0	0	0	0	0	0	0	0	0	0
chr10|5827104|5842668|-	GDI2	0	0	0	0	0.143059	0.149414	0	0.333855	0.264409	0	0	0	0	0	0	22.8297	0	0	0	2.79269	0	0	0	0	0	0	19.5212	0	0	0	0	0	18.7416	0	9.72864	29.1806	0	0	0	0	0	0	0	0	0	0	0	0
chr10|5827814|5842668|-	GDI2	0	0.477608	0	0	0	0	0	0	0	0	0	0	0	0	0	7.60989	0	0	0	0	0	0	0	0	0	0	0	0	0	0	0	2.94898	3.9456	3.04473	0	8.58252	0	0	0	0	0	0	0	0	0	0	0	0
chr10|5836847|5842668|-	GDI2	0	0	0	0	0.286118	0.224121	0	0.238468	0.396614	0	0.529942	0	0	0.0885666	0	36.147	10.9191	9.50671	37.9365	4.65448	17.1942	0	0	2.4063	0	1.0728	25.0987	11.9086	18.1441	15.9831	0	14.7449	126.259	4.56709	12.1608	36.0466	0	0	0	0	0	0	0	0	0	0	0	0
chr10|5838725|5842668|-	GDI2	0	0	0	0	0	0	0	0	0	0	0	0	0	0	0	0	0	0	0	0	0	0	0	0	0	0	0	0	0	7.99156	0	0	12.8232	0	0	0	0	0	0	0	0	0	0	0	0	0	0	0
chr10|5944982|5951257|+	FBXO18	0	0	0	0.19284	0	0	0	0	0	0	0	0	0	0	0	0	0	0	0	0	0	0	0	0	0	0	0	0	0	0	0	0	0	0	0	0	0	0	0	0	0	0	0	0	0	0	0	0
chr10|5944982|5953091|+	FBXO18	0	0	0	0	0.0953725	0	0	0	0	0	0	0	0	0	0	0	0	0	0	0	0	0	0	0	0	0	0	0	0	0	0	0	0	0	0	0	0	0	0	0	0	0	0	0	0	0	0	0
chr10|5958419|5958540|+	FBXO18	0	0	0	0	0	0	0	0	0	0	0	0	0	0	0	0	0	0	0	0	0	0	0	0	0	0	0	0	0	0	0	0	0	0	0	1.7165	0	0	0	0	0	0	0	0	0	0	0	0
chr10|5958419|5958557|+	FBXO18	0	0	0	0	0	0	0	0	0	0	0	0	0	0	0	0	0	0	0	0	0	0	0	0	0	0	0	0	0	0	0	0	0	0	0	0	0	0	0	0	0	0	0	0	0	3.03853	0	0
chr10|5998341|6005804|-	IL15RA	0	0	0	0	0	0.074707	0	0	0	0	0	0	0	0.0885666	0	0	0	0	0	0	0	0	0	0	0	0	0	0	0	0	0	0	0	0	0	0	0	0	0	0	0	0	0	0	0	0	0	0
chr10|6001716|6002530|-	IL15RA	0	0	0	0	0	0	0	0	0	0	0	0	0	0	0	0	5.45957	0	0	0	0	0	0	0	0	0	0	0	0	0	0	0	0	0	0	0	0	0	0	0	0	0	0	0	0	0	0	0
chr10|60380614|60461903|+	BICC1	0	0	0	0	0	0	0	0	0	0	0	0	0	0	0	0	0	0	0	0	0	0	0	0	0	0	0	0	0	0	0	0	0	0	0	0	0	0	0	0	0	0	0	0	7.61207	0	0	0
chr10|60549021|60553375|+	BICC1	0	0	0	0	0	0	0	0	0	0	0.151412	0	0	0	0	0	0	0	0	0	0	0	0	0	0	0	0	0	0	0	0	0	0	0	0	0	0	0	0	0	0	0	0	0	0	0	0	0
chr10|6061248|6061390|-	IL2RA	0	0	0	0	0	0	0	0	0	0	0	0	0	0	0	0	0	0	0	0	0	0	0	0	2.79179	0	0	0	0	0	0	0	0	0	0	0	0	0	0	0	0	0	0	0	0	0	0	0
chr10|61028312|61029869|-	FAM13C	0	0	0	0	0	0.074707	0	0	0	0	0	0	0	0	0	0	0	0	0	0	0	0	0	0	0	0	0	0	0	0	0	0	0	0	0	0	0	0	0	0	0	0	0	0	0	0	0	0
chr10|61592282|61612460|-	CCDC6	0	0	0	0	0	0	0	0.143081	0	0	0	0	0	0	0	0	0	0	0	0	0	0	0	0	0	0	0	0	0	0	0	0	0	0	0	0	0	0	0	0	0	0	0	0	0	0	0	0
chr10|61844359|61845011|-	ANK3	0	0	0	0	0	0.224121	0	0	0	0	0	0	0	0	0	0	0	0	0	0	0	0	0	0	0	0	0	0	0	0	0	0	0	0	0	0	0	0	0	0	0	0	0	0	0	0	0	0
chr10|61865662|61898845|-	ANK3	0	0	0	0	0	0	0	0.0953872	0	0	0	0	0	0	0	0	0	0	0	0	0	0	0	0	0	0	0	0	0	0	0	0	0	0	0	0	0	0	0	0	0	0	0	0	0	0	0	0
chr10|61894028|62039397|-	ANK3	0	0	0	0	0	0.074707	0	0	0	0	0.151412	0	0	0	0	0	0	0	0	0	0	0	0	0	0	0	0	0	0	0	0	0	0	0	0	0	0	0	0	0	0	0	0	0	0	0	0	0
chr10|61962759|62039397|-	ANK3	0	0.477608	0	0	0	0	0	0	0	0	0	0	0	0	0	0	0	0	0	0	0	0	0	0	0	0	0	0	0	0	0	0	0	0	0	0	0	0	0	0	0	0	0	0	0	0	0	0
chr10|62021616|62039397|-	ANK3	0	0	0	0	0	0.11206	0	0.0953872	0	0	0	0	0	0	0	0	0	0	0	0	0	0	0	0	0	0	0	0	0	0	0	0	0	0	0	0	0	0	0	0	0	0	0	0	0	0	0	0
chr10|63810646|63819054|+	ARID5B	0	0	0	0	0	0	0	0	0	0	0	0	0	0	0	0	0	0	0	0	0	0	0	0	0	0	0	0	0	0	0	0	0	0	0	0	44.3178	0	0	0	0	0	0	0	0	0	0	0
chr10|63964615|63978060|-	RTKN2	0	0	0	0	0.143059	0	0	0	0	0	0	0	0	0	0	0	0	0	0	0	0	0	0	0	0	0	0	0	0	0	0	0	0	0	0	0	0	0	0	0	0	0	0	0	0	0	0	0
chr10|64148154|64219556|+	ZNF365	0	0	0	0	0	0	0	0	0	0.185015	0	0	0	0	0	0	0	0	0	0	0	0	0	0	0	0	0	0	0	0	0	0	0	0	0	0	0	0	0	0	0	0	0	0	0	0	0	0
chr10|64654043|64654216|-	EGR2	0	0	0	0	0	0	0	0	0	0	0	0	0	0	0	0	0	0	0	0	0	0	0	0	0	0	0	5.29269	0	0	0	0	0	0	0	0	0	0	0	0	0	0	0	0	0	0	0	0
chr10|6472593|6472771|-	PRKCQ	0	0	0	0	0	0	0	0	0	0	0	0	0	0	0	0	0	0	0	0	0	0	0	0	0	0	0	0	0	0	0	0	0	0	0	0	0	0	0	0	0	0	0	0	0	0	0	0
chr10|64936056|64937616|-	JMJD1C	0	0	0	0	0	0.074707	0	0	0	0	0	0	0	0.0885666	0	0	0	0	0	0	0	0	0	0	0	0	0	0	0	0	0	0	0	0	0	0	0	0	0	0	0	0	0	0	0	0	0	0
chr10|64936056|64943329|-	JMJD1C	0	0	0	0	0	0	0	0	0	0	0	0	0	0	0	0	0	0	0	0	0	0	0	0	0	0	0	0	0	0	0	0	0	10.6565	0	0	0	0	0	0	0	0	0	0	0	0	0	0
chr10|64936056|64944498|-	JMJD1C	0	0	0	0	0	0	0	0	0	0	0	0	0	0	0	0	0	0	0	0	0	0	0	0	0	0	0	0	0	0	0	0	1.9728	0	0	0	0	0	0	0	0	0	0	0	0	0	0	0
chr10|64936056|64960437|-	JMJD1C	0	0	0	0	0	0	0	0.0953872	0	0	0	0	0	0	0	0	0	0	0	0	0	0	0	0	0	0	0	0	0	0	0	0	0	0	0	0	0	0	0	0	0	0	0	0	0	0	0	0
chr10|64944367|64950868|-	JMJD1C	0	0	0	0	0	0.149414	0	0	0	0	0	0	0	0	0	0	0	0	0	0	0	0	0	0	0	0	0	0	0	0	0	0	0	0	0	0	0	0	0	0	0	0	0	0	0	0	0	0
chr10|64954045|64960437|-	JMJD1C	0	0	0	0	0	0	0	0	0	0	0	0	0	0	0	0	0	0	0	0	0	0	0	0	0	0	0	0	0	1.99789	0	0	0	0	0	0	0	0	0	0	0	0	0	0	0	0	0	0
chr10|64957170|64975456|-	JMJD1C	0	0	0	0	0	0	0	0	0	0	0	0	0	0	0	0	0	0	0	0	0	0	0	0	0	0	0	0	0	0	0	0	6.9048	0	0	0	0	0	0	0	0	0	0	0	0	0	0	0
chr10|64966354|64968995|-	JMJD1C	0	0	0	0	0	0.074707	0	0.0953872	0	0	0	0	0	0	0	0	0	0	0	0	0	0	0	0	0	0	0	0	0	0	0	0	0	0	0	0	0	0	0	0	0	0	0	0	0	0	0	0
chr10|6498635|6506366|-	PRKCQ	0	0	0	0	0	0	0	0	0	0	0	0	0	0	0	0	0	0	0	0	0	0	7.21187	0	0	0	0	0	2.59201	0	0	0	0	0	0	0	0	0	0	0	0	0	0	0	0	0	0	0
chr10|6533644|6549458|-	PRKCQ	0	0	0	0	0	0	0	0.0953872	0	0	0	0	0	0	0	0	0	0	0	0	0	0	0	0	0	0	0	0	0	0	0	0	0	0	0	0	0	0	0	0	0	0	0	0	0	0	0	0
chr10|65369946|65379560|+	REEP3	0	0	0	0	0	0	0	0	0	0	0	0	0	0	0	0	0	0	81.7094	0	0	0	0	0	0	0	0	0	0	0	0	0	4.932	0	7.29648	0	0	0	0	0	0	0	0	0	0	0	0	0
chr10|65444681|65445066|+	RP11-170M17.1	0	0	0	0	0	0.074707	0	0	0	0	0	0	0	0	0	0	0	0	0	0	0	0	0	0	0	0	0	0	0	0	0	0	0	0	0	0	0	0	0	0	0	0	0	0	0	0	0	0
chr10|6624163|6624329|+	PRKCQ-AS1	0	0	0	0	0	0	0	0	0	0	0	0	0	0	0	0	0	0	0	0	0	1.60664	0	0	0	0	0	0	0	0	0	0	0	0	0	0	0	0	0	0	0	0	0	0	0	0	0	0
chr10|67345422|67375519|+	LINC01515	0	0	0	0	0	0	0	0	0	0	0	0	0	0	0	0	0	0	0	0	0	0	0	0	0	0	0	0	0	0	0	0	1.9728	0	0	0	0	0	0	0	0	0	0	0	0	0	0	0
chr10|6879970|6880136|+	LINC00707	0	0	0	0	0	0	0	0	0	0	0	0	0	0	0	0	5.45957	0	0	0	0	0	0	0	0	0	0	0	0	0	0	0	0	0	0	0	0	0	0	0	0	0	0	0	0	0	0	0
chr10|69565340|69583150|-	DNAJC12	0	0	0	0	0	0	0	0	0	0	0	0	0	0	0	0	0	0	0	0	0	0	0	0	0	0	0	0	0	0	0	0	2.9592	0	0	0	0	0	0	0	0	0	0	0	0	0	0	0
chr10|69647174|69648881|+	SIRT1	0	0	0	0	0	0	0	0	0	0	0	0	0	0	0	0	0	0	0	0	0	0	0	2.4063	0	0	0	0	0	0	0	0	0	0	0	0	0	0	0	0	0	0	0	0	0	0	0	0
chr10|69647174|69651312|+	SIRT1	0	0	0	0	0	0	0	0	0	0	0	0	0	0	0	0	0	0	0	0	0	0	0	0	0	0	0	0	0	0	0	0	0	0	0	0	0	0	0	0	0	0	0	0	0	0	0	0
chr10|69648639|69651312|+	SIRT1	0	0	0	0	0	0	0	0	0	0	0	0	0	0	0	0	0	0	0	0	0	0	0	0	0	0	0	0	0	0	0	0	0	0	0	0	0	0	0	0	0	0	0	0	0	0	0	0
chr10|69648881|69649022|+	SIRT1	0	0	0	0	0	0	0	0	0	0	0	0	0	0	0	0	0	0	0	0	0	0	0	0	0	0	0	3.96952	0	0	0	0	0	0	0	0	0	0	0	0	0	0	0	0	0	0	0	0
chr10|69699344|69700862|-	HERC4	0	0	0	0	0	0	0	0	0	0	0	0	0	0	0	0	0	0	0	0	0	0	0	0	0	0	0	0	0	0	0	0	0	0	0	4.29126	0	0	0	0	0	0	0	0	0	0	0	0
chr10|69714351|69726559|-	HERC4	0	0	0	0	0.38149	0	0	0.0953872	0	0	0.151412	0	0	0	0	0	0	0	0	0	0	0	0	0	0	0	0	0	0	0	0	0	0	0	0	0	0	0	0	0	0	0	0	0	0	0	0	0
chr10|69714351|69773943|-	HERC4	0	0	0	0	0.190745	0.149414	0.159681	0	0	0	0	0	0	0	0	0	0	0	0	0	0	0	0	0	0	0	0	0	0	0	0	0	0	0	0	2.57475	0	0	0	0	0	0	0	0	0	0	0	3.19263
chr10|69726439|69773943|-	HERC4	0	0	0	0	0	0.11206	0	0	0	0	0	0	0	0	0	0	0	3.1689	0	0	0	0	0	0	0	0	0	0	0	0	0	0	0	0	3.64824	0	0	0	0	0	0	0	0	0	0	0	0	0
chr10|69747799|69773943|-	HERC4	0	0	0	0	0	0	0	0	0	0	0	0	0	0	0	0	0	0	0	0	0	0	0	0	0	0	0	0	0	0	0	0	2.9592	0	0	0	0	0	0	0	0	0	0	0	0	0	0	0
chr10|69748419|69773943|-	HERC4	0	0	0	0	0	0	0	0.0953872	0	0.83257	0	0	0	0	0	0	0	0	0	0	0	0	0	0	0	0	0	0	0	0	0	0	4.932	0	0	0	0	0	0	0	0	0	0	0	0	0	0	0
chr10|69785302|69804320|-	HERC4	0	0	0	0	0	0.11206	0	0	0	0	0	0	0	0	0	0	0	0	0	0	0	0	0	0	0	0	0	0	0	0	0	0	15.7824	0	0	0	0	0	0	0	0	0	0	0	0	0	0	0
chr10|69797849|69804320|-	HERC4	0	0	0	0	0	0	0	0	0	0	0	0	0	0	0	22.8297	0	0	0	0	0	0	0	0	0	0	0	0	0	0	0	0	0	0	0	0	0	0	0	0	0	0	0	0	0	0	0	0
chr10|69832639|69833443|-	HERC4	0	0	0	0	0	0	0	0	0	0	0	0	0	0	0	0	0	0	0	0	0	0	0	0	0	0	0	3.96952	0	0	0	0	0	0	0	0	0	0	0	0	0	0	0	0	0	0	0	0
chr10|70048239|70048776|-	PBLD	0	0	0	0	0	0	0	0	0	0	0	0	0	0	0	0	0	0	0	0	0	0	0	0	0	0	0	0	0	0	0	0	21.7008	0	0	0	0	0	0	0	0	0	0	0	0	0	0	0
chr10|70048239|70051995|-	PBLD	0	0	0	0	0	0	0	0	0	0	0	0	0	0	0	0	0	0	0	0	0	0	0	0	0	0	0	0	0	0	0	0	1.9728	0	0	0	0	0	0	0	0	0	0	0	0	0	0	0
chr10|70051766|70056742|-	PBLD	0	0	0	0	0	0	0	0	0	0	0	0	0	0	0	0	0	0	0	0	0	0	0	0	0	0	0	0	0	0	0	0	2.9592	0	0	0	0	0	0	0	0	0	0	0	0	0	0	0
chr10|70096955|70098983|+	HNRNPH3	0	0	0	0	0.0953725	0	0	0	0	0	0	0	0	0	0	0	0	0	0	0	0	0	0	0	0	0	0	0	0	0	0	0	0	0	0	0	0	0	0	0	0	0	0	0	0	0	0	0
chr10|70096955|70099312|+	HNRNPH3	0	0	0	0	0	0.074707	0	0	0	0	0	0	0	0	0	0	0	0	0	0	0	0	0	0	0	0	0	0	5.18403	0	0	0	0	0	0	0	0	0	0	0	0	0	0	0	0	0	0	0
chr10|70105397|70105587|-	RUFY2	0	0	0	0	0	0	0	0	0	0	0	0	0	0	0	0	0	0	0	0	0	0	0	0	0	0	0	0	0	0	0	0	0	0	0	0	0	0	0	0	0	0	0	0	0	0	38.503	0
chr10|70105590|70105763|-	RUFY2	0	0	0	0	0	0	0	0	0	0	0	0	0	0	0	0	0	0	0	0	0	0	0	0	0	0	0	5.29269	0	0	0	0	0	0	0	0	0	0	0	0	0	0	0	0	0	0	0	0
chr10|70115109|70123870|-	RUFY2	0	0	0	0	0	0	0	0	0	0	0.151412	0	0	0	0	0	0	0	0	0	0	0	0	0	0	0	0	0	0	0	0	0	2.9592	0	0	0	0	0	0	0	0	0	0	0	0	0	0	0
chr10|70115109|70145885|-	RUFY2	0	0	0	0	0	0	0	0	0	0	0	0	0	0	0	0	0	0	0	0	0	0	0	0	0	0	0	0	0	0	2.66039	2.94898	0	0	0	0	0	0	0	0	0	0	0	0	0	0	0	0
chr10|70123346|70123870|-	RUFY2	0	0	0	0	0	0	0	0	0	0	0	0	0	0	0	0	0	0	0	0	0	0	0	0	0	0	0	0	0	29.9684	0	0	0	0	12.1608	0	0	0	0	0	0	0	0	0	0	0	0	0
chr10|70123346|70145885|-	RUFY2	0	0	0	0	0	0	0	0	0	0	0	0	0	0	0	28.5371	0	0	0	0	0	0	0	0	0	0	0	2.64635	0	0	0	0	0	0	0	0	0	0	0	0	0	0	0	0	0	0	0	0
chr10|70140988|70152960|-	RUFY2	0	0	0	0	0	0	0	0	0	0	0	0	0	0	0	0	3.63971	0	0	0	0	0	0	0	0	0	0	0	0	0	0	0	2.9592	0	0	0	0	0	0	0	0	0	0	0	0	0	0	0
chr10|70140988|70153893|-	RUFY2	0	0	0	0	0	0	0	0	0	0	0	0	0	0	0	0	0	0	0	0	0	0	7.21187	0	0	0	0	0	0	0	0	0	0	0	0	0	0	0	0	0	0	0	0	0	0	0	0	0
chr10|70143554|70145885|-	RUFY2	0	0	0	0	0	0	0	0	0	0	0	0	0	0	0	9.51237	0	0	0	0	0	0	0	0	0	0	0	0	0	0	0	0	1.9728	0	6.0804	0	0	0	0	0	0	0	0	0	0	0	0	0
chr10|70143554|70154208|-	RUFY2	0	0	0	0	0	0.074707	0	0	0	0	0	0	0	0	0	0	0	0	0	0	0	0	0	0	0	0	0	0	0	0	0	0	0	0	0	0	0	0	0	0	0	0	0	0	0	0	0	0
chr10|70143554|70164601|-	RUFY2	0	0	0	0	0	0	0	0	0	0	0	0	0	0	0	0	0	0	0	0	0	0	0	0	0	0	0	0	0	0	0	0	0	0	0	1.7165	0	0	0	0	0	0	0	0	0	0	0	0
chr10|70152894|70154208|-	RUFY2	0	0	0	0	0	0.149414	0	0	0	0	0	0	0	0	0	0	0	0	0	0	0	0	0	0	0	0	0	0	0	0	0	0	0	0	0	0	0	0	0	0	0	0	0	0	0	0	0	0
chr10|70152894|70156638|-	RUFY2	0	0	0	0	0	0	0	0.0953872	0	0	0	0	0	0	0	0	0	0	0	0	0	0	0	0	0	0	0	0	0	0	0	0	0	0	0	0	0	0	0	0	0	0	0	0	0	0	0	0
chr10|70152894|70161494|-	RUFY2	0	0	0	0	0	0	0	0	0	0	0.151412	0	0	0	0	0	0	0	0	0	0	0	0	0	0	0	0	0	0	0	0	0	0	0	0	0	0	0	0	0	0	0	0	0	0	0	0	0
chr10|70153831|70154208|-	RUFY2	0	0	0	0	0.143059	0	0	0	0	0	0	0	0	0	0	0	0	0	0	0	0	0	0	0	0	0	0	0	0	0	0	0	0	0	0	0	0	0	0	0	0	0	0	0	0	0	0	0
chr10|70153831|70161494|-	RUFY2	0	0	0	0	0	0	0	0	0	0	0	0	0	0	0	0	0	0	0	0	0	0	0	0	0	0	0	0	0	0	0	0	0	0	0	0	0	0	0	0	0	0	0	0	0	0	0	180.384
chr10|70190192|70190417|-	DNA2	0	0	0	0	0	0	0	0	0	0	0	0	0	0	0	0	0	0	0	0	0	0	0	0	0	0	0	0	0	0	0	0	0	0	14.593	0	0	0	0	0	0	0	0	0	0	0	0	0
chr10|70202673|70204840|-	DNA2	0	0	0	0	0	0	0	0	0	0	0	0	0	0	0	0	0	0	0	0	0	0	0	0	0	0	0	0	2.59201	0	0	0	0	0	0	0	0	0	0	0	0	0	0	0	0	0	0	0
chr10|70202673|70210004|-	DNA2	0	0	0	0	0	0	0	0	0	0	0	0	0	0	0	0	0	0	0	0	0	0	0	0	0	1.0728	0	0	0	0	0	0	0	0	0	0	0	0	0	0	0	0	0	0	0	0	0	0
chr10|70209784|70228063|-	DNA2	0	0	0	0	0	0	0	0	0	0	0	0	0	0	0	0	0	0	0	0	0	0	0	0	0	0	0	0	0	0	3.54719	0	0	0	0	0	0	0	0	0	0	0	0	0	0	0	0	0
chr10|70209784|70229920|-	DNA2	0	0	0	0	0	0	0	0	0	0	0	0	0	0.0885666	0	0	0	0	0	0	0	0	0	0	0	0	0	0	0	0	0	0	0	0	0	0	0	0	0	0	0	0	0	0	0	0	0	0
chr10|70218860|70229920|-	DNA2	0	0.477608	0	0.12856	0.143059	0	0	0	0	0	0	0	0	0	0	0	0	0	0	0	0	0	0	0	0	0	0	0	0	9.98945	0	4.42348	0	0	0	0	0	0	0	0	0	0	0	0	0	0	0	0
chr10|70218860|70231642|-	DNA2	0	0	0	0	0	0	0	0	0	0	0	0	0	0	0	0	0	0	0	0	0	0	0	0	0	0	0	0	0	0	0	0	1.9728	0	0	0	0	0	0	0	0	0	0	0	0	0	0	0
chr10|70227879|70229920|-	DNA2	0	0	0	0	0.143059	0.074707	0	0.238468	0.264409	0	0	0	0	0	0	0	0	0	0	0	0	0	0	0	0	0	0	0	0	0	0	5.89797	5.9184	0	0	0	1.38493	0	0	0	0	0	0	0	0	0	0	0
chr10|70227879|70231642|-	DNA2	0	0	0	0	0	0	0	0	0	0	0	0	0	0	0	0	0	0	0	0	0	0	0	0	0	0	0	0	0	0	0	0	0	3.04473	0	0	0	0	0	0	0	0	0	0	0	0	0	0
chr10|70246900|70248386|-	SLC25A16	0	0	0	0	0	0	0	0	0	0	0	0	0	0	0	0	0	0	0	0	0	0	0	0	0	0	0	0	0	0	0	0	1.9728	0	0	3.43301	0	0	0	0	0	0	0	0	0	0	0	0
chr10|70246900|70253327|-	SLC25A16	0	0	0.342955	0	0.0953725	0.074707	0	0.143081	0	0	0	0	0	0	0	0	0	0	0	0	0	0	0	0	0	0	0	0	0	0	0	0	1.9728	0	0	0	0	0	0	0	0	0	0	0	0	0	0	0
chr10|70246900|70263452|-	SLC25A16	0	0	0.514432	0	0	0	0	0	0	0	0	0	0	0	0	0	0	0	0	0	0	0	0	0	0	0	0	0	0	0	0	0	0	0	0	0	0	0	0	0	0	0	0	0	0	0	0	0
chr10|70246900|70266475|-	SLC25A16	0	0	0.342955	0	0.143059	0.336181	0	0.0953872	0	0	0.605649	0	0	0.0885666	0	0	0	0	0	0	0	0	0	0	0	0	0	0	0	0	0	0	3.9456	0	0	0	0	0	0	0	0	0	0	0	0	0	0	0
chr10|70246900|70276600|-	SLC25A16	0	0	0	0	0.143059	0	0	0	0	0	0	0	0	0	0	0	0	0	0	0	0	0	0	0	0	0	0	0	0	0	0	0	0	0	0	0	0	0	0	0	0	0	0	0	0	0	0	0
chr10|70252888|70253327|-	SLC25A16	0	0	0	0	0	0.074707	0	0	0	0	0	0	0	0	0	0	0	0	0	0	0	0	0	0	0	0	0	0	0	0	0	0	0	0	0	0	0	0	0	0	0	0	0	0	0	0	0	0
chr10|70404454|70406762|+	TET1	0	0.477608	0	0	0.238431	0.261474	0	0.190774	0	0	0.529942	0	0	0.0885666	0.101657	0	0	0	0	0	0	0	0	0	0	0	0	0	0	0	0	0	0	0	0	0	0	0	0	0	0	0	0	0	0	0	0	0
chr10|70404454|70412351|+	TET1	0	0	0	0	0	0.074707	0	0	0	0	0.302824	0	0	0	0	0	0	0	0	0	0	0	0	0	0	0	0	0	0	0	0	0	0	0	0	0	0	0	0	0	0	0	0	0	0	0	0	0
chr10|70411602|70412351|+	TET1	0	0	0	0	0	0	0	0	0	0	0	0	0	0	0	43.7569	0	0	0	0	0	0	0	0	0	0	0	0	0	0	0	0	0	0	0	0	0	0	0	0	0	0	0	0	0	0	0	0
chr10|70432651|70442730|+	TET1	0	0	0	0	0	0	0	0	0	0	0	0	0	0	0	0	0	0	0	0	0	0	0	0	0	0	0	0	0	0	0	0	0	0	3.64824	0	0	0	0	0	0	0	0	0	0	0	0	0
chr10|70496632|70509442|+	CCAR1	0	0	0	0	0	0	0	0	0	0	0	0	0	0	0	0	0	0	0	0	0	0	0	0	0	0	0	0	0	0	0	0	0	0	0	0	0	0	0	0	0	0	0	0	78.0237	0	0	0
chr10|70497601|70502326|+	CCAR1	0	0	0	0	0	0	0	0	0	0	0	0	0	0	0	0	0	0	32.1001	0	0	0	0	3.2084	3.72239	0	4.18312	7.93904	6.48003	0	0	0	0	0	2.43216	1.7165	94.1753	6.02399	0	0	0	0	0	0	0	0	0	0
chr10|70506917|70507323|+	CCAR1	0	0	0	0	0	0	0	0	0.264409	0	0	0	0	0	0	0	0	0	0	0	0	0	0	0	0	0	0	0	0	2.99684	0	0	0	0	0	1.7165	0	0	0	0	0	0	0	0	0	0	0	0
chr10|70508892|70509442|+	CCAR1	0	0	0	0	0	0	0	0	0	0	0	0	0	0	0	0	0	0	0	0	0	0	0	0	0	0	0	0	0	0	0	4.42348	0	0	0	0	0	0	0	0	0	0	0	0	0	0	0	0
chr10|70509280|70515293|+	CCAR1	0	0	0	0	0	0	0	0.143081	0	0	0	0	0	0	0	0	0	0	0	0	0	0	0	0	0	0	0	0	0	0	0	0	0	0	0	0	0	0	0	0	0	0	0	0	0	0	0	0
chr10|70513608|70517134|+	CCAR1	0	0	0	0	0	0	0	0	0	0	0	0	0	0	0.101657	0	0	0	0	0	0	0	0	0	0	0	0	0	0	0	0	0	0	0	0	0	0	0	0	0	0	0	0	0	0	0	0	0
chr10|70513608|70532856|+	CCAR1	0	0	0	0	0	0.074707	0	0	0.264409	0	0	0	0	0	0	0	0	0	0	0	0	0	0	0	0	0	0	0	0	0	0	0	0	0	0	0	0	0	0	0	0	0	0	0	0	0	0	0
chr10|70514470|70517134|+	CCAR1	0.337966	0	0	0	0	0	0	0	0	0	0	0	0	0	0	0	0	0	0	0	0	0	0	0	0	0	0	0	0	0	0	0	0	0	0	0	0	0	0	0	0	0	0	0	0	0	0	0
chr10|70514470|70548085|+	CCAR1	0	0	0	0.12856	0	0	0	0	0	0	0	0	0	0	0	0	0	0	0	0	0	0	0	0	0	0	0	0	0	0	0	0	0	0	0	0	0	0	0	0	0	0	0	0	0	0	0	0
chr10|70516029|70517134|+	CCAR1	0	0	0	0	0	0	0	0.0953872	0	0	0	0	0	0	0	0	0	0	0	0	0	0	0	0	0	0	0	0	0	0	0	0	0	0	0	0	0	0	0	0	0	0	0	0	0	0	0	0
chr10|70520763|70520949|+	CCAR1	0	0	0	0	0	0	0	0	0	0	0	0	0	0	0	0	0	0	0	0	0	0	0	0	0	0	4.18312	0	0	0	0	0	0	0	0	0	0	0	0	0	0	0	0	0	0	0	0	0
chr10|70520763|70531202|+	CCAR1	0	0	0	0	0	0	0	0	0	0	0	0	0	0	0	0	0	0	0	0	0	0	0	0	0	0	0	0	0	0	0	0	0	0	6.0804	0	0	0	0	0	0	0	0	0	0	0	0	0
chr10|70520763|70532856|+	CCAR1	0	0	0	0	0	0	0	0	0	0	0	0	0	0	0	53.2692	0	0	0	0	0	0	0	0	0	0	0	0	0	0	0	0	2.9592	0	3.64824	2.57475	0	0	0	0	0	0	0	0	0	0	0	0
chr10|70520763|70546449|+	CCAR1	0	0	0	0	0	0	0	0	0	0	0	0	0	0	0	0	0	0	0	0	0	0	0	0	0	0	0	0	0	0	0	0	0	0	0	1.7165	0	0	0	0	0	0	0	0	0	0	0	0
chr10|70530962|70531202|+	CCAR1	0	0	0	0	0	0	0	0	0	0	0	0	0	0	0	0	0	0	0	0	0	0	0	0	0	0	0	0	0	0	0	0	0	0	4.86432	0	0	0	0	0	0	0	0	0	0	0	0	0
chr10|70530962|70532856|+	CCAR1	0	0	0	0	0	0	0	0	0	0	0	0	0	0	0	0	0	0	0	0	0	0	0	0	0	0	0	0	0	0	0	0	1.9728	0	0	0	0	0	0	0	0	0	0	0	0	0	0	0
chr10|70545892|70546449|+	CCAR1	0	0	0	0	0	0	0	0	0	0	0	0	0	0	0	0	0	0	0	0	0	0	0	0	0	0	0	0	2.59201	6.99262	0	0	3.9456	0	0	0	0	0	0	0	0	0	0	0	0	0	0	0
chr10|70547683|70548085|+	CCAR1	0	0	0	0	0	0.186767	0	0	0	0	0	0	0	0	0	0	0	0	0	0	3.12622	0	0	0	0	0	5.5775	0	0	0	0	0	12.8232	0	0	0	0	0	0	0	0	0	0	0	0	0	0	0
chr10|70696691|70703013|+	DDX50	0	0	0	0	0.286118	0	0	0	0	0	0	0	0	0	0	0	0	0	0	0	0	0	0	0	0	0	0	0	0	0	0	2.94898	0	0	0	0	0	0	0	0	0	0	0	0	0	0	0	0
chr10|70719561|70720005|+	DDX21	0	0	0.685909	0	0.0953725	0.11206	0	0.190774	0.264409	0	0	0.128781	0.102008	0.0885666	0	20.9272	0	3.1689	0	1.86179	3.12622	0	0	0	0	0	9.76062	6.61587	14.2561	22.9757	0	4.42348	18.7416	0	17.0251	7.72426	0	0	0	0	0	0	0	0	0	0	0	0
chr10|70719561|70721913|+	DDX21	0	0	0	0	0	0	0	0	0	0	0	0	0	0	0	0	0	0	0	0	0	0	3.60594	0	0	0	26.4931	0	0	0	0	0	0	0	0	2.57475	0	0	0	0	0	0	0	0	0	0	0	0
chr10|70719561|70723225|+	DDX21	0	0	0	0	0	0	0	0	0	0	0	0	0	0	0	0	0	0	0	0	0	0	0	0	0	0	0	2.64635	0	0	0	0	0	0	0	0	0	0	0	0	0	0	0	0	0	0	0	0
chr10|70719561|70725250|+	DDX21	0.337966	0	0	0	0	0	0	0	0	0	0	0	0	0	0	0	0	0	0	0	0	0	0	0	0	0	0	0	0	0	0	0	0	0	0	0	0	0	0	0	0	0	0	0	0	0	0	0
chr10|70723046|70726959|+	DDX21	0	0	0	0	0	0	0	0	0	0	0	0	0	0	0	0	0	0	14.591	0	0	0	0	0	0	0	5.5775	0	0	0	0	0	3.9456	0	0	0	0	0	0	0	0	0	0	0	0	0	0	0
chr10|70726773|70731808|+	DDX21	0	0	0	0	0	0	0	0	0	0	0	0	0	0	0	0	0	6.33781	0	0	0	0	0	0	0	0	0	0	0	0	0	0	0	0	0	0	0	0	0	0	0	0	0	0	0	0	0	0
chr10|70760179|70770771|+	KIF1BP	0	0	0	0	0	0	0	0	0	0	0	0	0	0	0	0	0	0	0	0	0	0	0	0	0	0	0	0	0	0	0	0	1.9728	0	0	0	0	0	0	0	0	0	0	0	0	0	0	0
chr10|70915567|70917967|+	VPS26A	0	0	0	0	0	0.074707	0	0	0	0	0	0	0.153012	0	0	0	0	0	0	0	0	0	0	0	0	0	0	0	0	0	0	0	0	0	2.43216	0	0	0	0	0	0	0	0	0	0	0	0	0
chr10|70915567|70922268|+	VPS26A	0.506949	0	0	0	0	0	0	0	0	0	0.227118	0	0	0	0	0	0	0	0	0	0	0	0	0	0	0	0	0	0	0	0	0	0	0	0	0	0	0	0	0	0	0	0	0	0	0	0	0
chr10|70960035|70962799|+	SUPV3L1	0	0	0	0	0	0.074707	0	0	0	0	0	0	0	0	0	0	0	0	0	0	0	0	0	0	0	0	0	0	0	0	0	0	0	0	0	0	0	0	0	0	0	0	0	0	0	0	0	0
chr10|70986962|71003121|+	HKDC1	0	0	0	0	0	0	0	0	0.264409	0	0	0	0	0	0	0	0	0	0	0	0	0	0	0	0	0	0	0	0	0	0	0	0	0	0	0	0	0	0	0	0	0	0	0	0	0	0	0
chr10|71144088|71154861|+	HK1	0	0	0.514432	0	0	0	0	0	0	0	0	0	0	0	0	0	0	0	0	0	0	0	0	0	0	0	0	0	0	0	0	0	0	0	0	0	0	0	0	0	0	0	0	0	0	0	0	0
chr10|71243446|71244971|+	TSPAN15	0	0	0.342955	0	0	0.149414	0	0	0	0	0	0	0	0	0	0	0	0	0	0	0	0	0	0	0	0	0	0	0	0	0	0	2.9592	0	6.0804	7.72426	0	0	0	0	0	0	0	0	0	0	0	0
chr10|71243446|71255445|+	TSPAN15	0	0	0	0	0	0	0	0	0	0	0	0	0	0	0	0	0	0	0	0	0	0	0	0	0	0	0	0	0	0	0	0	0	0	8.51256	0	0	0	0	0	0	0	0	0	0	0	0	0
chr10|71243446|71258152|+	TSPAN15	0	0	0	0	0	0	0	0.0953872	0	0	0	0	0.102008	0	0	7.60989	0	0	0	0	0	0	0	0	0	0	0	0	0	5.99367	0	0	0	0	0	0	0	0	0	0	0	0	0	0	0	0	0	0
chr10|71678073|71678300|+	COL13A1	0	0	0	0	0	0	0	0	0	0	0	0	0	0	0	0	0	0	0	0	0	0	0	0	0	1.0728	0	0	0	0	0	0	0	0	0	0	0	0	0	0	0	0	0	0	0	0	0	0
chr10|71678073|71678304|+	COL13A1	0	0	0	0	0	0	0	0	0	0	0	0	0	0	0	0	0	0	0	0	0	0	0	0	0	0	0	0	0	16.9821	0	0	0	0	0	0	0	0	0	0	0	0	0	0	0	0	0	0
chr10|71966019|71969441|-	PPA1	0	0	0	0	0	0	0	0	0	0	0	0	0	0	0	0	0	0	0	0	0	0	0	0	0	0	0	0	0	0	0	0	1.9728	0	0	0	0	0	0	0	0	0	0	0	0	0	0	0
chr10|71969313|71978573|-	PPA1	0	0	0	0	0	0	0	0	0	0	0	0	0	0	0	0	0	0	0	0	0	0	0	0	0	0	0	0	0	0	0	0	7.8912	0	0	0	0	0	0	0	0	0	0	0	0	0	0	0
chr10|71978222|71978519|-	PPA1	0	0	0	0	0	0	0	0	0	0	0	0	0	0	0	0	0	0	0	0	0	1.60664	0	0	0	0	0	0	0	0	0	0	0	0	0	0	0	0	0	0	0	0	0	0	0	0	0	0
chr10|7230585|7327916|-	SFMBT2	0	0	0	0	0	0.074707	0	0	0	0	0	0	0	0	0	0	0	0	0	0	0	0	0	0	0	0	0	0	0	0	0	0	0	0	0	0	0	0	0	0	0	0	0	0	0	0	0	0
chr10|7239509|7247890|-	SFMBT2	0	0	0	0	0	0	0	0.143081	0	0	0	0	0	0	0	0	0	0	0	0	0	0	0	0	0	0	0	0	0	0	0	0	0	0	0	0	0	0	0	0	0	0	0	0	0	0	0	0
chr10|72604229|72610967|+	SGPL1	0	0	0	0	0	0	0	0	0	0	0	0	0	0	0	0	0	4.75336	0	0	0	0	0	0	0	0	0	0	0	0	0	0	0	0	0	0	0	0	0	0	0	0	0	0	0	0	0	0
chr10|72604229|72619256|+	SGPL1	0	0	0	0	0	0	0	0.0953872	0	0	0	0	0	0	0	0	0	0	0	0	0	0	0	0	0	0	0	0	0	0	0	0	7.8912	0	0	0	0	0	0	0	0	0	0	0	0	0	0	0
chr10|72604229|72628190|+	SGPL1	0	0	0	0	0	0	0	0	0	0	0	0	0	0	0	0	0	0	0	0	0	0	0	0	0	0	0	0	0	0	0	0	4.932	0	0	0	0	0	0	0	0	0	0	0	0	0	0	0
chr10|7262372|7327916|-	SFMBT2	0	0	0	0	0	0.074707	0	0	0	0	0	0	0	0	0	0	0	0	0	0	17.1942	0	0	0	0	0	0	0	0	0	0	0	0	0	0	0	0	0	0	0	0	0	0	0	0	0	0	0
chr10|72628101|72631743|+	SGPL1	0	0	0	0	0	0	0	0	0	0	0	0	0	0	0	0	0	0	0	0	0	0	0	0	0	0	0	0	0	0	0	0	1.9728	0	0	0	0	0	0	0	0	0	0	0	0	0	0	0
chr10|7285519|7327916|-	SFMBT2	0	0	1.02886	0	0	0.149414	0	0.381549	0	0	0.454236	0	0	0.13285	0	0	0	0	0	0	0	0	0	0	0	0	0	0	0	0	0	0	0	0	0	0	0	0	0	0	0	0	0	0	0	0	0	0
chr10|7290509|7327916|-	SFMBT2	0	0	0	0	0	0	0	0	0	0	0	0	0	0	0	0	0	0	0	0	0	0	0	0	0	0	0	0	0	0	0	0	0	0	0	0	0	0	0	0	0	0	0	0	0	0	6.21016	0
chr10|7318853|7327916|-	SFMBT2	0	0.716412	0	0	0.429176	0.373535	0.106454	0.381549	0	0	0	0	0	0.221416	0	0	0	0	0	0	0	0	3.60594	1.6042	0	0	11.155	2.64635	2.59201	7.99156	0	0	0	0	19.4573	6.86601	0	0	236.548	143.324	0	0	0	0	0	0	0	0
chr10|7318853|7423911|-	SFMBT2	0	0	0	0	0	0	0	0.0953872	0	0	0	0	0	0.221416	0	0	0	0	0	0	0	0	0	0	0	0	0	0	0	0	0	0	0	0	0	0	0	0	0	0	0	0	0	25.7813	0	0	0	0
chr10|7327543|7327827|-	SFMBT2	0	0	0	0	0	0	0	0	0	0	0	0	0	0	0	0	0	0	0	0	0	0	0	0	0	1.0728	0	0	0	0	0	0	0	0	0	0	0	0	0	0	0	0	0	0	0	0	0	0
chr10|73555836|73556040|+	CDH23	0	0	0	0	0	0	0	0	0	0	0	0	0	0	0	0	0	0	0	0	0	0	0	0	0	0	0	0	0	0	0	0	1.9728	0	0	0	0	0	0	0	0	0	0	0	0	0	0	0
chr10|73828329|73828488|-	SPOCK2	0	0	0	0	0	0	0	0	0	0	0	0	0	0	0	0	0	0	0	0	0	0	0	0	0	0	0	0	0	0	0	0	2.9592	0	0	0	0	0	0	0	0	0	0	0	0	0	0	0
chr10|73887839|73892939|-	ASCC1	0	0	0	0	0	0	0	0	0	0	0	0	0	0	0	0	0	0	0	0	0	0	0	0	0	0	0	0	0	0	0	0	2.9592	0	0	0	0	0	0	0	0	0	0	0	0	0	0	0
chr10|73956568|73963282|-	ASCC1	0	0	0	0	0	0	0	0	0	0	0	0	0	0	0	0	0	0	0	0	0	0	0	0	0	0	0	0	0	0	0	0	6.9048	0	0	0	0	0	0	0	0	0	0	0	0	0	0	0
chr10|73956568|73973089|-	ASCC1	0	0	0	0	0	0	0	0	0	0	0	0	0	0	0	0	0	0	0	0	0	0	0	0	0	0	0	0	0	0	0	0	20.7144	0	0	0	0	0	0	0	0	0	0	0	0	0	0	0
chr10|73963184|73973089|-	ASCC1	0	0	0	0	0	0	0	0	0	0	0	0	0	0	0	0	0	0	0	0	0	0	0	0	0	0	0	2.64635	0	0	0	0	4.932	0	0	0	0	0	0	0	0	0	0	0	0	0	0	0
chr10|7409610|7412337|-	SFMBT2	0	0	0	0	0	0.074707	0	0	0	0	0	0	0	0	0	0	0	0	0	0	0	0	5.4089	0	0	0	0	0	0	0	0	0	0	0	0	0	0	0	0	0	0	0	0	0	0	0	0	0
chr10|7409610|7423911|-	SFMBT2	0	0	0	0	0	0.186767	0	0.143081	0	0	0.151412	0	0	0.13285	0.101657	0	0	0	0	0	0	0	0	0	0	0	2.78875	0	0	8.99051	0	0	0	0	0	0	0	0	0	0	0	0	0	0	0	0	0	0
chr10|74100546|74100928|-	DNAJB12	0.506949	0	0	0	0.0953725	0	0	0	0.396614	0	0	0	0.102008	0	0	0	0	0	0	0	0	0	0	0	0	0	6.97187	0	2.59201	0	0	2.94898	0	0	0	0	0	0	0	0	0	0	0	0	0	0	0	0
chr10|7412242|7423911|-	SFMBT2	0	0	0	0	0	0	0	0.0953872	0	0	0	0	0	0	0	0	0	0	0	0	0	0	0	0	0	0	0	0	0	0	0	0	0	0	0	0	0	0	0	0	0	0	0	0	0	0	0	0
chr10|74234857|74237014|-	MICU1	0	0	0	0	0	0	0	0	0	0	0	0	0	0	0	0	0	0	0	0	0	0	0	0	0	0	0	0	0	0	0	0	0	0	4.86432	0	0	0	0	0	0	0	0	0	0	0	0	0
chr10|74234857|74268027|-	MICU1	0	0	0	0	0	0	0	0.0953872	0	0	0	0	0	0	0	0	0	0	0	0	0	0	0	0	0	0	0	0	0	0	0	0	0	0	0	0	0	0	0	0	0	0	0	0	0	0	0	0
chr10|74322652|74326552|-	MICU1	0	0	0	0	0.476863	0.11206	0	0.0953872	0	0	0.454236	0	0	0.13285	0	0	0	0	0	0	0	0	0	0	0	0	0	0	0	0	0	0	0	0	0	18.0233	0	0	0	0	0	0	0	0	0	0	0	0
chr10|74468040|74475660|+	MCU	0	0	0	0	0	0	0	0	0	0	0.151412	0	0	0	0	15.2198	0	0	0	3.72359	3.12622	0	0	2.4063	3.72239	0	33.465	3.96952	0	36.961	0	0	3.9456	16.746	19.4573	21.4563	0	0	0	0	0	0	0	0	0	0	0	0
chr10|74468040|74594186|+	MCU	0	0	0	0	0	0	0	0	0	0	0	0	0	0	0	0	0	0	0	0	0	0	0	0	0	0	0	0	0	0	0	2.94898	0	0	0	0	0	0	0	0	0	0	0	0	0	0	0	0
chr10|74474868|74475660|+	MCU	0	0	0	0	0	0	0	0	0	0	0	0	0	0	0	0	0	0	0	0	0	0	0	0	0	0	0	0	0	0	0	0	0	0	4.86432	0	0	0	0	0	0	0	0	0	0	0	0	0
chr10|7453200|7453306|-	SFMBT2	0	0	0	0	0	0	0	0	0	0	0	0	0	0	0	0	0	0	0	0	0	0	0	0	0	0	0	0	0	0	0	0	0	0	0	1.7165	0	0	0	0	0	0	0	0	0	0	0	0
chr10|74618934|74631338|+	MCU	0	0	0	0	0	0.149414	0	0	0	0	0	0	0	0	0	0	0	0	0	0	0	0	0	0	0	0	0	0	0	0	0	0	0	0	0	0	0	0	0	0	0	0	0	0	0	0	0	0
chr10|74628460|74631338|+	MCU	0	0	0	0	0	0	0	0	0	0	0	0	0	0	0	0	0	0	0	0	0	0	0	0	0	0	0	0	0	0	0	0	0	0	0	3.43301	0	0	0	0	0	0	0	0	0	0	0	0
chr10|74770726|74776657|-	P4HA1	0	0	0	0	0	0	0	0	0	0	0	0	0	0	0	0	0	0	0	0	0	0	5.4089	0	0	0	0	0	0	0	0	0	0	0	0	0	0	0	0	0	0	0	0	0	0	0	0	0
chr10|74770726|74806859|-	P4HA1	0	0	0	0	0	0	0	0	0	0	0	0	0	0.0885666	0	0	0	0	0	0	0	0	0	0	0	0	0	0	0	0	0	0	0	0	0	0	0	0	0	0	0	0	0	0	0	0	0	0
chr10|74773981|74806859|-	P4HA1	0	0	0	0	0	0	0	0	0	0	0	0	0	0	0	0	0	0	0	0	0	0	0	0	0	0	0	0	0	0	0	0	0	0	14.593	0	0	0	0	0	0	0	0	0	0	0	0	0
chr10|74790028|74806859|-	P4HA1	0	0	0	0	0	0	0	0	0	0	0.227118	0	0	0	0	0	0	0	0	0	0	0	0	0	0	0	0	0	0	0	0	0	0	0	0	0	0	0	0	0	0	0	0	0	0	0	0	0
chr10|74790028|74828741|-	P4HA1	0.337966	0	0	0	0	0	0	0	0	0	0	0	0	0	0	0	0	0	0	0	0	0	0	0	0	0	0	0	0	0	0	0	2.9592	0	0	0	0	0	0	0	0	0	0	0	0	0	0	0
chr10|74803644|74813348|-	P4HA1	0	0	0	0	0	0	0	0	0	0	0	0	0	0	0	0	0	0	0	0	0	0	0	0	0	0	0	0	0	0	0	0	1.9728	0	0	0	0	0	0	0	0	0	0	0	0	0	0	0
chr10|74831786|74833585|-	P4HA1	0	0	0	0	0	0	0	0	0	0	0	0	0	0	0	0	0	0	0	0	0	0	0	0	0	0	0	0	0	0	0	0	1.9728	0	0	0	0	0	0	0	0	0	81.3595	0	0	0	0	0
chr10|74906033|74923708|-	ECD	0	0.716412	0	0	0	0	0	0	0	0.370031	0	0	0	0	0	0	0	0	0	0	0	0	0	0	0	0	0	0	0	0	0	0	0	0	0	0	0	0	0	0	0	0	0	0	0	0	0	0
chr10|74934444|74953351|+	FAM149B1	0	0	0	0	0	0	0	0	0	0	0	0	0	0	0	0	0	0	0	0	0	0	0	0	0	0	0	0	6.48003	0	0	0	0	0	0	0	0	0	0	0	0	0	0	0	0	0	0	0
chr10|75069915|75072401|-	CFAP70	0	0	0	0	0	0	0	0	0	0	0	0	0	0	0	0	0	0	0	0	0	0	0	0	0	0	0	0	0	33.9641	0	0	0	0	0	0	0	0	0	0	0	0	0	0	0	0	0	0
chr10|75082720|75101339|-	CFAP70	0	0	0	0	0	0	0	0	0	0	0	0	0	0	0	0	0	0	0	0	0	0	0	0	0	0	0	0	0	0	0	0	2.9592	0	0	0	0	0	0	0	0	0	0	0	0	0	0	0
chr10|75187370|75188059|-	MSS51	0	0	0	0	0	0.074707	0	0	0	0	0	0	0	0	0	0	0	0	0	0	0	0	0	0	0	0	0	0	0	0	0	0	0	0	0	0	0	0	0	0	0	0	0	0	0	0	0	0
chr10|75214169|75239275|-	PPP3CB	0	0	0	0	0	0.074707	0	0.0953872	0	0	0	0	0	0	0	0	0	0	0	0	0	0	0	0	0	0	12.5494	0	0	0	0	0	0	0	3.64824	0	0	0	0	0	0	35.7554	0	0	0	0	0	0
chr10|75227310|75239275|-	PPP3CB	0	0	0	0	0	0.074707	0	0	0	0	0	0	0	0	0	0	0	0	0	0	0	0	0	0	0	0	0	0	0	0	0	0	0	0	0	0	0	0	0	0	0	0	0	0	0	0	0	0
chr10|75234676|75239275|-	PPP3CB	0.337966	0	0	0	0	0.074707	0	0	0	0	0	0	0	0	0	20.9272	0	0	0	0	0	0	0	0	0	0	0	0	0	0	0	0	2.9592	0	0	0	0	0	0	0	0	0	0	0	0	0	0	0
chr10|75256241|75256419|+	PPP3CB-AS1	0	0	0	0	0	0	0	0	0	0	0	0	0	0	0	0	0	0	0	0	0	0	0	0	0	0	0	0	0	0	0	0	0	0	0	1.7165	0	0	0	0	0	0	0	0	0	0	0	0
chr10|75296026|75299351|-	USP54	0	0	0	0	0.0953725	0.074707	0	0	0	0	0	0.128781	0	0	0	0	0	0	0	0	0	0	0	0	0	0	0	0	0	0	0	0	0	0	0	0	0	0	0	0	0	0	0	0	0	0	0	0
chr10|75331178|75336119|-	USP54	0	0	0	0	0	0	0	0.0953872	0	0	0	0	0	0	0	0	0	0	0	0	0	0	0	0	0	0	0	0	0	0	0	0	0	0	0	0	0	0	0	0	0	0	0	0	0	0	0	0
chr10|75394073|75394241|-	MYOZ1	0	0	0	0	0	0	0	0	0	0	0	0	0	0	0	0	0	0	0	0	0	0	0	0	0	0	0	0	0	0	0	7.37246	0	0	0	0	0	0	0	0	0	0	0	0	0	0	0	0
chr10|75472961|75481262|-	BMS1P4	0	0	0	0	0	0	0	0	0.264409	0	0	0	0	0	0	0	0	0	0	0	0	0	0	0	0	0	0	0	0	0	0	0	0	0	0	0	0	0	0	0	0	0	0	0	0	0	0	0
chr10|75478917|75481262|-	RP11-464F9.1	0	0	0	0	0	0	0	0	0	0	0.151412	0	0	0	0	0	0	0	0	0	0	0	0	0	0	0	0	0	0	0	0	0	0	0	0	0	0	0	0	0	0	0	0	0	0	0	0	0
chr10|75506762|75506916|+	SEC24C	0	0	0	0	0	0	0	0	0	0	0	0	0	0	0	0	0	0	0	0	0	0	0	0	0	0	9.76062	0	0	0	0	0	0	0	0	0	0	0	0	0	0	0	0	0	0	0	0	0
chr10|75555421|75555505|+	ZSWIM8	0	0	0	0	0	0	0	0	0	0	0	0	0	0	0	0	0	0	0	0	0	0	0	0	0	0	0	0	2.59201	0	0	0	0	0	0	0	0	0	0	0	0	0	0	0	0	0	0	0
chr10|75584978|75585036|-	CAMK2G	0	0	0	0	0	0	0	0	0	0	0	0	0	0	0	0	0	0	0	0	0	0	0	2.4063	0	0	0	0	0	0	0	0	0	0	0	0	0	0	0	0	0	0	0	0	0	0	0	0
chr10|75672080|75672258|+	PLAU	0	0	0	0	0	0	0	0	0	0	0	0	0	0	0	0	0	0	0	0	0	0	0	0	0	0	0	0	0	0	0	0	0	0	0	0	0	0	0	0	0	0	0	0	0	24.3082	0	0
chr10|75830427|75832610|+	VCL	0	0	0	0	0	0.074707	0	0	0	0	0	0	0	0	0	0	0	0	0	1.86179	0	0	0	0	0	0	0	0	0	0	0	0	10.8504	0	7.29648	12.0155	0	0	0	0	0	0	0	0	0	0	0	0
chr10|75830427|75834661|+	VCL	0	0	0	0	0	0	0	0	0	0	0	0	0	0	0	0	0	0	0	0	0	0	0	0	1.86119	0	0	0	0	0	0	0	0	0	8.51256	0	0	0	0	0	0	0	0	0	0	0	0	0
chr10|75830427|75843271|+	VCL	0	0	0	0	0	0	0	0	0	0	0	0	0	0	0	0	0	0	0	0	0	0	0	0	0	0	0	0	0	0	0	0	1.9728	0	0	0	0	0	0	0	0	0	0	0	0	0	0	0
chr10|75830427|75854219|+	VCL	0	0	0.342955	0	0	0	0	0	0	0	0	0	0	0	0	0	0	0	0	0	0	0	0	0	0	0	0	0	0	0	0	0	2.9592	0	9.72864	0	0	0	0	0	0	0	0	0	0	0	0	0
chr10|75830732|75837506|+	VCL	0	0	0	0	0	0	0	0	0	0	0	0	0	0	0	0	0	0	0	0	0	0	0	0	0	0	0	0	0	0	0	0	0	0	0	6.00776	0	0	0	0	0	0	0	0	0	0	0	0
chr10|75834500|75843271|+	VCL	0	0.477608	0	0	0	0	0	0	0	0	0	0	0	0	0	0	0	0	0	0	0	0	0	0	0	0	0	0	0	0	0	0	0	0	0	0	0	0	0	0	0	0	0	0	0	0	0	0
chr10|75848953|75854219|+	VCL	0	0	0	0	0	0	0	0	0	0	0.302824	0	0	0	0	0	0	0	0	0	0	0	0	0	0	0	0	0	0	0	0	0	0	0	0	0	0	0	0	0	0	0	0	0	0	0	0	0
chr10|75856961|75860855|+	VCL	0	0	0	0	0.0953725	0	0	0	0	0	0	0	0	0	0	0	0	0	0	0	0	0	0	0	0	0	0	0	0	0	0	0	0	0	0	0	0	0	0	0	0	0	0	0	0	0	0	0
chr10|75909922|75910092|-	AP3M1	0	0	0	0	0	0	0	0	0	0	0	0	0	0	0	0	0	0	0	0	0	0	0	0	0	0	0	0	0	0	0	0	0	0	0	6.86601	0	0	0	0	0	0	0	0	0	0	0	0
chr10|75909941|75910092|-	AP3M1	0	0	0	0	0	0	0	0	0	0	0	0	0	0	0	0	0	0	0	0	0	0	0	1.6042	0	0	0	0	0	0	0	0	0	0	0	0	0	0	0	0	0	0	0	0	0	0	0	0
chr10|75910389|75910512|-	AP3M1	0	0	0	0	0	0	0	0	0	0	0	0	0	0	0	0	0	0	0	0	0	0	0	0	1.86119	0	0	0	0	0	0	0	0	0	0	0	0	0	0	0	0	0	0	0	0	0	0	0
chr10|76074424|76158337|+	ADK	0	0	0.342955	0	0	0.224121	0	0.0953872	0	0	0	0.128781	0	0.0885666	0	0	0	0	0	0	0	0	0	0	0	0	0	0	0	0	0	0	4.932	0	0	0	0	0	0	0	0	0	0	0	0	0	0	0
chr10|76153898|76158337|+	ADK	0	0	0	0.19284	0	0.074707	0	0	0	0	0	0	0	0	0	0	0	0	0	0	0	0	0	0	0	0	0	0	0	0	0	0	8.8776	0	0	0	0	0	0	0	0	0	0	0	0	0	0	0
chr10|76285013|76360251|+	ADK	0	0	0	0	0	0	0	0	0	0	0.151412	0	0	0	0	0	0	0	0	0	0	0	0	0	0	0	0	0	0	0	0	0	1.9728	0	0	0	0	0	0	0	0	0	0	0	0	0	0	0
chr10|7657944|7659245|-	ITIH5	0	0	0	0	0.0953725	0	0	0	0	0	0	0	0	0	0	0	0	0	0	0	0	0	0	0	0	0	0	0	0	0	0	0	0	0	0	0	0	0	0	0	0	0	0	0	0	0	0	0
chr10|7657944|7697638|-	ITIH5	0	0	0	0	0	0	0	0.0953872	0	0	0	0	0	0	0	0	0	0	0	0	0	0	0	0	0	0	8.36625	0	0	0	0	0	0	0	0	0	0	0	0	0	0	0	0	0	0	0	0	0
chr10|76729417|76748870|+	KAT6B	0	0	0.342955	0	0.286118	0.186767	0	0.0953872	0	0	0	0	0	0	0	0	0	0	0	0	0	0	0	0	0	0	0	0	0	0	0	0	0	0	0	0	0	0	0	0	0	0	0	0	0	0	0	0
chr10|7679190|7697638|-	ITIH5	0	0	0	0	0	0	0	0	0	0	0	0	0	0	0	0	0	0	0	0	0	0	0	0	0	0	0	2.64635	0	0	0	0	0	0	0	0	0	0	0	0	0	0	0	0	0	0	0	0
chr10|76871480|76871662|+	SAMD8	0	0	0	0	0	0	0	0	0	0	0	0	0	0	0	0	0	0	0	0	0	1.60664	0	0	0	0	0	0	0	0	0	0	0	0	0	0	0	0	0	0	0	0	0	0	0	0	0	0
chr10|76871480|76871674|+	SAMD8	0	0	0	0	0	0	0	0	0	0	0	0	0	0	0	0	0	0	0	0	0	0	0	0	2.79179	0	0	0	0	0	0	0	0	0	0	0	0	0	0	0	0	0	0	0	0	0	0	0
chr10|76978820|76979114|+	VDAC2	0	0	0	0	0	0	0	0.0953872	0	0	0	0	0	0	0	0	0	0	0	0	0	0	0	0	0	0	0	0	0	0	0	0	0	0	0	0	0	0	0	0	0	0	0	0	0	0	0	0
chr10|77098181|77098322|+	ZNF503-AS1	0	0	0	0	0	0	0	0	0	0	0	0	0	0	0	0	0	0	0	0	0	0	0	0	0	0	0	0	0	0	0	0	0	0	0	3.43301	0	0	0	0	0	0	0	0	0	0	0	0
chr10|7747070|7759751|+	ITIH2	0	0	0	0	0	0	0	0	0	0	0	0	0	0	0	0	0	0	0	0	0	0	0	0	0	0	0	0	0	0	0	0	1.9728	0	0	0	0	0	0	0	0	0	0	0	0	0	0	0
chr10|77795765|77818541|+	C10orf11	0.337966	0	0	0	0	0.11206	0	0	0	0	0	0	0.102008	0.13285	0.152485	0	0	0	0	0	0	0	0	0	0	0	0	0	0	0	0	0	0	0	0	0	0	0	0	0	0	0	0	0	0	0	0	0
chr10|77795892|77795966|+	C10orf11	0	0	0	0	0.143059	0	0	0	0	0	0	0	0	0	0	0	0	0	0	0	0	0	0	0	0	0	0	0	0	0	0	0	0	0	0	0	0	0	0	0	0	0	0	0	0	0	0	0
chr10|7785108|7786926|+	ITIH2	0	0	0	0	0	0	0	0	0	0	0	0	0	0	0	0	0	0	0	0	0	0	0	0	0	0	0	0	0	0	0	0	1.9728	0	0	0	0	0	0	0	0	0	0	0	0	0	0	0
chr10|7801852|7811308|-	KIN	0	0	0	0	0	0	0.159681	0	0	0	0	0	0	0	0	0	0	0	0	0	0	0	0	0	0	0	0	0	0	0	0	0	5.9184	3.04473	0	0	0	0	0	0	0	0	0	0	0	0	0	0
chr10|7804419|7811308|-	KIN	0	0	0	0	0	0	0	0	0	0	0	0	0	0	0	0	0	0	0	0	0	0	0	0	0	0	0	0	0	0	0	0	2.9592	0	0	0	0	0	0	0	0	0	0	0	0	0	0	0
chr10|7804419|7817762|-	KIN	0	0	0	0	0	0	0	0	0	0	0	0	0	0	0	0	0	0	0	0	0	0	0	0	0	0	0	0	0	0	0	0	1.9728	0	0	0	0	0	0	0	0	0	0	0	0	0	0	0
chr10|7820800|7822270|-	KIN	0	0	0	0	0	0	0	0	0	0	0	0	0	0	0	0	0	0	0	0	0	0	0	0	0	0	0	0	0	0	0	0	6.9048	0	0	0	42.9328	0	0	0	0	0	0	0	0	0	0	0
chr10|7838083|7844817|+	ATP5C1	0	0	0	0	0	0.074707	0	0	0	0	0	0	0	0	0	0	0	0	0	0	0	0	0	0	0	0	0	0	0	0	0	0	0	0	0	0	0	0	0	0	0	0	0	0	0	0	0	0
chr10|7839009|7844817|+	ATP5C1	0.506949	1.19402	2.40068	0.3214	1.00141	1.1206	0.266135	0.953872	0	0	1.36271	0.193172	0.357027	0.575683	0.152485	0	0	0	0	2.79269	10.9418	0	0	0	0	0	0	0	0	0	1.77359	8.84695	48.3336	0	0	21.4563	0	0	0	0	0	0	0	0	0	0	12.4203	0
chr10|7840952|7844817|+	ATP5C1	0	0	0	0	0	0	0	0	0	0	0	0	0	0	0	0	0	0	0	0	0	0	0	0	0	0	0	0	0	0	0	0	0	0	0	1.7165	0	0	0	0	0	0	0	0	0	0	0	0
chr10|78711635|78711794|-	KCNMA1	0	0	0	0	0	0	0	0	0	0	0	0	0	0	0	0	0	0	0	0	0	0	0	0	0	0	0	0	0	0	0	0	1.9728	0	0	0	0	0	0	0	0	0	0	0	0	0	0	0
chr10|79584141|79614128|-	DLG5	0	0	0	0.12856	0	0	0	0	0	0	0	0	0	0	0	0	0	0	0	0	0	0	0	0	0	0	0	0	0	0	0	0	0	0	0	0	0	0	0	0	0	0	0	0	0	0	0	0
chr10|79613111|79614128|-	DLG5	0	0	0	0	0.190745	0	0.106454	0	0	0	0	0	0	0	0.254141	0	0	0	0	0	0	0	0	0	0	0	0	0	0	0	0	0	0	0	0	0	0	0	0	0	0	0	0	0	0	0	0	0
chr10|79761954|79767624|-	POLR3A	0	0	0	0	0	0	0	0.0953872	0	0	0	0	0	0	0	0	0	0	0	0	0	0	0	0	0	0	0	0	0	0	0	0	5.9184	0	0	0	0	0	0	0	0	0	0	0	0	0	0	0
chr10|79796951|79797062|+	RPS24	0	0	0	0	0	0	0	0	0	0	0	0	0	0	0	0	0	0	0	0	0	0	0	0	0	0	0	0	0	0	0	0	0	0	7.29648	0	0	0	0	0	0	0	0	0	0	0	0	0
chr10|80878671|80921890|+	ZMIZ1	0	0	0	0	0	0	0	0	0	0	0	0	0	0	0.254141	0	0	0	0	0	0	0	0	0	0	0	0	0	0	0	0	0	0	0	0	0	0	0	0	0	0	0	0	0	0	0	0	0
chr10|81112148|81112329|+	PPIF	0	0	0	0	0	0	0	0	0	0	0	0	0	0	0	0	0	0	0	0	0	0	0	0	0	0	0	0	0	0	0	0	0	0	0	0	0	0	0	0	0	0	0	0	0	0	0	0
chr10|81319545|81319724|-	SFTPA2	0	0	0	0	0	0	0	0	0	0	0	0	0	0.0885666	0	0	0	0	0	0	0	0	0	0	0	0	0	0	0	0	0	0	0	0	0	0	0	0	0	0	0	0	0	0	0	0	0	0
chr10|81371145|81371224|+	SFTPA1	0	0	0	0	0.190745	0	0	0	0	0	0	0	0	0	0	0	0	0	0	0	0	0	0	0	0	0	0	0	0	0	0	0	0	0	0	0	0	0	0	0	0	0	0	0	0	0	0	0
chr10|81681744|81681891|+	MBL1P	0	0	0	0	0	0	0	0	0	0	0	0	0	0	0	0	0	0	0	0	0	0	0	1.6042	0	0	0	0	0	0	0	0	0	0	0	0	0	0	0	0	0	0	0	0	0	0	0	0
chr10|81813151|81813342|-	TMEM254-AS1	0	0	0	0	0	0	0	0	0	0	0	0	0	0	0	0	0	0	0	0	0	0	0	0	0	0	0	0	0	0	0	0	0	0	0	0	2.76986	0	0	0	0	0	0	0	0	0	0	0
chr10|81813151|81816161|-	TMEM254-AS1	0	0	0	0	0	0	0	0	0	0	0	0	0	0	0.101657	0	0	0	0	0	0	0	0	1.6042	0	0	0	0	0	0	0	0	6.9048	0	0	0	0	0	0	0	0	0	0	0	0	0	0	0
chr10|81850187|81850327|+	TMEM254	0	0	0	0	0	0	0	0	0	0	0	0	0	0	0	0	0	0	0	0	0	0	0	0	0	1.0728	0	0	0	0	0	0	0	0	0	0	0	0	0	0	0	0	0	0	0	0	0	0
chr10|81917396|81923899|-	ANXA11	0	0	0.342955	0	0	0	0	0	0	0	0	0	0	0	0	0	0	0	0	0	0	0	0	0	0	0	0	0	0	0	0	0	0	0	0	0	0	0	0	0	0	0	0	0	0	0	0	0
chr10|81917507|81917722|-	ANXA11	0	0	0	0	0	0	0	0	0	0	0	0	0	0	0	0	0	0	0	0	0	0	0	0	0	1.0728	0	0	0	0	0	0	0	0	0	0	0	0	0	0	0	0	0	0	0	0	0	0
chr10|82039772|82039928|-	MAT1A	0	0	0	0	0	0	0	0	0	0	0	0	0	0	0	0	3.63971	0	0	0	0	0	0	0	0	0	0	0	0	0	0	0	0	0	0	0	0	0	0	0	0	0	0	0	0	0	0	0
chr10|82185621|82187252|+	FAM213A	0	0	0	0	0	0.074707	0	0	0	0	0	0	0	0	0	0	0	0	0	0	0	0	0	0	0	0	0	0	0	0	0	0	0	0	0	0	0	0	0	0	0	0	0	0	0	0	0	0
chr10|82222843|82228443|+	TSPAN14	0	0	0	0	0	0	0	0	0	0	0	0	0	0	0	0	0	0	0	0	0	0	0	0	0	0	0	0	0	3.99578	0	0	0	0	0	0	0	0	0	0	0	0	0	0	0	0	0	0
chr10|86130769|86133571|+	CCSER2	0	0	0	0	0	0.074707	0.106454	0.0953872	0	0	0.227118	0	0.102008	0.0885666	0	0	0	0	0	0	0	0	0	0	0	0	0	0	0	0	0	0	0	0	0	0	0	0	0	0	0	0	0	0	0	0	0	0
chr10|86177526|86185649|+	CCSER2	0	0	0	0	0.0953725	0.11206	0	0.333855	0	0	0	0	0	0	0	0	0	0	0	0	0	0	0	0	0	0	0	10.5854	0	0	0	4.42348	3.9456	0	8.51256	6.86601	0	0	0	0	0	0	0	0	0	0	0	0
chr10|86177526|86198463|+	CCSER2	0	0	0	0	0	0	0	0	0	0	0	0	0	0	0	0	0	0	0	0	0	0	0	0	0	0	0	0	0	0	0	0	5.9184	0	0	0	0	0	0	0	0	0	0	0	0	0	0	0
chr10|86177526|86237420|+	CCSER2	0	0	0.514432	0	0	0	0.106454	0	0.264409	0	0	0	0	0	0	0	0	0	0	0	0	0	0	0	0	0	0	0	0	0	0	0	0	0	0	0	0	0	0	0	0	0	0	0	0	0	0	0
chr10|86198267|86237420|+	CCSER2	0.506949	0.477608	0	0	0.333804	0.410888	0	0.429243	0	0	0.227118	0	0	0	0	0	0	0	0	0	0	0	0	0	0	0	0	0	0	9.98945	0	0	6.9048	0	0	0	0	9.03598	0	0	0	0	0	0	0	0	0	0
chr10|86223688|86237420|+	CCSER2	0	0	0	0	0	0.074707	0	0	0	0	0	0	0	0	0	0	0	0	0	0	0	0	0	0	0	0	0	0	0	0	0	0	0	0	0	10.299	0	0	0	0	0	0	0	0	0	0	0	0
chr10|863664|866785|-	LARP4B	0	0	0	0	0	0	0	0	0	0	0	0	0	0	0	0	0	0	0	0	0	0	0	0	0	0	0	0	0	0	0	0	0	7.61182	0	0	0	0	0	0	0	0	0	0	0	0	0	0
chr10|866552|866739|-	LARP4B	0	0	0	0	0	0	0	0	0	0	0	0	0	0	0	0	0	0	0	0	0	0	0	0	0	1.0728	0	0	0	0	0	0	0	0	0	0	0	0	0	0	0	0	0	0	0	0	0	0
chr10|87191998|87192158|-	RP11-475D12.1	0	0	0	0	0	0	0	0	0	0	0	0	0	0	0	0	14.5588	0	0	0	0	0	0	0	0	0	0	0	0	0	0	0	0	0	0	0	0	0	0	0	0	0	0	0	0	0	0	0
chr10|87487352|87487611|-	GRID1	0	0	0	0	0	0	0	0	0	0	0	0	0	0	0	0	0	0	0	0	0	0	0	0	0	0	0	0	0	0	0	0	0	0	0	2.57475	0	0	0	0	0	0	0	0	0	0	0	0
chr10|875324|890995|-	LARP4B	0	0	0	0	0	0	0	0	0	0	0	0	0	0	0	0	0	0	0	0	0	0	0	0	0	0	5.5775	0	0	0	0	0	5.9184	0	0	0	0	0	0	0	0	0	0	0	0	0	0	0
chr10|88205709|88205998|-	WAPL	0	0	0	0	0	0	0	0	0	0	0	0	0	0	0	0	0	0	0	0	0	0	0	4.0105	0	0	0	0	0	0	0	0	0	0	0	0	0	0	0	0	0	0	0	0	0	0	0	0
chr10|88205838|88205998|-	WAPL	0	0	0	0	0	0	0	0	0	0	0	0	0	0	0	0	0	0	0	0	0	1.60664	0	0	0	0	0	0	0	0	0	0	0	0	0	0	0	0	0	0	0	0	0	0	0	0	0	0
chr10|88205998|88211888|-	WAPL	0	0	0	0	0	0	0	0.190774	0	0	0	0	0	0	0	0	0	0	0	0	0	0	0	0	0	0	0	0	0	0	0	0	0	0	0	0	0	0	0	0	0	0	0	0	0	0	0	0
chr10|88205998|88221044|-	WAPL	0	0	0	0	0.143059	0	0	0	0	0	0	0	0	0	0	0	0	0	0	0	0	0	0	0	0	0	0	0	0	0	0	0	0	0	0	0	0	0	0	0	0	0	0	0	0	0	0	0
chr10|88211723|88213588|-	WAPL	0	0	0	0	0	0	0	0	0	0	0	0	0	0	0	0	0	0	0	0	0	0	0	0	0	0	0	0	0	4.99473	0	0	2.9592	0	0	0	0	0	0	0	0	0	0	0	0	0	0	0
chr10|88211723|88221044|-	WAPL	0	0	0	0	0	0	0	0	0	0	0.227118	0	0	0	0	0	0	0	0	0	0	0	0	0	0	0	4.18312	0	0	0	1.77359	0	0	0	0	0	0	0	0	0	0	0	0	0	0	0	0	0
chr10|88211723|88233730|-	WAPL	0	0	0	0	0	0	0	0	0	0	0	0	0	0	0	0	0	0	0	0	0	0	0	0	0	0	0	0	3.88802	0	0	0	0	0	0	0	0	0	0	0	0	0	0	0	0	0	0	0
chr10|88212976|88220253|-	WAPL	0	0	0	0	0	0	0	0	0	0	0	0	0	0	0	0	0	0	0	0	0	0	0	0	0	0	0	0	7.77604	0	0	0	0	0	0	0	0	0	0	0	0	0	0	0	0	0	0	0
chr10|88220155|88221044|-	WAPL	0	0	0	0	0	0	0	0	0	0	0	0	0	0	0	0	0	0	0	0	0	0	0	0	0	0	0	0	0	0	0	0	1.9728	0	0	0	0	0	0	0	0	0	0	0	0	0	0	0
chr10|88227035|88233730|-	WAPL	0	0	0	0	0	0	0	0	0	0.370031	0	0	0	0	0	0	0	0	0	0	0	0	0	0	1.86119	0	0	2.64635	0	0	0	0	1.9728	0	0	0	0	0	0	0	0	0	0	0	0	0	0	0
chr10|88231964|88233730|-	WAPL	0	0	0	0	0	0	0	0	0	0	0.37853	0	0	0	0	0	0	0	0	0	0	0	0	0	0	0	0	0	0	0	0	0	0	0	0	0	0	0	0	0	0	0	0	0	0	0	0	0
chr10|88280810|88281121|-	WAPL	0	0	0	0	0	0	0	0	0	0	0	0	0	0	0	0	0	0	0	0	0	0	0	1.6042	0	0	0	0	0	0	0	0	0	0	0	0	0	0	0	0	0	0	0	0	0	0	0	0
chr10|88281304|88281431|-	WAPL	0	0.477608	0	0	0	0	0	0	0	0	0	0	0	0	0	0	0	0	0	0	0	0	0	0	0	0	0	0	0	0	0	0	0	0	0	0	0	0	0	0	0	0	0	0	0	0	0	0
chr10|88649818|88651986|+	BMPR1A	0	0	0	0	0	0	0	0	0	0	0	0	0	0	0	0	0	0	0	0	0	0	0	0	0	0	0	0	0	0	0	0	2.9592	0	6.0804	0	0	0	0	0	0	0	0	0	0	0	0	0
chr10|88671996|88677083|+	BMPR1A	0	0	0	0	0	0	0	0	0	0	0	0	0	0	0	0	0	0	0	0	0	0	0	0	0	0	0	0	0	0	0	0	0	0	0	1.7165	0	0	0	0	0	0	0	0	0	0	0	0
chr10|88813098|88822592|-	GLUD1	0	0	0	0	0	0	0	0	0	0	0	0	0	0	0	0	0	0	0	0	0	0	0	0	0	0	0	0	0	0	0	0	1.9728	0	0	0	0	0	0	0	0	0	0	0	0	0	0	0
chr10|88817447|88827914|-	GLUD1	0	0	0	0	0	0	0	0	0	0.462539	0	0	0	0	0	0	0	0	0	0	0	0	0	0	0	0	0	0	0	0	0	0	0	0	0	0	0	0	0	0	0	0	0	0	0	0	0	0
chr10|88818906|88820809|-	GLUD1	0	0	0	0	0	0	0	0	0	0	0	0	0	0	0	0	0	0	0	0	0	0	0	0	0	0	0	0	0	0	0	0	0	0	0	0	0	0	0	0	0	0	0	17.8486	0	0	0	0
chr10|888871|931700|-	LARP4B	0	0	0	0	0	0	0	0.0953872	0	0	0	0	0	0	0	0	0	0	0	0	0	0	0	0	0	0	0	0	0	0	0	0	0	0	0	0	0	0	0	0	0	0	0	0	0	0	0	0
chr10|89268092|89272978|+	MINPP1	0	0	0	0	0	0	0	0	0	0	0	0	0	0	0	0	0	0	0	0	0	0	0	0	0	0	0	0	0	2.99684	0	0	0	0	0	0	0	0	0	0	0	0	0	0	0	0	0	0
chr10|89268092|89280926|+	MINPP1	0	0	0	0	0	0	0	0	0	0	0	0	0	0	0	0	0	0	5.83639	0	0	0	0	0	0	0	0	0	0	3.99578	0	0	0	0	0	6.86601	0	0	0	0	0	0	0	0	0	0	0	0
chr10|89468952|89475600|+	PAPSS2	0	0	0	0	0	0	0	0	0	0	0.151412	0	0	0	0	0	0	0	0	0	0	0	0	0	0	0	0	0	0	0	0	0	0	0	0	0	0	0	0	0	0	0	0	0	0	0	0	0
chr10|89468952|89503398|+	PAPSS2	0	0	0	0	0	0	0	0.0953872	0	0	0	0	0	0	0	0	0	0	0	0	0	0	0	0	0	0	0	0	0	0	0	0	0	0	0	0	0	0	0	0	0	0	0	0	0	0	0	0
chr10|89516545|89536184|-	ATAD1	0	0	0	0	0	0	0	0.0953872	0	0	0	0	0	0	0	0	0	0	0	0	0	0	0	0	0	0	0	0	0	0	0	0	0	0	0	0	0	0	0	0	0	0	0	0	0	0	0	0
chr10|89527429|89536184|-	ATAD1	0	0	0	0	0	0	0	0	0	0	0	0	0	0	0	0	0	0	0	0	0	0	0	0	0	0	0	0	0	0	0	0	0	0	0	2.57475	0	0	0	0	0	0	0	0	0	0	0	0
chr10|89536077|89574369|-	ATAD1	0	0	0	0	0	0	0	0	0	0	0	0	0	0	0	0	0	0	0	0	0	0	0	0	0	0	5.5775	0	0	0	0	0	0	0	0	0	0	0	0	0	0	0	0	0	0	0	0	0
chr10|89544226|89574369|-	ATAD1	0	0	0	0	0	0	0	0.0953872	0	0	0	0	0	0	0	0	0	0	0	0	0	0	0	0	0	0	0	0	0	0	0	0	0	0	0	0	0	0	0	0	0	0	0	0	0	0	0	0
chr10|90661412|90676574|+	STAMBPL1	0	0	0	0	0.0953725	0	0	0	0	0	0	0	0	0	0	0	0	0	0	0	0	0	0	0	0	0	0	0	0	0	0	0	0	0	0	0	0	0	0	0	0	0	0	0	0	0	0	0
chr10|909682|910210|-	LARP4B	0	0	0.342955	0	0	0	0	0	0	0	0	0	0	0	0	0	0	0	0	0	0	0	0	0	0	0	0	0	0	0	0	0	0	0	0	0	0	0	0	0	0	0	0	0	0	0	0	0
chr10|909682|931700|-	LARP4B	0	0	0	0	0	0	0	0	0	0	0	0	0	0	0	0	0	0	18.9683	0	0	0	0	0	0	0	0	0	0	0	0	0	0	0	0	0	0	0	0	0	0	0	0	0	0	0	0	0
chr10|90982267|90988155|-	LIPA	0	0	0	0	0	0	0	0.143081	0	0	0	0	0	0	0	0	0	0	0	0	0	0	0	0	0	0	0	0	0	0	0	0	0	0	0	0	0	0	0	0	0	0	0	0	0	0	0	0
chr10|91385791|91385949|-	PANK1	0	0	0	0	0	0	0	0	0	0	0	0	0	0	0	0	0	0	0	0	0	0	0	0	0	0	0	0	0	0	0	0	1.9728	0	0	0	0	0	0	0	0	0	0	0	0	0	0	0
chr10|91478466|91483860|+	KIF20B	0	0	0	0	0	0	0	0	0	0	0	0	0	0	0	0	0	0	0	0	0	0	0	0	0	0	0	0	0	0	0	4.42348	0	0	0	0	0	0	0	0	0	0	0	0	0	0	0	0
chr10|91498714|91522592|+	KIF20B	0	0	0	0	0	0	0	0	0	0	0	0	0	0	0	0	0	0	0	0	0	0	0	0	0	0	0	0	0	0	0	0	0	0	2.43216	0	0	0	0	0	0	0	0	0	0	0	0	0
chr10|91511102|91522592|+	KIF20B	0.844914	0	1.20034	0	0.238431	0.11206	0	0.238468	0	0	0	0	0	0	0	0	0	6.33781	0	0	0	0	0	0	0	1.0728	0	0	7.77604	6.99262	0	0	1.9728	19.7907	17.0251	2.57475	0	0	0	0	134.58	0	0	0	102.763	0	0	0
chr10|92631891|92632046|+	RPP30	0	0	0	0	0	0	0	0	0	0	0	0	0	0	0	0	0	0	0	0	0	0	0	0	0	0	0	0	2.59201	0	0	0	0	0	0	0	0	0	0	0	0	0	0	0	0	0	0	0
chr10|92634625|92656149|+	RPP30	0	0	0	0	0	0	0	0	0	0	0.151412	0	0	0	0	0	0	0	0	0	0	0	0	0	0	0	0	0	0	0	0	0	0	0	0	0	0	0	0	0	0	0	0	0	0	0	0	0
chr10|92660326|92663033|+	RPP30	0	0	0	0	0	0	0	0	0	0	0	0	0	0	0	0	3.63971	0	0	0	0	0	0	0	0	0	0	0	0	0	0	0	0	0	0	0	0	0	0	0	0	0	0	0	0	0	0	0
chr10|93185037|93221941|+	HECTD2	0	0	0	0	0.38149	0.11206	0	0	0	0	0	0	0	0	0	0	0	0	0	0	0	0	0	0	0	0	0	0	0	0	0	0	0	0	30.402	0	0	0	0	0	0	0	0	0	0	0	0	0
chr10|93586773|93602148|+	TNKS2	0	0	0	0	0	0	0	0	0	0	0	0	0	0.0885666	0	0	0	0	0	0	0	0	0	0	0	0	0	0	0	0	0	0	0	0	0	0	0	0	0	0	0	0	0	0	0	0	0	0
chr10|93600317|93602148|+	TNKS2	0	0	0	0	0	0	0	0	0	0	0	0	0	0	0	0	0	0	0	0	0	0	0	0	0	0	0	0	0	0	0	0	1.9728	0	0	0	0	0	0	0	0	0	0	0	0	0	0	0
chr10|93609268|93611093|+	TNKS2	0	0	0	0	0	0	0	0	0	0	0	0	0	0	0	0	0	0	0	0	0	0	0	0	0	0	0	0	0	0	0	0	4.932	0	0	0	0	0	0	0	0	0	0	0	0	0	0	0
chr10|93609268|93617287|+	TNKS2	0	0	0	0	0	0	0	0	0	0	0	0	0	0	0	0	0	0	0	0	0	0	0	0	0	0	0	0	0	0	0	0	1.9728	0	0	0	0	0	0	0	0	0	0	0	0	0	0	0
chr10|93699708|93702325|+	BTAF1	0	0	0	0	0	0	0	0.190774	0	0	0	0	0	0	0	0	0	0	0	0	0	0	0	0	0	0	0	0	0	0	0	0	0	3.04473	0	4.29126	0	0	0	0	0	0	0	0	0	0	0	0
chr10|93699708|93713630|+	BTAF1	0	0	0	0	0	0	0	0	0	0	0	0	0	0	0	0	0	0	0	0	0	0	0	0	0	0	0	0	0	0	0	0	6.9048	0	0	0	0	0	0	0	0	0	0	0	0	0	0	0
chr10|93699708|93716414|+	BTAF1	0	0	0	0	0	0	0	0	0	0	0	0	0	0	0	0	0	0	0	0	0	0	0	0	0	0	0	0	0	0	0	0	1.9728	0	0	0	0	0	0	0	0	0	0	0	0	0	0	0
chr10|93702178|93716414|+	BTAF1	0	0	0	0	0	0.074707	0	0	0	0	0	0	0	0	0	0	0	0	0	0	0	0	0	0	0	0	0	0	0	0	0	0	0	0	0	0	0	0	0	0	0	0	0	0	0	0	0	0
chr10|93711159|93713630|+	BTAF1	0	0	0	0	0	0	0	0.0953872	0	0	0	0	0	0	0	0	0	0	0	0	0	0	0	0	0	0	0	0	0	0	0	0	7.8912	0	2.43216	1.7165	0	0	0	0	0	0	0	0	0	0	0	0
chr10|93711159|93716414|+	BTAF1	0	0	0	0	0	0	0	0	0	0	0	0	0	0	0	0	0	0	0	0	0	0	0	0	0	0	0	0	0	0	0	0	0	0	3.64824	0	0	0	0	0	0	0	0	0	0	0	0	0
chr10|93711159|93719911|+	BTAF1	0	0	0	0	0	0	0	0	0	0	0	0	0	0	0	0	0	0	0	0	0	0	0	0	0	0	4.18312	0	0	0	0	0	0	0	0	0	0	0	0	0	0	0	0	0	0	0	0	0
chr10|93717050|93717198|+	BTAF1	0	0	0	0	0	0	0	0	0	0	0	0	0	0	0	0	0	0	0	3.72359	0	0	0	0	0	0	0	0	0	0	0	0	0	0	0	0	0	0	0	0	0	0	0	0	0	0	0	0
chr10|93742343|93744161|+	BTAF1	0	0	0	0	0	0	0	0	0	0	0	0	0	0	0	0	0	0	0	0	0	0	0	0	0	0	0	0	0	2.99684	0	0	0	0	0	0	0	0	0	0	0	0	0	0	0	0	0	0
chr10|93754291|93768032|+	BTAF1	0.506949	0	0	0	0	0	0	0	0	0	0	0	0	0	0	0	0	0	0	0	0	0	0	0	0	0	0	0	0	0	1.77359	0	3.9456	0	0	3.43301	0	0	0	0	0	0	0	0	0	0	0	0
chr10|93756125|93757508|+	BTAF1	0	0	0	0	0	0	0	0	0	0	0	0	0	0	0	0	0	0	0	0	0	0	0	0	0	0	0	0	0	0	0	0	0	0	0	6.00776	0	0	0	0	0	0	0	0	0	0	0	0
chr10|93756125|93768032|+	BTAF1	0	0	0	0	0	0.11206	0	0.0953872	0	0	0	0	0	0	0	0	0	0	0	0	0	0	0	0	0	0	0	0	0	0	0	0	4.932	0	0	0	0	0	0	0	0	0	0	0	0	0	0	0
chr10|93841076|93851701|-	CPEB3	0	0	0	0	0	0	0	0.143081	0	0	0	0	0	0	0	0	0	0	0	0	0	0	0	0	0	0	0	0	0	0	0	0	9.864	0	0	0	0	0	0	0	0	0	0	0	0	0	0	0
chr10|93902785|93904869|-	CPEB3	0	0	0	0	0	0	0	0	0	0	0	0	0	0	0	0	0	0	0	0	0	0	0	0	0	0	0	0	0	0	0	0	1.9728	0	0	0	0	0	0	0	0	0	0	0	0	0	0	0
chr10|94234597|94235751|-	IDE	0	0	0	0	0	0	0	0	0	0	0	0	0	0	0	0	0	0	0	5.58538	0	0	0	0	0	0	0	0	0	0	0	0	0	0	0	0	0	0	0	0	0	0	0	0	0	0	0	0
chr10|94243011|94267962|-	IDE	0	0	0	0	0	0	0	0	0	0	0	0	0	0	0	0	0	0	0	0	0	0	0	0	0	0	0	2.64635	0	0	0	0	1.9728	0	4.86432	6.00776	0	0	0	0	0	0	0	0	0	0	0	0
chr10|94291504|94297307|-	IDE	0	0	0	0	0	0.074707	0	0.143081	0	0	0.227118	0	0	0	0	5.70742	0	0	0	0	0	0	0	0	1.86119	0	0	0	0	0	0	0	5.9184	0	0	0	0	0	0	0	0	0	0	0	0	0	0	0
chr10|94291504|94318972|-	IDE	0	0	0	0	0	0	0	0	0	0	0	0	0	0	0	0	0	0	0	0	0	0	0	0	0	0	0	0	0	0	0	0	0	0	0	0	0	0	0	0	17.3221	0	0	0	0	0	0	0
chr10|94388564|94390121|+	KIF11	0	0	0	0	0	0	0	0	0	0	0	0	0	0	0	0	0	0	0	0	0	0	0	0	0	0	9.76062	0	0	0	0	0	0	0	0	0	0	0	0	0	0	0	0	0	0	0	0	0
chr10|94388564|94393552|+	KIF11	0	0	0	0	0	0	0	0	0	0	0	0	0	0	0	0	0	0	0	0	0	0	0	0	0	0	0	0	6.48003	0	0	0	0	0	0	0	0	0	0	0	0	0	0	0	0	0	0	0
chr10|94396940|94405399|+	KIF11	0	0	0	0	0	0	0	0	0	0	0	0.128781	0	0	0	0	0	0	0	0	0	0	0	0	0	0	0	0	0	0	0	0	0	0	0	0	0	0	0	0	0	0	0	0	0	0	0	0
chr10|94407968|94410274|+	KIF11	0	0	0	0	0	0	0	0	0	0	0	0	0	0.13285	0	0	0	0	0	0	0	0	0	0	0	0	0	0	0	0	0	0	0	0	0	0	0	0	0	0	0	0	0	0	0	0	0	0
chr10|94451856|94451974|+	HHEX	0	0	0	0	0	0	0	0	0	0	0	0	0	0	0	0	0	0	0	0	0	0	0	0	0	0	0	0	0	4.99473	0	0	0	0	0	0	0	0	0	0	0	0	0	0	0	0	0	0
chr10|94594469|94659401|+	EXOC6	0	0	0	0	0	0	0	0	0	0	0.151412	0	0	0	0	0	0	0	0	0	0	0	0	0	0	0	0	0	0	0	0	0	0	0	0	0	0	0	0	0	0	0	0	0	0	0	0	0
chr10|94594469|94669388|+	EXOC6	0	0	0	0	0	0	0	0	0	0	0.227118	0	0	0	0	0	0	0	0	0	0	0	0	0	0	0	0	0	0	0	0	0	0	0	0	0	0	0	0	0	0	0	0	0	0	0	0	0
chr10|94653105|94659401|+	EXOC6	0	0	0	0	0	0	0	0	0	0	0	0	0	0	0	0	0	0	0	0	0	0	0	0	0	0	0	0	0	10.9884	0	0	0	0	0	0	0	0	0	0	0	0	0	0	0	0	0	0
chr10|94653105|94669388|+	EXOC6	0	0	0	0	0.143059	0	0	0	0	0	0.227118	0	0	0	0	0	0	0	0	0	0	0	0	0	0	0	0	0	0	0	0	0	0	0	0	0	0	0	0	0	0	0	0	0	0	0	0	0
chr10|94653105|94675670|+	EXOC6	0	0	0	0	0	0	0	0	0	0	0	0	0	0	0	0	0	0	0	0	0	0	0	0	0	0	0	0	0	0	0	0	1.9728	0	0	0	0	0	0	0	0	0	0	0	0	0	0	0
chr10|94653105|94679807|+	EXOC6	0	0	0	0	0	0	0	0	0	0	0	0	0	0	0	0	0	0	0	0	0	0	0	0	0	0	0	0	0	0	0	0	2.9592	0	0	0	0	0	0	0	0	0	0	0	0	0	0	0
chr10|94669183|94679807|+	EXOC6	0	0	0	0	0	0	0	0	0	0	0	0	0	0	0	0	0	0	0	0	0	0	0	0	0	0	9.76062	0	0	0	0	0	0	0	0	4.29126	0	0	0	0	0	0	0	0	0	0	0	0
chr10|94675514|94679807|+	EXOC6	0	0	0	0	0	0	0	0	0	0	0	0	0	0	0	0	0	0	0	0	0	0	0	0	0	0	0	0	0	0	0	0	2.9592	0	0	0	0	0	0	0	0	0	0	0	0	0	0	0
chr10|94688095|94733989|+	EXOC6	0	0	0	0	0.0953725	0	0	0	0	0	0	0	0	0	0	0	0	0	0	0	0	0	0	0	0	0	0	0	0	0	0	0	0	0	0	0	0	0	0	0	0	0	0	0	0	0	0	0
chr10|95069776|95070400|-	MYOF	0	0	0	0	0	0	0	0	0.264409	0	0	0	0	0	0	0	0	0	0	0	0	0	0	0	0	0	0	0	0	0	0	0	0	0	0	0	0	0	0	0	0	0	0	0	0	0	0	0
chr10|95107373|95109726|-	MYOF	0	0	0	0	0	0	0	0	0	0	0	0	0	0	0.101657	0	0	0	0	0	0	0	0	0	0	0	0	0	0	0	0	0	0	0	0	0	0	0	0	0	0	0	0	0	0	0	0	0
chr10|95116278|95116431|-	MYOF	0	0	0	0	0	0	0	0	0	0	0	0	0	0	0	0	0	0	0	0	0	0	0	0	0	0	0	0	0	0	0	0	0	6.08946	0	0	0	0	0	0	0	0	0	0	0	0	0	0
chr10|95119589|95132842|-	MYOF	0	0	0.342955	0	0	0	0	0	0	0	0	0	0	0	0	0	0	0	0	0	0	0	0	0	0	0	0	0	0	0	0	0	0	0	0	0	0	0	0	0	0	0	0	0	0	0	0	0
chr10|95123717|95129533|-	MYOF	0	0	0	0	0.0953725	0	0	0	0	0	0	0	0	0	0	0	0	0	0	0	0	0	0	0	0	0	0	0	0	0	0	0	0	0	0	0	0	0	0	0	0	0	0	0	0	0	0	0
chr10|95126148|95132842|-	MYOF	0	0	0	0	0	0.074707	0	0	0	0	0	0	0	0	0	0	0	0	0	0	0	0	0	0	0	0	0	0	0	0	0	0	0	0	0	0	0	0	0	0	0	0	0	0	0	0	0	0
chr10|95140975|95148911|-	MYOF	0	0	0.342955	0	0	0.11206	0	0	0	0	0	0.128781	0	0.0885666	0	0	0	0	0	0	0	0	0	0	0	0	11.155	0	0	0	0	0	0	0	0	3.43301	0	0	0	0	0	0	0	0	0	0	0	0
chr10|95211643|95211806|-	MYOF	0	0	0	0	0	0	0	0	0	0	0	0	0	0	0	0	0	0	0	0	0	2.40996	0	0	0	0	0	0	0	0	0	0	0	0	0	0	0	0	0	0	0	0	0	0	0	0	0	0
chr10|95372962|95373125|+	PDE6C	0	0	0	0	0	0	0	0	0	0	0	0	0	0	0	0	0	0	0	0	0	0	0	0	0	0	0	0	0	0	0	0	2.9592	0	0	0	0	0	0	0	0	0	0	0	0	0	0	0
chr10|95430526|95447206|-	FRA10AC1	0	0	0	0	0	0	0	0.143081	0	0	0	0	0	0	0	0	0	0	0	0	0	0	0	0	0	0	0	0	0	0	0	0	1.9728	0	0	4.29126	0	0	0	0	0	0	0	0	0	0	0	0
chr10|95436409|95447206|-	FRA10AC1	0.337966	0	0	0	0	0	0	0.190774	0	0	0	0	0	0.0885666	0	0	0	0	0	0	0	0	0	0	0	0	0	0	0	0	0	0	8.8776	0	0	6.86601	0	0	0	0	0	0	0	0	0	0	0	0
chr10|95441236|95454694|-	FRA10AC1	0	0	0	0	0	0	0	0	0	0	0	0	0	0	0	0	0	0	0	0	0	0	0	0	0	0	0	0	0	0	0	0	2.9592	0	0	0	0	0	0	0	0	0	0	0	0	0	0	0
chr10|95790439|95792009|+	PLCE1	0.506949	0.477608	0	0	0.38149	0	0	0	0	0	0.302824	0	0	0	0	0	0	0	0	0	0	0	0	0	0	0	0	0	0	0	0	0	0	0	0	0	0	0	0	0	0	0	0	0	0	0	0	0
chr10|96005702|96006378|+	PLCE1	0	0	0	0	0.143059	0	0	0	0	0	0	0	0	0	0	0	0	0	0	0	0	0	0	0	0	0	0	0	0	0	0	0	0	0	0	0	0	0	0	0	0	0	0	0	0	0	0	0
chr10|96018556|96018907|+	PLCE1	0	0	0	0	0	0	0	0	0	0	0	0	0.102008	0	0	0	0	0	0	0	0	0	0	0	0	0	0	0	0	0	0	0	0	0	0	0	0	0	0	0	0	0	0	0	0	0	0	0
chr10|96109869|96112160|-	NOC3L	0	0	0	0	0	0	0	0	0	0	0	0	0	0	0	0	0	0	0	0	0	0	0	0	0	0	0	0	0	0	0	0	0	0	0	1.7165	0	0	0	0	0	0	0	0	0	0	0	0
chr10|96116291|96117972|-	NOC3L	0	0	0	0	0	0	0	0	0	0	0	0	0	0	0	0	0	0	0	0	0	0	0	0	0	0	0	0	0	0	0	0	1.9728	0	0	0	0	0	0	0	0	0	0	0	0	0	0	0
chr10|96201652|96234540|+	TBC1D12	0.337966	0	0	0	0	0	0	0	0	0	0	0	0	0	0	0	0	0	0	0	0	0	0	0	0	0	0	0	0	0	0	0	0	0	0	0	0	0	0	0	0	0	0	0	0	0	0	0
chr10|96201652|96282210|+	TBC1D12	0.337966	0	0	0	0	0	0	0	0	0	0	0	0	0	0	0	0	0	0	0	0	0	0	0	0	0	0	0	0	0	0	0	0	0	0	0	0	0	0	0	0	0	0	0	0	0	0	0
chr10|96234424|96234540|+	TBC1D12	0	0	0	0	0	0	0	0	0	0	0	0	0	0	0	0	0	0	0	0	0	0	0	0	0	0	0	0	0	0	0	0	0	0	0	0	0	0	3.51309	0	0	0	0	0	0	0	0	0
chr10|96256811|96269936|+	TBC1D12	0	0	0	0	0	0	0	0	0	0	0	0	0	0	0	0	0	0	0	0	0	0	0	0	0	0	0	0	0	0	0	0	0	0	0	0	0	0	0	0	0	0	0	0	38.0603	0	0	0
chr10|96259977|96271411|+	TBC1D12	0	0	0	0	0	0	0	0	0	0	0.227118	0	0	0	0	0	0	0	0	0	0	0	0	0	4.65298	0	0	0	0	0	0	0	0	0	0	0	0	0	0	0	0	0	0	0	0	0	0	0
chr10|96267023|96269936|+	TBC1D12	0	0	0	0	0	0	0	0	0	0	0	0	0	0	0	0	0	0	0	0	0	0	0	0	0	0	0	0	0	0	0	0	0	0	0	3.43301	0	0	0	0	0	0	0	0	0	0	0	0
chr10|96347985|96354611|+	HELLS	0	0	0	0	0	0	0	0	0	0	0	0	0	0	0	0	0	0	0	0	9.37866	0	0	0	0	0	2.78875	0	0	0	0	0	0	0	0	0	0	0	0	0	0	0	0	0	0	0	0	0
chr10|96351985|96354611|+	HELLS	0	0	0	0	0	0	0	0	0	0	0	0	0	0	0	0	0	0	0	0	0	0	0	0	0	0	0	2.64635	0	0	0	0	0	0	0	0	0	0	0	0	0	0	0	0	0	0	0	0
chr10|96493053|96535296|+	RP11-400G3.5	0	0	0	0	0	0	0	0	0	0	0	0	0	0	0.203313	0	0	0	0	0	0	0	0	0	0	0	0	0	0	0	0	0	4.932	0	0	0	0	0	0	0	0	0	0	0	0	0	0	0
chr10|96493053|96541754|+	RP11-400G3.5	0	0	0	0	0	0	0	0	0	0	0	0	0	0	0	0	0	0	0	0	0	0	0	0	0	0	0	0	0	0	0	0	18.7416	0	0	0	0	0	0	0	0	0	0	0	0	0	0	0
chr10|96534814|96541754|+	RP11-400G3.5	0	0	0	0	0	0	0	0	0	0	0	0	0	0	0	0	0	0	0	0	0	0	0	0	0	0	0	0	0	0	0	0	6.9048	0	0	0	0	0	0	0	0	0	0	0	0	0	0	0
chr10|96602593|96609815|+	RP11-400G3.5	0	0	0	0	0	0	0	0	0	0	0	0	0	0	0	0	0	0	0	0	0	0	0	0	0	0	0	0	0	0	0	0	1.9728	0	0	0	0	0	0	0	0	0	0	0	0	0	0	0
chr10|96701614|96709041|+	CYP2C9	0	0	0	0	0	0	0	0	0	0	0	0	0	0	0	0	0	0	0	0	0	0	0	0	0	0	0	0	0	0	0	0	1.9728	0	0	0	0	0	0	0	0	0	0	0	0	0	0	0
chr10|96701614|96732002|+	CYP2C9	0	0	0	0	0	0	0	0	0	0	0	0	0	0	0	0	0	0	0	0	0	0	0	0	0	0	0	0	0	0	0	0	21.7008	0	0	0	0	0	0	0	0	0	0	0	0	0	0	0
chr10|96818091|96827448|-	CYP2C8	0	0	0	0	0	0	0	0	0	0	0	0	0	0	0	0	0	0	0	0	0	0	0	0	0	0	0	0	0	0	0	0	1.9728	0	0	0	0	0	0	0	0	0	0	0	0	0	0	0
chr10|96824556|96827448|-	CYP2C8	0	0	0	0	0	0	0	0	0	0	0	0	0	0	0	0	0	0	0	0	0	0	0	0	0	0	0	0	0	0	0	0	3.9456	0	0	0	0	0	0	0	0	0	0	0	0	0	0	0
chr10|96961741|96967172|+	ACSM6	0	0	0	0	0	0.074707	0	0	0	0	0	0	0	0	0	0	0	0	0	0	0	0	0	0	0	0	0	0	0	0	0	0	0	0	0	0	0	0	0	0	0	0	0	0	0	0	0	0
chr10|96998324|97007123|-	PDLIM1	0	0	0	0	0	0	0	0	0	0	0	0	0	0	0	0	0	0	0	0	6.25244	0	0	0	0	0	0	0	0	0	0	0	0	0	0	0	0	0	0	0	0	0	0	0	0	0	0	0
chr10|97098889|97106209|-	SORBS1	0	0	0	0	0	0.186767	0	0	0	0	0.227118	0	0	0	0	0	0	0	0	0	0	0	0	0	0	0	0	0	0	0	0	0	0	0	0	0	0	0	0	0	0	0	0	0	0	0	0	0
chr10|97141441|97170534|-	SORBS1	0	0	0	0	0.238431	0.074707	0	0.143081	0	0	0	0	0	0	0	0	0	0	0	0	0	0	0	0	0	0	0	0	0	0	0	0	1.9728	0	0	0	0	0	0	154.677	0	0	0	0	0	0	0	0
chr10|97607202|97624618|+	ENTPD1	0	0	0	0	0	0	0	0	0	0	0	0	0	0	0	0	0	0	0	0	0	0	0	0	0	0	0	0	0	0	0	0	0	3.04473	0	0	0	0	0	0	0	0	0	0	0	0	0	0
chr10|97681772|97687089|+	C10orf131	0	0	0	0	0	0.074707	0	0	0	0	0	0	0	0	0	0	0	0	0	1.86179	0	0	0	0	0	0	0	0	0	0	0	5.89797	0	0	0	5.14951	0	0	0	0	0	0	0	0	0	0	0	0
chr10|97959830|97967655|-	BLNK	0	0	0	0	0	0.11206	0	0	0	0	0	0	0	0	0	0	0	0	0	0	0	0	0	3.2084	0	0	0	0	0	0	0	0	0	0	0	0	0	0	0	0	0	0	0	0	0	0	0	0
chr10|98084146|98084379|+	DNTT	0	0	0	0	0	0	0	0	0	0	0	0	0	0	0	0	0	0	0	0	0	2.40996	0	0	0	0	0	0	0	0	0	0	0	0	0	0	0	0	0	0	0	0	0	0	0	0	0	0
chr10|98084146|98084390|+	DNTT	0	0	0	0	0	0	0	0	0	0	0	0	0	0	0	0	7.27942	0	0	0	0	0	0	0	0	0	0	0	0	0	0	0	0	0	0	0	0	0	0	0	0	0	0	0	0	0	0	0
chr10|98303832|98312816|-	TM9SF3	0	0	0	0	0	0	0	0	0	0	0	0	0	0	0	0	0	0	0	0	0	0	0	0	0	0	0	0	2.59201	0	0	0	0	0	0	0	0	0	0	0	0	0	0	0	0	0	0	0
chr10|98303832|98325183|-	TM9SF3	0	0	0	0	0	0	0	0	0.264409	0.185015	0	0	0	0	0	0	0	0	0	0	0	0	0	0	0	0	0	3.96952	0	0	0	0	0	6.08946	0	0	0	0	0	0	0	0	0	0	0	0	0	0
chr10|98303832|98336586|-	TM9SF3	0	0	0	0	0	0.149414	0	0	0	0	0	0	0	0	0	0	0	0	10.2137	0	0	0	0	0	0	0	0	0	6.48003	0	0	0	0	0	0	0	0	0	0	0	0	0	0	0	0	0	0	0
chr10|98307651|98312816|-	TM9SF3	0	0	0	0	0	0	0	0	0	0	0	0	0	0	0	0	0	0	0	0	3.12622	0	0	0	0	0	0	0	0	0	0	0	0	0	0	0	0	0	0	0	0	0	0	0	0	0	0	0
chr10|98307651|98321895|-	TM9SF3	0	0	0	0	0	0	0	0	0	0	0	0	0	0	0	0	0	0	0	0	0	0	0	0	0	0	0	0	0	0	0	0	2.9592	0	0	0	0	0	0	0	0	0	0	0	0	0	0	0
chr10|98307651|98325183|-	TM9SF3	0	0	0	0	0	0	0	0.0953872	0	0	0	0	0	0	0	0	0	0	0	0	0	0	0	0	0	0	0	0	0	0	0	0	0	0	0	0	0	0	0	0	0	0	0	0	0	0	0	0
chr10|98411004|98416691|-	PIK3AP1	0	0	0	0	0	0	0	0.0953872	0	0	0	0	0	0	0	0	0	0	0	0	0	0	10.8178	0	0	0	0	0	0	0	0	0	0	0	17.0251	0	0	0	0	0	0	0	0	0	0	0	0	0
chr10|98667021|98667504|+	LCOR	0	0	0	0	0	0	0	0	0	0	0	0	0	0	0	0	0	0	0	0	0	0	5.4089	0	0	0	2.78875	0	0	0	0	19.1684	14.796	0	2.43216	0	0	0	0	0	0	0	0	0	0	0	0	3.19263
chr10|98667021|98704002|+	LCOR	0	0	0.342955	0	0	0	0	0	0	0	0	0	0	0	0	0	0	0	0	0	0	0	0	0	0	0	0	0	0	0	0	0	0	0	0	0	0	0	0	0	0	0	0	0	0	0	0	0
chr10|98667021|98711953|+	LCOR	0	0	0	0	0	0	0.106454	0	0	0	0	0	0	0	0	0	0	0	0	0	0	0	0	0	0	0	0	0	0	0	0	0	3.9456	0	0	0	0	0	0	0	0	0	0	0	0	0	0	0
chr10|98703869|98711953|+	LCOR	0	0	0	0	0.0953725	0.074707	0.106454	0	0	0.555046	0	0	0	0	0	0	0	0	0	0	0	0	0	0	0	0	26.4931	0	0	0	0	0	10.8504	0	0	1.7165	0	0	0	0	0	0	0	0	0	0	0	0
chr10|98708764|98711953|+	LCOR	0	0	0	0	0	0	0	0	0	0	0	0	0.102008	0	0	0	3.63971	0	0	0	0	0	0	0	0	0	0	0	0	0	0	0	0	0	0	0	0	0	0	0	0	0	0	0	0	0	0	0
chr10|98763624|98763824|-	SLIT1	0	0	0	0	0	0	0	0	0	0	0	0	0	0	0	0	0	0	0	0	0	1.60664	0	0	0	0	0	0	0	0	0	0	0	0	0	0	0	0	0	0	0	0	0	0	0	0	0	0
chr10|98802657|98807753|-	SLIT1	0	0	0.342955	0	0	0	0	0	0	0	0	0	0	0	0	0	0	0	0	0	0	0	0	0	0	0	0	0	0	0	0	0	0	0	0	0	0	0	0	0	0	0	0	0	0	0	0	0
chr10|98862867|98863042|+	SLIT1-AS1	0	0	0	0	0	0	0	0	0	0	0	0	0	0	0	0	3.63971	0	0	0	0	0	0	0	0	0	0	0	0	0	0	0	0	0	0	0	0	0	0	0	0	0	0	0	0	0	0	0
chr10|98988903|99006094|-	ARHGAP19-SLIT1	0	0	0	0	0	0.074707	0	0	0	0	0	0	0	0	0	0	0	0	0	0	0	0	0	0	0	0	0	0	0	0	0	0	0	0	0	0	0	0	0	0	0	0	0	0	0	0	0	0
chr10|99006028|99023386|-	ARHGAP19-SLIT1	0	0	0	0	0	0	0	0	0	0	0	0	0	0	0	0	0	0	0	0	0	0	0	0	0	0	0	0	0	0	0	0	7.8912	0	0	0	0	0	0	0	0	0	0	0	0	0	0	0
chr10|99016074|99025882|-	ARHGAP19-SLIT1	0	0	0	0	0.0953725	0	0	0	0	0	0	0	0	0	0	0	0	0	0	0	0	0	0	0	0	0	0	0	0	0	0	0	0	0	0	0	0	0	0	0	0	0	0	0	0	0	0	0
chr10|99025692|99025835|-	ARHGAP19	0	0	0	0	0	0	0	0	0	0	0	0	0	0	0	0	0	0	49.6093	0	0	0	0	0	0	0	0	0	0	0	0	0	0	0	0	0	0	0	0	0	0	0	0	0	0	0	0	0
chr10|99145497|99145651|-	RRP12	0	0	0	0	0	0	0	0	0	0	0	0	0	0	0	0	0	0	0	0	7.81555	0	0	0	0	0	0	0	0	0	0	0	0	0	0	0	0	0	0	0	0	0	0	0	0	0	0	0
chr10|99196947|99197507|-	EXOSC1	0	0	0	0	0	0.11206	0	0	0.264409	0	0	0	0	0	0	0	0	0	0	0	0	0	0	0	0	0	0	0	0	0	0	0	0	0	0	0	0	0	0	0	0	0	0	0	0	0	0	0
chr10|99219523|99219802|-	MMS19	0	0	0	0	0	0	0	0	0	0	0	0	0	0	0	0	0	0	0	0	0	0	0	0	0	0	0	0	0	0	0	0	0	0	9.72864	0	0	0	0	0	0	0	0	0	0	0	0	0
chr10|99220451|99228163|-	MMS19	0	0	0	0	0	0	0	0.0953872	0	0	0	0	0	0	0	0	0	0	0	0	0	0	0	0	0	0	0	0	0	0	0	0	0	0	0	0	0	0	0	0	0	0	0	0	0	0	0	0
chr10|99376801|99376964|-	MORN4	0	0	0	0	0	0	0	0	0	0	0	0	0	0	0	0	0	0	0	0	0	0	0	0	0	0	0	0	0	0	0	0	1.9728	0	0	0	0	0	0	0	0	0	0	0	0	0	0	0
chr10|99502850|99504672|+	ZFYVE27	0	0	0	0	0	0.186767	0	0.0953872	0	0	0	0	0	0	0	0	0	0	0	0	0	0	0	0	0	0	0	0	0	0	0	0	0	0	0	0	0	0	0	0	0	0	0	0	0	0	0	0
chr10|99922639|99969656|+	R3HCC1L	0	0	0.685909	0	0	0	0	0	0	0	0	0	0	0	0	0	0	0	0	0	0	0	0	0	0	0	0	0	0	0	0	0	0	0	0	0	0	0	0	0	0	0	0	0	0	0	0	0
chr10|99991268|99995921|+	R3HCC1L	0	0	0	0	0.0953725	0	0	0	0	0	0	0	0	0	0	0	0	0	0	0	0	0	0	0	0	0	0	0	0	0	0	0	0	0	0	0	0	0	0	0	0	0	0	0	0	0	0	0
chr10|99994202|99995921|+	R3HCC1L	0	0	0	0	0	0	0	0	0	0	0	0	0	0	0	0	0	0	0	0	0	0	0	0	0	0	0	0	0	0	0	0	0	0	0	1.7165	0	0	0	0	0	0	0	0	0	0	0	0
chr1|100127874|100133322|+	PALMD	0	0	0	0	0	0	0	0	0	0	0	0	0	0	0	0	0	0	0	0	3.12622	0	0	0	0	0	0	0	0	0	0	0	31.5648	0	0	0	0	0	0	0	0	0	0	0	0	0	0	0
chr1|100152231|100152745|+	PALMD	0	0	0	0	0	0	0	0	0	0	0	0	0	0	0	0	0	0	0	0	0	0	0	0	0	0	0	0	0	0	0	0	2.9592	0	0	0	0	0	0	0	0	0	0	0	0	0	0	0
chr1|100194048|100195304|-	FRRS1	0	0	0	0	0	0	0	0	0	0	0	0	0	0	0	0	0	0	0	0	0	0	0	0	0	0	0	0	0	0	0	0	2.9592	0	0	0	0	0	0	0	0	0	0	0	0	0	0	0
chr1|100212849|100214557|-	FRRS1	0	0	0	0	0.143059	0	0	0	0	0	0	0	0	0	0	0	0	0	0	0	0	0	0	0	0	0	0	0	0	0	0	0	3.9456	0	0	0	0	0	0	0	0	0	0	0	0	0	0	0
chr1|100335955|100343384|+	AGL	0	0	0	0	0	0.074707	0	0	0	0	0	0	0	0	0	0	0	0	0	0	0	0	0	0	0	0	0	0	0	0	0	0	0	0	0	2.57475	0	0	0	0	0	0	0	0	0	0	0	0
chr1|100342013|100343384|+	AGL	0	0	0	0	0	0	0	0	0	0	0	0	0	0	0	0	0	0	0	0	0	0	0	0	0	0	0	0	0	0	0	0	2.9592	0	0	0	0	0	0	0	0	0	0	0	0	0	0	0
chr1|100376267|100378073|+	AGL	0	0	0	0	0	0	0	0	0	0	0	0	0	0	0	0	0	0	0	0	0	0	0	0	0	0	0	0	0	0	0	0	3.9456	0	0	0	0	0	0	0	0	0	0	0	0	0	0	0
chr1|100459092|100464971|+	SLC35A3	0	0	0	0	0	0	0	0	0	0	0	0	0	0	0	0	0	0	0	0	0	0	0	0	0	0	0	0	0	0	0	0	0	0	0	0	0	0	0	0	0	0	0	0	0	0	0	0
chr1|100515464|100527505|+	HIAT1	0	0	0	0	0	0	0	0	0	0	0.302824	0	0	0	0	0	0	0	0	0	0	0	0	0	0	0	0	0	0	0	0	0	0	0	0	0	0	0	0	0	0	0	0	0	0	0	0	0
chr1|100524221|100527505|+	HIAT1	0	0	0	0	0	0	0	0.143081	0	0	0	0	0	0	0	0	0	0	0	0	0	0	0	0	0	0	0	0	0	0	0	0	0	0	0	0	0	0	0	0	0	0	0	0	0	0	0	0
chr1|100588765|100591498|-	SASS6	0	0	0	0	0	0	0	0	0	0	0	0	0	0	0	0	0	0	0	0	0	0	0	0	0	0	0	0	3.88802	0	0	0	0	0	0	0	0	0	0	0	0	0	0	0	0	0	0	0
chr1|100602437|100602641|+	TRMT13	0	0	0	0	0	0	0	0	0	0	0	0	0	0	0	3.80495	0	0	0	0	0	0	0	0	0	0	0	0	0	0	0	0	0	0	0	0	0	0	0	0	0	0	0	0	0	0	0	0
chr1|100621727|100626127|-	LRRC39	0	0	0	0	0.0953725	0	0	0	0	0	0	0	0	0	0	0	0	0	0	0	0	0	0	0	0	0	0	0	0	0	0	0	0	0	0	0	0	0	0	0	0	0	0	0	0	0	0	0
chr1|100700991|100706440|-	DBT	0	0	0	0	0	0	0	0	0	0	0	0	0	0	0	0	0	4.75336	0	0	0	0	0	0	0	0	0	0	0	0	0	0	0	0	0	0	0	0	0	0	0	0	0	0	0	0	0	0
chr1|100730448|100730623|-	RTCA-AS1	0	0	0	0	0	0	0	0	0	0	0	0	0	0	0	0	0	0	0	0	0	0	0	0	0	0	0	0	0	0	0	0	2.9592	0	0	0	0	0	0	0	0	0	0	0	0	0	0	0
chr1|100856287|100908552|+	CDC14A	0	0	0	0	0	0	0	0	0	0	0	0	0	0	0.101657	0	0	0	0	0	0	0	0	0	0	0	0	0	0	0	0	0	0	0	0	0	0	0	0	0	0	0	0	0	0	0	0	0
chr1|100856287|100950007|+	CDC14A	0	0	0	0	0.0953725	0	0	0	0	0	0	0	0	0	0	0	0	0	0	0	0	0	0	0	0	0	0	0	0	0	0	0	0	0	0	0	0	0	0	0	0	0	0	0	0	0	0	0
chr1|100889777|100908552|+	CDC14A	0	0	0	0	0	0	0	0	0	0	0	0	0	0	0	0	0	0	0	0	0	0	0	0	0	0	0	3.96952	0	0	0	2.94898	0	0	0	0	0	0	0	0	0	0	0	0	0	0	0	0
chr1|100949847|100964818|+	CDC14A	0	0	0	0	0	0	0	0	0	0	0	0	0	0	0	0	0	0	0	0	3.12622	0	0	0	0	0	0	0	0	0	0	0	0	0	0	0	0	0	0	0	0	0	0	0	0	0	0	0
chr1|100960373|100964818|+	CDC14A	0	0.477608	0	0	0	0	0	0	0	0	0	0	0	0	0	0	0	0	0	0	0	0	0	0	0	0	0	0	0	0	0	0	0	0	0	1.7165	0	0	0	0	0	0	0	0	0	0	0	0
chr1|101372407|101387397|+	SLC30A7	0	0	0	0	0	0	0	0	0	0	0	0	0	0	0	0	0	0	0	0	0	0	0	0	0	0	0	0	0	0	0	0	1.9728	0	0	0	0	3.01199	0	0	0	0	0	0	0	0	0	0
chr1|101376618|101387397|+	SLC30A7	0	0	0	0	0	0	0	0	0	0	0	0	0	0	0	0	0	0	0	0	0	0	0	0	0	0	0	0	0	0	0	0	0	0	0	1.7165	0	0	0	0	0	0	0	0	0	0	0	0
chr1|101377794|101377987|+	SLC30A7	0	0	0	0	0	0	0	0	0	0	0	0	0	0	0	0	0	0	0	0	0	0	0	0	0	0	0	0	3.88802	0	0	0	0	0	0	0	0	0	0	0	0	0	0	0	0	0	0	0
chr1|10155518|10165802|+	UBE4B	0	0	0	0	0	0.074707	0	0.0953872	0	0	0	0	0	0	0.101657	0	0	0	0	0	0	0	0	0	0	0	0	0	0	0	0	0	5.9184	0	0	0	0	0	0	0	0	0	0	0	0	0	0	0
chr1|10177516|10195244|+	UBE4B	0	0	0	0	0	0	0	0	0	0	0	0	0	0	0	0	0	0	0	0	0	0	0	0	0	0	0	0	0	0	0	5.89797	0	0	0	0	0	0	0	0	0	0	0	0	0	0	0	0
chr1|10209241|10221344|+	UBE4B	0	0	0	0	0.190745	0	0	0	0	0	0	0	0	0	0	0	0	0	0	0	0	0	0	0	0	0	0	0	0	0	0	0	0	0	0	0	0	0	0	0	0	0	0	0	0	0	0	0
chr1|1022606|1022881|-	C1orf159	0	0.716412	0	0	0	0	0	0	0	0	0	0	0	0	0	0	0	0	0	0	0	0	0	0	0	0	0	0	0	0	0	0	0	0	0	0	0	0	0	0	0	0	0	0	0	0	0	0
chr1|1022609|1022881|-	C1orf159	0	0	0	0	0	0	0	0	0	0	0	0	0	0	0	0	0	0	0	0	0	0	0	0	0	0	0	0	0	0	0	0	0	0	0	0	0	0	0	0	0	0	0	0	0	0	0	0
chr1|10321962|10332364|+	KIF1B	0	0	0	0	0	0	0	0	0	0	0	0	0	0	0	0	0	0	0	0	0	0	0	0	0	0	0	0	0	0	0	0	0	0	0	0	4.15479	0	0	0	0	0	0	0	0	0	0	0
chr1|10321962|10342591|+	KIF1B	0	0	0	0	0.0953725	0	0	0	0	0	0	0	0	0	0	0	0	0	0	0	0	0	0	0	0	0	0	0	0	0	0	0	0	0	0	0	0	0	0	0	0	0	0	0	0	0	0	0
chr1|10327437|10328321|+	KIF1B	0	0	0	0	0	0	0	0.0953872	0	0	0	0	0	0	0	0	0	0	0	0	0	0	0	0	0	0	0	0	0	0	0	0	1.9728	0	0	0	0	0	0	0	0	0	0	0	0	0	0	0
chr1|103400004|103484415|-	COL11A1	0	0	0.342955	0	0	0	0	0	0	0	0	0	0	0	0	0	0	0	0	0	0	0	0	0	0	0	0	0	0	0	0	0	0	0	0	0	0	0	0	0	0	0	0	0	0	0	0	0
chr1|10342457|10384953|+	KIF1B	0	0	0	0	0	0.074707	0	0	0	0	0	0	0	0	0	0	0	0	0	0	0	0	0	0	0	0	0	0	0	0	0	0	0	0	0	0	0	0	0	0	0	0	0	0	0	0	0	0
chr1|103444937|103455127|-	COL11A1	0	0	0	0	0	0	0	0	0	0	0	0	0	0	0	0	0	0	0	0	0	0	0	0	0	0	0	0	0	0	0	0	0	0	0	0	2.0774	0	0	0	0	0	0	0	0	0	0	0
chr1|10351139|10357304|+	KIF1B	0	0	0	0	0	0	0	0	0	0	0	0	0	0	0	0	0	0	0	0	0	0	0	0	0	0	0	0	0	0	0	0	5.9184	0	0	0	0	0	0	0	0	0	0	0	0	0	0	0
chr1|10402107|10408791|+	KIF1B	0	0	0	0	0	0	0	0	0	0	0	0.193172	0	0	0	0	0	0	0	0	0	0	0	0	0	0	0	0	0	0	0	0	0	0	0	0	0	0	0	0	0	0	0	0	0	0	0	0
chr1|104068688|104086069|+	RNPC3	0	0	0	0	0	0	0	0	0	0	0	0	0	0	0	0	0	0	0	0	0	0	0	0	0	0	0	0	0	0	0	0	0	0	4.86432	0	0	0	0	0	0	0	0	0	0	0	0	0
chr1|104070316|104093695|+	RNPC3	0	0	0	0	0	0.074707	0	0	0	0	0	0	0	0	0	0	0	0	0	0	0	0	0	0	0	0	0	0	0	0	0	0	0	0	0	0	0	0	0	0	0	0	0	0	0	0	0	0
chr1|10407818|10408791|+	KIF1B	0	0	0	0	0	0	0	0	0	0	0	0	0	0.0885666	0	0	0	0	0	0	0	0	0	0	0	0	0	0	0	0	0	0	0	0	0	0	0	0	0	0	0	0	0	0	0	0	0	0
chr1|104108056|104118162|+	AMY2B	0	0	0	0	0.429176	0.485595	0	0.906179	0.264409	0	0.454236	0	0	0	0	0	0	0	11.6728	0	9.37866	0	0	0	0	0	0	0	0	19.9789	0	0	0	0	0	0	0	0	0	0	43.9716	0	0	0	0	0	0	0
chr1|10500403|10502498|+	APITD1-CORT	0	0	0	0	0	0	0	0.0953872	0	0	0	0	0	0	0	0	0	0	0	0	0	0	0	0	0	0	0	0	0	0	0	0	4.932	3.04473	9.72864	0	0	0	0	0	0	0	0	0	0	0	0	0
chr1|10527246|10529395|-	DFFA	0	0	0.342955	0	0	0	0	0	0	0	0	0	0	0	0	0	0	0	0	0	0	0	0	0	0	0	0	0	0	0	0	0	0	0	0	0	0	0	0	0	0	0	0	0	0	0	0	0
chr1|106569648|106569824|-	RP11-24P14.1	0	0	0	0	0	0	0	0	0	0	0	0	0	0	0	0	0	0	0	0	0	0	0	0	0	0	0	0	0	0	0	5.89797	0	0	0	0	0	0	0	0	0	0	0	0	0	0	0	0
chr1|10703082|10703216|-	CASZ1	0	0	0	0	0	0	0	0	0	0	0	0	0	0	0	0	0	0	0	0	0	0	0	0	0	0	0	0	0	0	0	0	0	0	0	0	0	0	0	0	0	0	0	0	9.51508	0	0	0
chr1|10715492|10715705|-	CASZ1	0	0	0	0	0	0	0	0	0	0	0	0	0	0	0.101657	0	0	0	0	0	0	0	0	0	0	0	0	0	0	0	0	0	0	0	0	0	0	0	0	0	0	0	0	0	0	0	0	0
chr1|107866903|107867544|+	NTNG1	0	0	0	0	0.143059	0	0	0	0	0	0	0	0	0	0	0	0	0	0	0	0	0	0	0	0	0	0	0	0	0	0	0	0	0	0	0	0	0	0	0	0	0	0	0	0	0	0	0
chr1|108160188|108185377|-	VAV3	0	0	0	0	0	0	0	0	0	0	0	0	0	0	0	0	0	0	0	0	0	0	0	0	0	0	0	0	0	0	0	0	0	0	0	5.14951	0	0	0	0	0	0	0	0	0	0	0	0
chr1|10820541|10820757|-	CASZ1	0	0	0	0	0	0	0	0	0	0	0	0	0	0	0	0	0	0	0	0	0	0	0	0	0	1.0728	0	0	0	0	0	0	0	0	0	0	0	0	0	0	0	0	0	0	0	0	0	0
chr1|108226109|108247683|-	VAV3	0	0	0	0	0	0	0	0	0	0	0.151412	0	0	0	0	0	0	0	0	1.86179	0	0	0	0	0	0	0	0	0	0	0	0	0	0	0	0	0	0	0	0	0	0	0	0	0	0	0	0
chr1|108247171|108298135|-	VAV3	0	0	0	0	0	0	0	0	0	0	0	0	0	0	0	0	5.45957	0	0	0	0	0	0	0	0	0	0	0	0	0	0	0	0	0	0	0	0	0	0	0	0	0	0	0	0	0	0	0
chr1|108247171|108319918|-	VAV3	0	0	0	0	0	0.074707	0	0	0	0	0	0	0	0	0	0	0	0	0	0	0	0	0	0	0	0	0	0	0	0	0	0	0	0	0	0	0	0	0	0	0	0	0	0	0	0	0	0
chr1|108595083|108595245|+	RP11-356N1.2	0	0	0	0	0	0	0	0	0	0	0	0	0	0	0	0	0	0	0	0	0	0	0	0	0	0	0	0	0	0	0	0	0	0	0	3.43301	0	0	0	0	0	0	0	0	0	0	0	0
chr1|108690900|108703915|-	SLC25A24	0	0	0	0	0.0953725	0.074707	0	0.286162	0	0	0.302824	0	0	0	0	0	0	0	0	0	0	0	0	0	1.86119	0	0	0	2.59201	0	0	0	5.9184	0	14.593	0	0	0	103.051	0	0	0	0	0	0	0	0	0
chr1|109167266|109172279|+	FAM102B	0	0	0	0	0	0	0	0	0	0.555046	0	0	0	0	0	0	0	0	0	0	0	0	0	0	0	0	0	0	0	0	0	0	0	0	0	0	0	0	0	0	0	0	0	0	0	0	0	0
chr1|109192832|109200201|-	HENMT1	0	0	0	0	0	0	0	0	0	0	0	0	0	0	0	0	0	0	0	0	0	0	0	0	0	0	0	0	0	0	0	0	0	0	7.29648	0	0	0	0	0	0	0	0	0	0	0	0	0
chr1|109294878|109302707|+	STXBP3	0	0.477608	0	0	0	0	0	0	0	0	0	0	0	0	0	0	0	0	0	0	0	0	0	0	0	0	8.36625	0	0	4.99473	0	0	0	0	27.9699	0	0	0	0	0	0	0	0	0	0	0	0	0
chr1|109325043|109337529|+	STXBP3	0	0	0	0	0	0	0	0	0	0	0.302824	0	0	0	0	0	0	0	0	0	0	0	0	0	0	0	0	0	0	0	0	0	0	0	0	0	0	0	0	0	0	0	0	0	0	0	0	0
chr1|109336203|109339348|+	STXBP3	0	0	0	0	0	0	0	0.0953872	0	0	0	0	0	0	0	0	0	0	0	0	0	0	0	0	0	0	0	0	0	0	0	0	0	0	0	0	0	0	0	0	0	0	0	0	0	0	0	0
chr1|109336203|109342927|+	STXBP3	0	0	0	0	0	0	0	0.0953872	0	0	0	0	0	0	0	0	0	0	33.5592	0	0	0	0	0	0	0	0	0	0	0	0	0	0	0	0	0	0	0	0	0	0	0	0	0	0	0	0	0
chr1|109439485|109446876|+	GPSM2	0	0	0	0	0	0.074707	0	0	0.264409	0	0	0	0	0	0	0	0	0	0	0	0	0	0	0	0	0	0	0	0	0	0	0	0	0	0	0	0	0	0	0	0	0	0	0	0	0	0	0
chr1|109486096|109486679|-	CLCC1	0	0	0	0	0	0	0	0	0	0	0	0	0	0	0	0	0	0	0	0	0	0	0	0	0	0	0	0	0	0	0	0	10.8504	0	0	0	0	0	0	0	0	0	0	0	0	0	0	0
chr1|109529144|109547337|-	WDR47	0	0	0	0	0	0	0	0	0	0	0	0	0	0	0	0	0	0	0	0	0	0	0	0	0	0	0	0	0	0	0	2.94898	0	0	0	0	0	0	0	0	0	0	0	0	0	0	0	0
chr1|109544845|109547337|-	WDR47	0	0	0	0	0	0	0	0.0953872	0	0	0	0	0	0	0	0	0	0	0	4.65448	0	0	0	0	0	0	0	0	0	0	0	0	0	0	0	0	0	0	0	0	0	0	0	0	0	0	0	0
chr1|109547213|109547340|-	WDR47	0	0	0	0	0	0	0	0	0	0	0	0	0	0	0	0	0	0	0	0	0	0	0	0	0	0	0	0	0	2.99684	0	0	0	0	0	0	0	0	0	0	0	0	0	0	0	0	0	0
chr1|109656085|109656254|-	C1orf194	0	0	0	0	0	0	0	0	0	0	0	0	0	0	0	0	0	0	0	0	0	0	0	0	0	0	0	0	0	0	0	0	0	0	8.51256	0	0	0	0	0	0	0	0	0	0	0	0	0
chr1|109766599|109772194|+	SARS	0	0	0	0	0	0.074707	0	0	0	0	0	0	0	0	0	0	0	0	0	0	0	0	0	0	0	0	0	0	0	0	0	0	4.932	0	0	0	0	0	0	0	0	0	0	0	0	0	0	0
chr1|109770973|109772194|+	SARS	0	0	0	0	0	0	0	0	0	0	0	0	0	0	0	0	0	0	0	0	0	0	0	0	0	0	0	0	0	0	0	0	0	0	0	0	0	0	0	0	0	0	0	0	0	0	0	0
chr1|109773499|109774408|+	SARS	0	0	0	0	0	0	0	0	0	0	0	0	0	0	0	0	0	0	0	0	0	0	0	0	0	0	0	0	0	0	0	0	0	0	2.43216	0	0	0	0	0	0	0	0	0	0	0	0	0
chr1|109878861|109888500|-	SORT1	0	0	0	0	0	0.074707	0	0.143081	0	0	0	0	0	0	0	0	0	0	0	0	0	0	0	0	0	0	0	0	0	0	0	0	0	0	0	0	0	0	0	0	0	0	0	0	0	0	0	0
chr1|109883345|109888500|-	SORT1	0	0	0	0	0	0	0	0	0	0	0	0.193172	0	0	0	0	0	0	0	0	0	0	0	0	0	0	0	0	0	0	0	0	0	0	0	0	0	0	0	0	0	0	0	0	0	0	0	0
chr1|109883345|109888503|-	SORT1	0	0.477608	0	0	0	0	0	0	0	0	0.227118	0	0	0	0	0	0	0	0	0	0	0	0	0	0	0	0	0	0	0	0	0	0	0	0	3.43301	0	0	0	0	0	0	0	0	0	0	0	0
chr1|109884635|109888500|-	SORT1	0	0	0	0	0.0953725	0	0	0	0	0	0.151412	0	0	0	0	0	0	0	0	0	0	0	0	0	0	0	0	0	0	0	0	0	0	0	0	0	0	0	0	0	0	0	0	0	0	0	0	0
chr1|109884635|109888503|-	SORT1	0	0	0	0	0	0	0	0	0	0	0	0	0	0	0	0	0	0	0	0	0	0	0	0	0	0	0	0	0	0	0	0	0	0	0	0	0	0	0	0	0	0	0	0	0	0	0	0
chr1|109954498|109957985|-	PSMA5	0	0	0	0	0	0	0	0	0	0	0	0	0	0	0	0	0	0	0	0	0	0	0	0	0	0	0	0	0	0	0	0	3.9456	0	0	0	0	0	0	0	0	0	0	0	0	0	0	0
chr11|1000431|1003804|+	AP2A2	0	0	0	0	0	0.074707	0.106454	0	0	0	0	0	0	0.0885666	0	0	0	0	0	0	0	0	0	0	0	0	0	0	0	0	0	0	0	0	0	0	0	0	0	0	0	0	0	0	0	0	0	0
chr11|10011043|10015545|-	SBF2	0	0	0	0	0.0953725	0	0	0	0	0	0	0	0	0	0	0	0	0	0	0	0	0	0	0	0	0	0	0	0	0	0	0	0	0	0	0	0	0	0	0	0	0	0	0	0	0	0	0
chr11|10011043|10024236|-	SBF2	0	0	0	0	0	0	0	0	0	0	0.37853	0	0	0	0	0	0	0	0	0	0	0	0	0	0	0	5.5775	0	0	0	0	0	0	0	0	0	0	0	0	0	0	0	0	0	0	0	0	0
chr11|10049998|10052717|-	SBF2	0	0	0	0	0	0	0	0	0	0	0	0	0	0	0	0	0	0	0	0	0	0	0	0	0	0	0	0	0	0	0	0	0	0	0	0	0	0	0	0	0	0	0	0	0	0	0	0
chr1|110116358|110116659|+	GNAI3	0	0	0	0	0	0	0	0	0	0	0	0	0	0	0	0	0	0	0	0	0	0	0	0	0	0	0	0	0	0	0	0	0	0	0	0	0	0	0	0	0	0	0	0	0	22.7889	0	0
chr1|110121825|110125187|+	GNAI3	0	0	0	0	0	0	0	0	0	0	0	0	0	0	0	0	0	0	0	0	0	0	0	0	0	0	0	3.96952	0	10.9884	0	0	0	0	0	0	0	0	0	0	0	0	0	0	0	0	0	0
chr1|110121825|110129504|+	GNAI3	0	0	0	0	0	0	0	0	0	0	0	0	0	0	0	0	0	0	0	0	0	0	0	0	0	0	8.36625	0	0	0	0	0	0	0	0	0	0	0	0	0	0	0	0	0	0	0	0	0
chr1|110125058|110129504|+	GNAI3	0	0	0	0	0	0	0	0	0	0	0.151412	0	0	0	0	0	0	0	0	0	0	0	0	0	0	0	0	0	0	0	0	0	0	0	0	0	0	0	0	0	0	0	0	0	0	0	0	0
chr1|110170140|110170267|+	AMPD2	0	0	0	0	0	0	0	0	0	0	0	0	0	0	0	0	0	0	0	0	0	0	0	0	0	0	0	0	0	0	0	0	0	0	0	3.43301	0	0	0	0	0	0	0	0	0	0	0	0
chr11|101984874|101985125|+	YAP1	0	0	0	0	0	0	0	0	0	0	0	0	0	0.13285	0	0	0	0	0	0	0	0	0	0	0	0	0	0	0	0	0	0	0	0	0	0	0	0	0	0	0	0	0	0	0	0	0	0
chr11|102076623|102080295|+	YAP1	0	0	0	0	0	0	0	0	0	0	0	0	0	0	0	0	0	0	0	0	0	0	0	0	0	0	0	0	0	0	0	0	0	0	0	0	2.76986	0	0	0	0	0	0	0	0	0	0	0
chr11|102198782|102201972|+	BIRC3	0	0	0	0	0	0	0	0	0	0	0	0	0	0	0	0	0	0	0	0	0	0	0	0	0	0	0	0	0	0	0	0	5.9184	0	0	0	0	0	0	0	0	0	0	0	0	0	0	0
chr11|102233626|102239279|+	BIRC2	0	0	0	0	0.143059	0.074707	0	0.190774	0	0	0	0	0	0	0	0	0	0	0	0	0	0	0	0	0	0	0	0	0	0	0	0	13.8096	0	0	0	0	0	0	73.7908	0	0	0	0	0	0	0	0
chr11|102239036|102239279|+	BIRC2	0	0	0	0	0	0	0	0	0	0	0	0	0	0	0	0	0	0	0	0	0	0	0	0	1.86119	0	0	0	0	0	0	0	0	0	0	0	0	0	0	0	0	0	0	0	0	0	0	0
chr11|102248226|102248481|+	BIRC2	0	0	0	0	0	0	0	0	0	0	0	0	0	0	0	0	0	0	0	0	0	0	0	0	0	0	0	0	0	0	0	0	1.9728	0	0	0	0	0	0	0	0	0	0	0	0	0	0	0
chr1|110281912|110282050|-	GSTM3	0	0	0	0	0	0	0	0	0	0	0	0	0	0	0	0	0	0	0	0	0	0	0	0	0	1.0728	0	0	0	0	0	0	0	0	0	0	0	0	0	0	0	0	0	0	0	0	0	0
chr1|110293760|110293899|-	EPS8L3	0	0	0	0	0	0	0	0	0	0	0	0	0	0	0	0	0	0	0	0	0	0	0	0	0	0	0	0	0	0	0	0	0	0	0	0	0	0	0	0	0	0	0	0	0	0	0	0
chr11|102987298|102992225|+	DYNC2H1	0	0	0	0	0	0.074707	0	0	0	0	0	0	0	0	0	0	0	0	0	0	0	0	0	0	0	0	0	0	0	0	0	0	0	0	0	0	0	0	0	0	0	0	0	0	0	0	0	0
chr11|103086449|103093815|+	DYNC2H1	0	0	0.857387	0	0.143059	0	0	0	0	0	0	0	0	0	0	0	0	0	0	0	0	0	0	0	0	0	0	0	0	0	0	0	0	0	0	0	0	0	0	0	0	0	0	0	0	0	0	0
chr11|103090643|103093815|+	DYNC2H1	0	0	0	0	0.333804	0.149414	0	0.143081	0	0	0	0	0	0	0	0	0	0	0	0	0	0	0	0	0	0	0	0	0	0	0	0	0	0	0	0	0	0	0	0	0	0	0	0	0	0	0	0
chr11|103090643|103116103|+	DYNC2H1	0	0	0	0	0.0953725	0	0	0	0	0	0	0	0	0	0	0	0	0	0	0	0	0	0	0	0	0	0	0	0	0	0	0	0	0	0	0	0	0	0	0	0	0	0	0	0	0	0	0
chr11|103151076|103178560|+	DYNC2H1	0	0.477608	0	0	0	0	0	0	0	0	0	0	0	0	0	0	0	0	0	0	0	0	0	0	0	0	0	0	0	0	0	0	0	0	0	0	0	0	0	0	0	0	0	0	0	0	0	0
chr11|103151076|103229087|+	DYNC2H1	0	0	0	0	0	0	0	0.0953872	0	0	0	0	0	0	0	0	0	0	0	0	0	0	0	0	0	0	0	0	0	0	0	0	0	0	0	0	0	0	0	0	0	0	0	0	0	0	0	0
chr11|103173821|103194718|+	DYNC2H1	0.506949	0	0.342955	0	0.143059	0	0	0	0	0	0	0	0	0	0	0	0	0	0	0	0	0	0	0	0	0	0	0	0	0	0	0	0	0	0	0	0	0	0	0	0	0	0	0	0	0	0	0
chr11|103173821|103229087|+	DYNC2H1	0	0	0	0	0.0953725	0.11206	0	0	0	0	0	0	0	0	0	0	0	0	0	0	0	0	0	0	0	0	0	0	0	0	0	0	0	0	0	0	0	0	0	0	0	0	0	0	0	0	0	0
chr11|103173821|103306760|+	DYNC2H1	0	0	0	0	0.190745	0	0	0	0	0	0	0	0	0	0	0	0	0	0	0	0	0	0	0	0	0	0	0	0	0	0	0	0	0	0	0	0	0	0	0	0	0	0	0	0	0	0	0
chr11|103173821|103327084|+	DYNC2H1	0	0	0.685909	0	0	0	0	0	0	0	0	0	0	0	0	0	0	0	0	0	0	0	0	0	0	0	0	0	0	0	0	0	0	0	0	0	0	0	0	0	0	0	0	0	0	0	0	0
chr11|1032849|1033012|-	MUC6	0	0	0	0	0	0	0	0	0	0	0	0	0	0	0	0	5.45957	0	0	0	0	0	0	0	0	0	0	0	0	0	0	0	0	0	0	0	0	0	0	0	0	0	0	0	0	0	0	0
chr11|10500072|10508911|+	AMPD3	0	0	0	0	0	0	0	0	0	0	0	0	0	0	0	0	0	0	0	0	0	0	0	0	0	0	0	0	0	0	0	0	1.9728	0	0	0	0	0	0	0	0	0	0	0	0	0	0	0
chr11|105481812|105482003|+	GRIA4	0	0	0	0	0	0	0	0	0	0	0	0	0	0	0	0	0	0	0	0	0	0	0	0	0	0	0	0	0	0	0	0	0	0	0	0	0	0	0	0	0	0	0	0	0	0	0	0
chr11|106810185|106810904|-	GUCY1A2	0	0	0	0	0.429176	0	0	0	0	0	0	0	0	0	0	0	0	0	0	0	0	0	0	0	0	0	0	0	0	0	0	0	0	0	0	0	0	0	0	0	0	0	0	0	0	0	0	0
chr11|106810185|106856857|-	GUCY1A2	0	0	0	0	0	0	0	0	0	0	0	0	0	0	0.203313	0	0	0	0	0	0	0	0	0	0	0	0	0	0	0	0	0	0	0	0	0	0	0	0	0	0	0	0	0	0	0	0	0
chr11|107260799|107263621|-	CWF19L2	0	0	0	0	0	0.261474	0	0	0	0	0	0	0	0	0	64.6841	0	0	0	0	0	0	0	2.4063	0	0	29.2819	0	3.88802	29.9684	0	0	29.592	9.13418	0	6.86601	0	0	0	0	0	0	0	0	0	0	0	0
chr11|107260799|107289013|-	CWF19L2	0	0	0	0	0	0	0	0	0	0	0	0	0	0	0	0	0	0	0	0	0	0	0	0	0	0	0	0	0	19.9789	0	0	35.5104	0	0	0	0	0	0	0	0	0	0	0	0	0	0	0
chr11|107286934|107289013|-	CWF19L2	0	0	0	0	0	0	0	0	0	0	0.151412	0	0	0	0	0	0	0	0	0	0	0	0	0	0	0	0	0	0	0	0	0	0	0	0	0	0	0	0	0	0	0	0	0	0	0	0	0
chr11|107436211|107436355|-	ALKBH8	0	0	0	0	0	0	0	0	0	0	0	0	0	0	0	0	0	0	0	0	0	0	3.60594	0	0	0	0	0	0	0	0	0	0	0	0	0	0	0	0	0	0	0	0	0	0	0	0	0
chr1|11076900|11078930|+	TARDBP	0	0	0	0	0	0.074707	0	0	0	0	0	0	0	0	0	0	0	0	0	0	0	0	0	0	0	0	0	0	0	0	0	0	0	0	0	0	0	0	0	0	0	0	0	0	0	0	0	0
chr1|11078789|11080656|+	TARDBP	0	0	0	0	0.190745	0	0	0	0	0	0	0	0	0	0	0	0	0	0	0	0	0	0	0	0	0	0	0	0	0	0	0	0	0	0	0	0	0	0	0	0	0	0	0	0	0	0	0
chr11|107916996|107923528|+	CUL5	0	0	0	0	0	0.11206	0	0	0	0	0	0	0	0	0	0	0	0	0	0	0	0	0	0	0	0	0	0	0	0	0	0	0	0	0	0	0	0	0	0	0	0	0	0	0	0	0	0
chr11|107916996|107925682|+	CUL5	0	0	0	0	0	0.11206	0	0.0953872	0	0	0.151412	0	0	0	0	0	0	0	0	0	0	0	9.01484	0	0	0	0	0	0	13.9852	0	0	3.9456	3.04473	4.86432	11.1573	0	0	0	0	0	0	0	0	0	0	0	0
chr11|10793163|10793329|+	CTR9	0	0	0	0	0	0	0	0	0	0	0	0	0	0	0	0	0	0	0	0	0	0	0	0	0	0	0	3.96952	0	0	0	0	0	0	0	0	0	0	0	0	0	0	0	0	0	0	0	0
chr11|10794066|10794820|+	CTR9	0	0	0	0	0	0	0	0	0	0	0	0	0	0	0	0	0	0	0	0	0	0	0	0	0	0	0	0	0	0	0	0	0	0	20.6734	0	0	0	0	0	0	0	0	0	0	0	0	0
chr11|10794673|10797180|+	CTR9	0	0	0	0	0	0	0	0	0	0	0	0	0	0	0	0	0	0	0	0	0	0	0	0	0	0	0	0	0	0	0	0	2.9592	0	0	0	0	0	0	0	0	0	0	0	0	0	0	0
chr11|107965117|107966418|+	CUL5	0.675931	0	0	0	0	0.074707	0	0.0953872	0	0	0	0	0	0	0	0	0	0	0	0	0	0	0	0	0	0	0	0	0	5.99367	0	0	7.8912	0	0	0	0	0	0	0	0	0	0	0	0	0	0	0
chr11|107968362|107969256|+	CUL5	0	0	0	0	0	0	0	0	0	0	0	0	0	0	0	0	0	0	0	0	0	0	0	0	0	0	0	0	0	0	0	0	0	0	0	12.8738	0	0	0	0	0	0	0	0	0	0	0	0
chr11|108009624|108010942|+	ACAT1	0	0	0	0	0	0	0	0	0	0	0	0	0	0	0	0	0	0	0	0	0	0	3.60594	0	0	0	0	0	0	0	0	0	0	0	0	0	0	0	0	0	0	0	0	0	0	0	0	0
chr11|108009624|108013277|+	ACAT1	0	0	0	0	0.0953725	0	0	0	0	0	0	0	0	0	0	0	0	0	0	0	0	0	0	0	0	0	0	0	0	0	0	0	0	0	0	0	0	0	0	0	0	0	0	0	0	0	0	0
chr11|108009624|108014774|+	ACAT1	0	0	0	0	0	0	0	0	0	0	0	0	0	0	0	0	0	0	0	0	0	0	0	0	0	0	0	0	0	0	0	0	1.9728	0	0	0	0	0	0	0	0	0	0	0	0	0	0	0
chr11|108040470|108047817|-	NPAT	0	0	0	0	0	0	0	0	0	0	0	0	0	0	0	0	0	0	0	0	0	0	0	0	0	0	0	0	0	0	0	0	0	0	0	0	0	9.03598	0	0	0	0	0	0	0	0	0	0
chr11|108042925|108044578|-	NPAT	0	0	0	0	0	0	0	0	0.264409	0	0	0	0	0	0	0	0	0	0	0	0	0	0	0	0	0	0	0	0	0	0	0	0	0	0	0	0	0	0	0	0	0	0	0	0	0	0	0
chr11|108042925|108047817|-	NPAT	0	0	0	0	0.0953725	0	0	0.143081	0	0	0	0	0	0	0	0	0	0	0	0	0	0	0	0	0	0	0	0	0	0	0	0	0	0	0	0	0	0	0	0	0	0	0	0	0	0	0	0
chr11|108042925|108060057|-	NPAT	0	0	0	0	0	0	0	0	0	0	0	0	0	0	0	0	3.63971	0	0	0	0	0	0	0	0	0	0	0	0	0	0	0	0	0	0	0	0	0	0	0	0	0	0	0	0	0	0	0
chr11|108042925|108061227|-	NPAT	0	0	0.342955	0	0	0	0	0	0	0	0	0	0	0	0	0	0	0	0	0	0	0	0	0	0	0	0	0	0	0	0	0	0	0	0	0	0	0	0	0	0	0	0	0	0	0	0	0
chr11|108046972|108047817|-	NPAT	0.506949	0	0	0	0	0.149414	0	0	0	0	0	0	0	0	0	0	0	11.0912	68.5775	0	0	0	3.60594	0	0	0	26.4931	5.29269	0	2.99684	0	4.42348	15.7824	13.7013	6.0804	23.1728	0	0	0	0	0	0	0	0	0	0	0	0
chr11|108046972|108068147|-	NPAT	0	0	0	0	0	0	0	0	0	0	0	0	0	0	0	0	0	0	0	0	0	0	0	0	0	0	0	3.96952	0	0	0	0	0	0	0	0	0	0	0	0	0	0	0	0	0	0	0	0
chr11|108057208|108061227|-	NPAT	0	0	0	0	0	0	0	0	0	0	0	0	0	0	0	0	0	0	0	0	0	0	0	0	0	0	0	2.64635	0	11.9873	0	2.94898	0	0	12.1608	0	0	0	0	0	0	0	0	0	0	0	0	0
chr11|108058824|108064744|-	NPAT	0	0	0	0	0	0	0	0	0	0	0	0	0	0	0	0	0	0	0	0	0	0	0	0	0	0	0	0	0	0	0	0	0	0	0	2.57475	0	0	0	0	0	0	0	0	0	0	0	0
chr11|108093055|108093226|-	NPAT	0	0	0	0	0	0	0	0	0	0	0	0	0	0	0	0	0	0	0	0	0	0	0	0	1.86119	0	0	0	0	0	0	0	0	0	0	0	0	0	0	0	0	0	0	0	0	0	0	0
chr11|108094413|108094582|+	ATM	0	0	0	0	0	0	0	0	0	0	0	0	0	0	0	0	0	0	0	0	0	0	0	0	0	0	0	0	0	0	0	0	0	0	0	3.43301	0	0	0	0	0	0	0	0	0	0	0	0
chr11|108098321|108100050|+	ATM	0	0	0	0	0.190745	0.186767	0	0.238468	0	0	0.227118	0	0	0	0	0	12.739	0	46.6911	0	0	0	7.21187	0	0	0	20.9156	2.64635	0	0	0	0	1.9728	0	2.43216	1.7165	0	0	0	0	0	0	0	0	0	0	0	0
chr11|108098321|108106561|+	ATM	0	0	0	0	0.143059	0.224121	0	0.238468	0.264409	0	0	0	0	0	0	0	0	0	0	0	0	0	7.21187	3.2084	0	0	4.18312	0	0	0	0	0	0	0	6.0804	0	0	0	0	0	0	0	0	0	0	0	0	0
chr11|108098321|108138069|+	ATM	0	0	0.342955	0	0	0	0	0	0	0	0	0	0	0	0	0	0	0	0	0	0	0	0	0	0	0	0	0	0	0	0	0	0	0	0	0	0	0	0	0	0	0	0	0	0	0	0	0
chr11|108098502|108100050|+	ATM	0	0	0	0	0	0	0	0	0	0	0	0	0	0	0	0	0	0	0	0	0	0	0	0	0	0	0	0	0	0	0	0	0	0	0	0	0	0	0	123.458	0	0	0	0	0	0	0	0
chr11|108106396|108115753|+	ATM	0	0	0	0	0.0953725	0	0	0	0	0	0	0	0	0	0	0	0	0	0	0	0	0	0	0	0	0	0	0	0	0	0	0	0	0	0	0	0	0	0	0	0	0	0	0	0	0	0	0
chr11|108106396|108119829|+	ATM	0	0	0	0	0.0953725	0	0	0.143081	0	0	0	0	0	0	0	0	0	0	0	0	0	0	0	0	0	0	0	2.64635	0	0	0	0	0	0	0	0	0	0	0	0	0	0	0	0	0	0	0	0
chr11|108122563|108129802|+	ATM	0	0	0	0	0	0	0	0	0.396614	0	0	0	0	0	0	0	0	0	0	0	0	0	0	0	0	0	0	0	0	0	0	0	0	0	0	0	0	0	0	0	0	0	0	0	0	0	0	0
chr11|108137897|108138069|+	ATM	0	0	0	0	0	0	0	0	0	0	0	0	0	0	0.101657	0	0	3.1689	21.8865	0	21.8835	0	0	3.2084	0	0	0	0	9.07205	12.9863	0	0	0	15.2236	32.8342	0	0	0	0	0	0	0	0	0	0	0	0	0
chr11|108137897|108139336|+	ATM	0	0	0	0	0	0	0	0.0953872	0	0	0.151412	0	0	0	0	0	0	0	0	0	0	0	0	0	0	0	0	0	0	0	0	0	0	0	0	0	0	0	0	0	0	0	0	0	0	0	0	0
chr11|108137897|108150335|+	ATM	0	0	0	0	0.0953725	0	0	0	0	0	0	0	0	0	0	0	0	0	0	0	0	0	0	0	0	0	0	0	0	0	0	0	0	0	0	0	0	0	0	0	0	0	0	0	0	0	0	0
chr11|108170440|108175579|+	ATM	0.337966	0	0	0	0	0	0.106454	0	0	0	0	0	0	0	0	0	0	0	0	0	0	0	0	0	0	0	0	0	0	5.99367	0	0	0	0	0	0	0	0	0	0	0	0	0	0	0	0	0	0
chr11|108170440|108206688|+	ATM	0	0	0	0	0	0.074707	0	0	0	0	0	0	0	0	0	0	0	0	0	0	0	0	0	0	0	0	0	0	0	0	0	0	0	0	0	0	0	0	0	0	0	0	0	0	0	0	0	0
chr11|108172374|108175579|+	ATM	0	0	0	0	0	0.186767	0	0	0	0.555046	0	0	0	0	0	0	0	0	0	0	15.6311	0	0	0	0	0	0	7.93904	0	0	0	0	0	0	0	0	0	0	0	0	0	0	0	0	0	0	0	0
chr11|108188099|108192147|+	ATM	0	0	0	0	0	0	0	0	0	0	0	0	0	0	0	0	0	0	0	0	0	0	0	0	0	0	0	0	0	0	0	0	5.9184	0	0	0	0	0	0	0	0	0	0	0	0	0	0	0
chr11|108190680|108199965|+	ATM	0	0	0	0	0	0	0	0	0	0	0	0	0	0	0	0	0	0	0	0	0	0	0	0	0	0	0	0	0	0	0	0	0	0	0	0	0	0	0	0	0	0	0	0	0	0	0	0
chr11|108198371|108202764|+	ATM	0	0	0	0.12856	0	0	0	0	0	0	0	0	0	0	0	0	0	0	0	1.86179	0	0	0	0	0	0	0	0	0	0	0	0	0	0	0	0	0	0	0	0	0	0	0	0	0	0	0	0
chr11|108198371|108214098|+	ATM	0	0	0	0.12856	0	0	0	0	0	0	0	0	0	0	0	0	0	0	0	0	0	0	0	0	0	0	0	0	0	0	0	0	0	0	0	0	0	0	0	0	0	0	0	0	0	0	0	0
chr11|108200940|108202764|+	ATM	0	0	0	0	0	0	0	0	0	0	0	0	0	0	0	0	0	0	0	0	0	0	0	0	0	0	0	0	0	0	0	0	0	0	0	1.7165	0	0	0	0	0	0	0	0	0	0	0	0
chr11|10822277|10825965|-	EIF4G2	0	0	0	0	0	0	0	0	0	0	0	0	0	0	0	0	0	0	0	0	0	0	0	0	0	0	0	0	0	0	0	0	0	0	2.43216	0	0	0	0	0	0	0	0	0	0	0	0	0
chr11|108276155|108302565|-	C11orf65	0	0	0	0	0	0	0	0	0	0	0	0	0	0	0	0	0	0	0	0	0	0	0	0	0	0	0	0	0	0	0	0	1.9728	0	0	0	0	0	0	0	0	0	0	0	0	0	0	0
chr11|10828675|10828835|-	EIF4G2	0	0	0	0	0	0	0	0	0	0	0	0	0	0	0	0	0	0	0	1.86179	0	0	0	0	0	0	0	0	0	0	0	0	0	0	0	0	0	0	0	0	0	0	0	0	0	0	0	0
chr11|108586605|108594189|+	DDX10	0	0	0	0	0	0	0	0	0.264409	0	0	0	0	0	0	0	0	0	0	0	0	0	0	0	0	0	0	0	0	0	0	0	0	0	0	0	0	0	0	0	0	0	0	0	0	0	0	0
chr11|108709172|108788745|+	DDX10	0	0	0.514432	0	0	0	0	0	0	0	0	0	0	0	0	0	0	0	0	0	0	0	0	0	0	0	0	0	0	0	0	0	0	0	0	0	0	0	0	0	0	0	0	0	0	0	0	0
chr1|11090232|11090939|-	MASP2	0	0	0	0	0	0	0	0	0	0	0	0	0	0	0	0	0	0	0	0	0	0	0	0	0	0	0	0	0	0	0	0	15.7824	0	0	6.00776	0	0	0	0	0	0	0	0	0	0	0	0
chr11|1092349|1092509|+	MUC2	0	0	0	0	0	0	0	0	0	0	0	0	0	0	0	0	0	0	0	0	0	0	0	0	0	0	0	0	0	2.99684	0	0	0	0	0	0	0	0	0	0	0	0	0	0	0	0	0	0
chr1|110949050|110950207|-	LAMTOR5	0	0	0	0	0	0.074707	0	0	0	0	0	0	0	0	0	0	0	0	0	0	0	0	0	0	0	0	0	0	0	0	0	0	0	0	0	0	0	0	0	0	0	0	0	0	0	0	0	0
chr11|110007387|110008139|+	ZC3H12C	0	0	0	0	0	0.074707	0	0	0	0	0.227118	0	0	0	0	0	0	4.75336	0	0	0	0	0	0	0	0	0	0	0	0	0	0	0	0	0	0	0	0	0	0	0	0	0	0	0	0	0	0
chr11|110007387|110030215|+	ZC3H12C	0	0	0	0	0	0	0	0	0	0	0	0	0	0	0	0	0	0	0	0	0	0	0	0	0	0	0	6.61587	0	37.9599	0	0	0	0	2.43216	1.7165	0	0	0	0	0	0	0	0	0	0	0	0
chr11|110102597|110118558|-	RDX	0	0	0	0	0	0	0	0	0	0	0	0	0	0	0	0	0	0	0	0	0	0	0	0	0	0	0	0	0	4.99473	0	0	0	0	0	0	0	0	0	0	0	0	0	0	0	0	0	0
chr11|110108216|110118558|-	RDX	0	0	0	0	0	0	0	0	0	0	0	0	0	0	0	0	0	0	0	0	0	0	0	0	0	0	0	0	0	0	0	0	1.9728	0	0	0	0	0	0	0	0	0	0	0	0	0	0	0
chr11|110118427|110124834|-	RDX	0	0	0	0	0.143059	0	0	0	0	0	0	0	0	0	0	0	0	0	0	0	0	0	0	0	0	0	0	0	0	0	0	2.94898	0	0	0	0	0	0	0	0	0	0	0	0	0	0	0	0
chr11|110134684|110135599|-	RDX	0	0	0	0	0.0953725	0	0	0	0	0	0	0	0	0	0	0	0	0	0	0	0	0	0	4.0105	0	0	0	0	5.18403	0	0	0	0	0	0	0	0	0	0	0	37.3092	0	0	0	0	0	0	0
chr11|111169783|111170139|+	COLCA2	0	0	0	0	0	0	0	0	0	0	0	0	0	0.0885666	0	0	0	0	0	0	0	0	0	0	0	0	0	0	0	0	0	0	0	0	0	0	0	0	0	0	0	0	0	0	0	0	0	0
chr11|111558724|111583099|+	SIK2	0	0	0	0	0	0	0	0	0	0	0	0	0	0	0	0	0	0	0	0	0	0	0	0	0	0	0	0	0	0	0	0	0	0	4.86432	0	0	0	0	0	0	0	0	0	0	0	0	0
chr11|111622882|111624301|-	PPP2R1B	0	0	0	0	0.143059	0	0	0	0	0	0	0	0	0	0	0	0	0	0	0	0	0	0	0	0	0	0	0	0	0	0	0	1.9728	0	0	0	0	0	0	0	0	0	0	0	0	0	0	0
chr11|111625222|111626174|-	PPP2R1B	0	0	0	0	0	0	0	0	0	0	0.302824	0	0	0	0	0	0	0	0	0	0	0	0	0	0	0	0	0	0	0	0	0	20.7144	0	0	0	0	0	0	0	0	0	0	0	0	0	0	0
chr11|111680366|111728460|-	ALG9	0	0	0	0	0	0	0	0	0	0	0.151412	0	0	0	0	0	0	0	0	0	0	0	0	0	0	0	0	0	0	0	0	0	0	0	0	0	0	0	0	0	0	0	0	0	0	0	0	0
chr11|111706887|111709101|-	ALG9	0	0	0	0	0.190745	0	0	0	0	0	0	0	0	0	0	0	0	0	0	0	0	0	0	0	0	0	0	0	0	0	0	0	0	0	0	0	0	0	0	0	0	0	0	0	0	0	0	0
chr11|111706887|111728460|-	ALG9	0	0	0	0	0	0	0	0	0	0	0	0	0	0	0	0	0	0	0	0	0	0	0	0	0	0	0	6.61587	0	0	0	0	0	0	0	0	0	0	0	0	0	0	0	0	0	0	0	0
chr11|111715160|111715323|-	ALG9	0	0	0	0	0	0	0	0	0	0	0	0	0	0	0	0	0	0	0	0	0	0	0	1.6042	0	0	0	0	0	0	0	0	0	0	0	0	0	0	0	0	0	0	0	0	0	0	0	0
chr11|111715323|111728460|-	ALG9	0	0	0	0	0	0	0	0.0953872	0	0	0	0	0	0	0	0	0	0	0	0	0	0	0	0	0	0	0	0	0	0	0	0	0	0	0	0	0	0	0	0	0	0	0	0	0	0	0	0
chr11|111715323|111735974|-	ALG9	0	0.716412	0	0	0	0	0	0	0	0	0	0	0	0	0	0	0	0	0	0	0	0	0	0	0	0	0	0	0	0	0	0	0	0	0	0	0	0	0	0	0	0	0	0	0	0	0	0
chr11|111904127|111908184|+	DLAT	0.506949	0	0	0	0	0	0	0	0	0	0	0	0	0	0	0	0	0	0	0	0	0	0	0	0	0	0	0	0	0	0	0	0	0	0	0	0	0	0	0	0	0	0	0	0	0	0	0
chr11|111904127|111910121|+	DLAT	0	0	0	0	0	0	0	0	0	0	0	0	0	0	0	0	0	0	0	0	0	0	0	0	0	0	0	0	0	0	0	0	2.9592	0	0	0	0	0	0	0	0	0	0	0	0	0	0	0
chr11|111907996|111910121|+	DLAT	0	0	0.514432	0	0	0	0	0	0	0	0	0	0	0	0	0	0	0	0	0	0	0	0	0	0	0	0	0	0	0	0	0	0	0	0	3.43301	0	0	0	0	0	0	0	0	0	0	0	0
chr11|111916586|111922073|+	DLAT	0	0	0	0	0	0	0	0	0	0	0	0	0	0	0	0	0	0	0	0	0	0	0	0	0	0	0	0	0	0	0	0	0	0	0	1.7165	0	0	0	0	0	0	0	0	0	0	0	0
chr11|111948938|111951282|+	C11orf57	0	0	0	0	0	0	0	0	0	0	0	0	0	0	0	36.147	0	0	0	0	0	0	0	0	0	0	0	0	0	19.9789	0	0	1.9728	0	0	0	0	0	0	0	0	0	0	0	0	0	0	0
chr11|112046412|112046565|+	BCO2	0	0	0	0	0	0	0	0	0	0	0	0	0	0	0	0	0	0	0	0	4.68933	0	0	0	0	0	0	0	0	0	0	0	0	0	0	0	0	0	0	0	0	0	0	0	0	0	0	0
chr11|112064601|112072913|+	BCO2	0	0	0.342955	0	0	0	0	0	0	0	0	0	0	0	0	0	0	0	0	0	0	0	0	0	0	0	0	0	0	0	0	0	0	0	0	0	0	0	0	0	0	0	0	0	0	0	0	0
chr11|112070421|112088612|+	BCO2	0	0	0	0	0	0	0	0	0	0	0	0	0	0	0	0	0	0	0	0	0	0	0	0	0	0	0	0	0	0	0	0	2.9592	0	0	0	0	0	0	0	0	0	0	0	0	0	0	0
chr11|112085484|112088612|+	BCO2	0	0	0	0	0	0	0	0	0	0	0	0	0	0	0	0	0	0	0	0	0	0	0	0	0	0	0	0	0	0	0	0	6.9048	0	0	0	0	0	0	0	0	0	0	0	0	0	0	0
chr11|112099316|112103956|+	PTS	0	0	0	0	0	0	0	0	0	0	0	0	0	0	0	0	0	0	0	0	0	0	0	0	0	0	0	0	0	0	0	0	4.932	0	0	0	0	0	0	0	0	0	0	0	0	0	0	0
chr1|11130956|11137005|-	EXOSC10	0	0	0	0.19284	0	0	0	0	0	0	0	0	0	0	0	0	0	0	0	0	0	0	0	0	0	0	0	0	0	0	0	0	0	0	0	0	0	0	0	0	0	0	0	0	0	0	0	0
chr11|113150056|113150211|-	RP11-839D17.3	0	0	0	0	0	0	0	0	0	0	0	0	0	0	0	0	0	0	0	0	0	0	0	0	0	0	0	0	0	0	0	0	4.932	0	0	0	0	0	0	0	0	0	0	0	0	0	0	0
chr1|11133990|11137005|-	EXOSC10	0	0	0	0	0	0	0	0	0	0	0	0	0	0	0	0	0	0	4.37729	0	0	0	0	0	0	0	0	0	0	0	0	0	0	0	0	0	0	0	0	0	0	0	0	0	0	0	0	0
chr11|11348632|11362551|-	GALNT18	0	0.477608	0	0	0	0	0	0	0	0	0.151412	0	0	0	0	0	0	0	0	0	0	0	0	0	0	0	0	0	2.59201	0	0	0	0	0	0	0	0	0	0	0	0	0	0	0	0	0	0	0
chr11|113612415|113614762|-	ZW10	0	0	0	0	0	0	0	0.0953872	0	0	0	0	0	0	0	0	0	0	0	0	0	0	0	0	0	0	0	0	0	0	0	0	0	0	0	0	0	0	0	0	0	0	0	0	0	0	0	0
chr11|113679019|113700067|-	USP28	0	0	0	0	0.0953725	0	0	0	0	0	0	0	0.102008	0	0	0	0	0	0	0	0	0	0	0	0	0	0	0	0	0	0	0	0	0	0	0	0	0	0	0	0	0	0	0	0	0	0	0
chr11|113685895|113688559|-	USP28	0	0	0	0	0	0	0	0	0	0	0	0	0	0	0	0	0	0	0	0	0	0	0	0	0	0	0	0	0	0	0	0	6.9048	0	0	0	0	0	0	0	0	0	0	0	0	0	0	0
chr11|113711319|113725057|-	USP28	0	0	0	0	0	0	0	0	0	0	0.151412	0	0	0	0	0	0	0	0	0	0	0	0	0	0	0	0	0	0	0	0	0	0	0	0	0	0	0	0	0	0	0	0	0	0	0	0	0
chr11|114273637|114273778|+	RBM7	0	0	0	0	0	0	0	0	0	0	0	0	0	0	0	0	7.27942	0	0	0	0	0	0	0	0	0	0	0	0	0	0	0	0	0	0	0	0	0	0	0	0	0	0	0	0	0	0	0
chr1|111434013|111435155|+	CD53	0	0	0	0	0	0.11206	0	0	0	0	0	0	0	0	0	0	0	0	0	0	0	0	5.4089	0	0	0	0	0	0	0	0	0	0	0	0	2.57475	0	0	0	0	0	0	0	0	0	0	0	0
chr1|111492472|111492745|-	LRIF1	0	0	0	0	0	0	0	0	0	0	0	0	0	0	0	0	0	0	0	0	0	0	0	0	0	0	0	0	0	0	0	0	3.9456	0	0	0	0	0	0	0	0	0	0	0	0	0	0	0
chr1|11150610|11151654|-	EXOSC10	0	0	0	0	0	0	0	0	0	0	0.681355	0	0	0	0	0	0	0	0	0	0	0	0	0	0	0	0	0	0	0	0	0	0	0	0	0	0	0	0	0	0	0	0	0	0	0	0	0
chr11|115099832|115111140|-	CADM1	0	0	0	0	0.0953725	0	0	0	0	0	0	0	0	0	0	0	0	0	0	0	0	0	0	0	0	0	0	0	0	0	0	0	0	0	0	0	0	0	0	0	0	0	0	0	0	0	0	0
chr11|115127366|115127551|-	CADM1	0	0	0	0	0	0	0	0	0	0	0	0	0	0	0	0	0	0	0	0	0	0	0	0	0	0	0	15.8781	0	0	0	0	0	0	0	0	0	0	0	0	0	0	0	0	0	0	0	0
chr11|11591744|11591830|+	RP11-483L5.1	0	0	0	0	0	0	0	0	0	0	0	0	0	0	0	0	0	0	0	0	0	0	0	0	0	0	0	0	0	0	0	0	0	0	0	0	0	0	0	0	0	0	0	0	0	0	2.48407	0
chr11|116627861|116629123|-	BUD13	0	0	0	0	0	0	0	0.143081	0	0	0	0	0	0	0	0	0	0	0	0	0	0	0	0	1.86119	0	0	0	0	0	0	0	0	0	0	0	0	0	0	0	0	0	0	0	0	0	0	0
chr11|116629789|116636162|-	BUD13	0	0	0	0	0	0	0	0.0953872	0	0	0	0	0	0	0	0	0	0	0	0	0	0	0	0	0	0	0	0	0	0	0	0	0	0	0	0	0	0	0	0	0	0	0	0	0	0	0	0
chr11|116633268|116636162|-	BUD13	0	0	0	0	0	0.074707	0	0	0.264409	0	0	0	0	0	0	0	0	0	0	0	0	0	0	0	0	0	0	0	0	5.99367	0	0	0	0	0	0	0	0	0	0	0	0	0	0	0	0	0	0
chr11|116738661|116768033|-	SIK3	0	0	0	0	0	0	0	0	0	0	0	0	0	0.0885666	0	0	0	0	0	0	0	0	0	0	0	0	0	0	0	0	0	0	0	0	0	0	0	0	0	0	0	0	0	0	0	0	0	0
chr11|116746194|116746581|-	SIK3	0	0	0	0	0	0	0	0	0	0	0	0	0	0	0	0	0	0	0	0	0	0	0	0	0	0	0	0	0	0	0	0	0	0	0	5.14951	0	0	0	0	0	0	0	0	0	0	0	0
chr11|116766968|116798096|-	SIK3	0	0	0	0	0	0	0	0	0	0	0	0	0	0	0	0	0	0	0	0	0	0	0	0	0	0	0	0	0	0	0	0	0	0	8.51256	0	0	0	0	0	0	0	0	0	0	0	0	0
chr11|116797761|116797934|-	SIK3	0	0	0	0	0	0	0	0	0	0	0	0	0	0	0	0	0	0	0	0	0	0	0	0	0	0	0	0	0	0	0	0	9.864	0	0	0	0	0	0	0	0	0	0	0	0	0	0	0
chr11|116797934|116827780|-	SIK3	0	0	0	0	0	0	0	0	0	0	0	0	0	0	0	0	0	0	0	0	0	0	0	0	0	0	0	0	0	0	0	0	4.932	0	0	4.29126	0	0	0	0	0	0	0	0	0	0	0	0
chr11|116820848|116827780|-	SIK3	0	0	0	0	0	0	0	0	0	0	0	0	0	0	0	0	0	0	0	0	0	0	0	0	0	0	0	0	0	0	0	0	4.932	0	0	0	0	0	0	0	0	0	0	0	0	0	0	0
chr1|111690263|111690675|+	CEPT1	0	0	0	0	0	0	0	0	0	0	0	0	0	0	0	0	0	0	32.1001	0	14.068	0	0	0	0	0	0	0	0	0	0	0	0	0	0	0	0	0	0	0	0	0	0	0	0	0	0	0
chr1|111690263|111703918|+	CEPT1	0.506949	0	0.342955	0	0	0.448242	0	0.143081	0	0	0	0	0	0.0885666	0	0	0	6.33781	0	0	0	0	0	0	0	0	0	0	0	0	0	0	1.9728	0	7.29648	5.14951	0	0	0	0	0	0	0	0	0	0	0	0
chr1|111690263|111717585|+	CEPT1	0	0	0	0	0	0	0	0	0	0	0	0	0	0	0	0	5.45957	0	0	0	0	0	0	0	0	0	0	0	0	0	0	0	0	0	0	0	0	0	0	0	0	0	0	0	0	0	0	0
chr11|117023156|117031977|+	PAFAH1B2	0	0	0	0	0	0	0	0	0	0	0	0	0	0	0	0	0	0	0	0	0	0	5.4089	0	2.79179	0	0	0	0	0	0	0	1.9728	0	0	0	0	0	0	0	0	0	0	0	0	0	0	0
chr11|117023156|117034608|+	PAFAH1B2	0.675931	0	0	0	0	0.074707	0	0.190774	0	0	0	0	0	0	0	0	0	0	75.873	0	0	0	0	0	0	0	0	0	7.77604	35.962	0	0	41.4288	3.04473	8.51256	23.1728	0	0	0	0	0	0	0	0	0	0	0	0
chr11|117030649|117031977|+	PAFAH1B2	0	0	0	0	0	0	0	0	0	0	0	0	0	0	0	0	0	0	0	0	0	0	0	0	0	0	0	0	0	13.9852	0	0	0	0	0	0	0	3.01199	0	0	0	0	0	0	0	0	0	0
chr11|117030649|117034608|+	PAFAH1B2	0	0	0.342955	0	0	0.224121	0	0	0	0	0	0.128781	0	0	0	0	3.63971	0	0	0	6.25244	0	0	0	1.86119	0	0	0	0	5.99367	0	0	2.9592	10.6565	7.29648	12.0155	0	0	0	0	0	0	0	0	0	0	0	0
chr11|117034590|117034728|+	PAFAH1B2	0	0	0	0	0	0	0	0	0	0	0	0	0	0	0	0	0	0	0	0	0	0	0	0	0	0	0	0	0	0	0	0	0	0	0	2.57475	0	0	0	0	0	0	0	0	0	0	0	0
chr11|117105095|117105245|+	RNF214	0	0	0	0	0	0	0	0	0	0	0	0	0	0	0	0	0	0	0	0	0	0	0	0	0	0	0	0	7.77604	0	0	0	0	0	0	0	0	0	0	0	0	0	0	0	0	0	0	0
chr11|117109316|117117664|+	RNF214	0	0	0	0	0	0	0	0.143081	0	0	0	0	0	0	0	0	0	0	0	0	0	0	0	0	0	0	2.78875	0	0	0	0	0	0	0	0	0	0	0	0	0	0	0	0	0	0	0	0	0
chr11|117110516|117117664|+	RNF214	0	0	0	0	0	0	0	0	0	0	0	0	0	0	0	0	0	0	0	0	0	0	0	0	0	0	0	0	10.3681	0	0	0	0	0	0	0	0	0	0	0	0	0	0	0	0	0	0	0
chr11|117115160|117117664|+	RNF214	0	0	0	0	0	0	0	0	0	0	0	0	0	0	0	0	0	0	0	0	0	0	0	0	0	0	0	0	0	2.99684	0	0	23.6736	0	8.51256	0	0	0	0	0	0	0	0	0	0	0	0	0
chr11|117115160|117150975|+	RNF214	0	0	0	0	0	0	0	0	0	0	0	0	0	0	0	0	0	0	0	0	0	0	0	0	0	0	0	0	0	0	0	0	5.9184	0	2.43216	0	0	0	0	0	0	0	0	0	0	0	0	0
chr11|117117524|117150975|+	RNF214	0	0	0	0	0	0	0	0	0	0	0	0	0	0	0	0	0	0	0	0	0	0	0	0	0	0	0	0	0	0	0	0	1.9728	0	2.43216	0	0	0	0	0	0	0	0	0	0	0	0	0
chr11|117150623|117150975|+	RNF214	0	0	0	0	0	0.074707	0	0	0	0	0	0	0	0	0	0	0	0	0	0	0	0	0	1.6042	3.72239	0	46.0144	0	0	32.9652	1.77359	17.6939	99.6264	12.1789	52.2915	23.1728	0	0	0	0	0	0	0	0	0	0	0	0
chr11|117153566|117153720|+	RNF214	0	0	0	0	0	0	0	0	0	0	0	0	0	0	0	0	0	0	0	0	0	0	3.60594	0	0	0	0	0	0	0	0	0	0	0	0	0	0	0	0	0	0	0	0	0	0	0	0	0
chr11|117307678|117307837|-	DSCAML1	0	0	0	0	0	0	0	0	0	0	0	0	0	0	0	0	0	0	0	0	0	0	0	0	0	0	0	0	0	0	0	0	1.9728	0	0	0	0	0	0	0	0	0	0	0	0	0	0	0
chr11|117388999|117389180|-	DSCAML1	0	0	0	0	0	0	0	0	0	0	0	0	0	0	0	0	0	0	0	0	0	0	0	0	0	0	0	0	0	0	0	0	1.9728	0	0	0	0	0	0	0	0	0	0	0	0	0	0	0
chr11|117389020|117389180|-	DSCAML1	0	0	0	0	0	0	0	0	0	0	0	0	0	0	0	0	0	0	0	0	0	0	0	0	0	0	0	0	0	0	0	0	1.9728	0	0	0	0	0	0	0	0	0	0	0	0	0	0	0
chr11|117395378|117395519|-	DSCAML1	0	0	0	0	0	0	0	0	0	0	0	0	0	0	0	11.4148	0	0	0	0	0	0	0	0	0	0	0	0	0	0	0	0	0	0	0	0	0	0	0	0	0	0	0	0	0	0	0	0
chr11|117799837|117800001|-	TMPRSS13	0	0	0	0	0	0	0	0	0	0	0	0	0	0	0	0	0	0	0	0	0	0	0	0	0	0	0	0	0	0	1.77359	0	0	0	0	0	0	0	0	0	0	0	0	0	0	0	0	0
chr11|117863955|117866425|+	IL10RA	0.337966	0	0	0	0	0	0	0	0	0	0	0	0	0	0	0	0	0	0	0	0	0	0	0	0	0	0	0	0	0	0	0	0	0	0	0	0	0	0	0	0	0	0	0	0	0	0	0
chr1|111795118|111795279|+	CHIAP1	0	0	0	0	0	0	0	0	0	0	0	0	0	0	0	0	0	4.75336	0	0	0	0	0	0	0	0	0	0	0	0	0	0	0	0	0	0	0	0	0	0	0	0	0	0	0	0	0	0
chr11|118239519|118239682|+	UBE4A	0	0	0	0	0	0	0	0	0	0	0	0	0	0	0	0	0	0	0	0	0	0	0	1.6042	0	0	0	0	0	0	0	0	0	0	0	0	0	0	0	0	0	0	0	0	0	0	0	0
chr11|118243800|118245944|+	UBE4A	0	0	0	0	0	0	0	0.0953872	0	0	0	0	0	0	0	0	0	0	0	0	0	0	0	0	0	0	0	0	0	0	0	0	0	0	0	0	0	0	0	0	0	0	0	0	0	0	0	0
chr11|118244400|118244570|+	UBE4A	0	0	0	0	0	0	0	0	0	0	0	0	0	0	0	0	0	0	0	0	7.81555	0	0	0	0	0	0	0	0	0	0	0	0	0	0	0	0	0	0	0	0	0	0	0	0	0	0	0
chr11|118245610|118247409|+	UBE4A	0	0	0	0	0	0	0	0	0	0	0.151412	0	0	0	0	0	0	0	0	0	0	0	0	0	0	0	0	0	0	0	0	0	0	0	0	0	0	0	0	0	0	0	0	0	0	0	0	0
chr11|118352429|118353210|+	KMT2A	0	0	0	0	0	0.149414	0	0.0953872	0	0	0	0	0	0	0	0	0	0	0	0	0	0	0	0	0	0	0	0	0	0	0	10.3214	0	0	0	0	0	0	0	0	0	0	0	0	0	0	0	0
chr11|118368650|118370135|+	KMT2A	0	0	0	0	0	0	0	0	0	0	0	0	0	0	0	0	0	0	0	0	0	0	0	0	0	0	0	0	0	0	0	0	8.8776	0	0	0	0	0	0	0	0	0	0	0	0	0	0	0
chr11|118377361|118377520|+	KMT2A	0	0	0	0	0	0	0	0	0	0	0	0	0	0	0	0	0	0	0	0	0	0	0	0	0	0	0	0	0	0	0	0	0	4.56709	0	0	0	0	0	0	0	0	0	0	0	0	0	0
chr11|118378243|118382740|+	KMT2A	0	0	0	0	0	0	0	0	0	0	0	0	0	0	0	0	0	0	0	0	0	0	0	0	0	0	0	0	0	5.99367	0	0	0	0	0	0	0	0	0	0	0	0	0	0	0	0	0	0
chr11|118391600|118391770|+	KMT2A	0	0	0	0	0	0	0	0	0	0	0	0	0	0	0	0	0	0	0	0	20.3204	0	0	0	0	0	0	0	0	0	0	0	0	0	0	0	0	0	0	0	0	0	0	0	0	0	0	0
chr11|118416273|118416507|-	IFT46	0	0	0	0	0	0	0	0	0	0	0	0	0	0	0	0	0	0	0	0	0	0	0	0	0	0	0	0	0	0	0	0	0	0	0	0	0	0	0	0	0	0	0	0	0	0	0	0
chr11|118422500|118423050|-	IFT46	0	0	0	0	0	0	0	0	0	0	0	0	0	0	0	0	0	0	0	0	0	0	0	0	0	0	0	0	0	0	0	0	5.9184	0	0	0	0	0	0	0	0	0	0	0	0	0	0	0
chr11|118422500|118430579|-	IFT46	0.675931	0.716412	0	0	0.143059	0	0	0.143081	0	0	0	0	0.102008	0.0885666	0.101657	0	0	0	0	0	0	0	0	0	0	0	0	0	0	0	0	0	0	0	0	0	0	0	0	0	0	0	0	0	0	0	0	0
chr11|118425173|118430579|-	IFT46	0	0	0	0	0	0	0	0	0	0	0.151412	0	0	0	0	0	0	0	8.75458	0	0	0	0	0	0	0	0	0	0	0	0	0	6.9048	0	0	0	0	0	0	0	0	0	0	0	0	0	0	0
chr11|118427620|118430579|-	IFT46	0	0	0	0	0	0	0	0.0953872	0	0	0	0	0	0	0	0	0	0	0	0	0	0	0	0	0	0	0	0	0	0	0	0	0	0	0	0	0	0	0	0	0	0	0	0	0	0	0	0
chr11|118451960|118454073|+	ARCN1	0	0	0	0	0	0	0	0	0	0	0	0	0	0	0	0	0	0	0	0	0	0	0	0	0	0	0	0	0	0	0	0	0	0	0	2.57475	0	0	0	0	0	0	0	0	0	0	0	0
chr11|118451960|118455359|+	ARCN1	0	0	0	0.19284	0	0.074707	0	0.190774	0	0	0	0	0	0	0	0	0	0	0	1.86179	0	0	0	0	0	0	4.18312	0	0	0	0	0	0	0	6.0804	2.57475	0	0	0	0	0	0	0	0	0	0	0	0
chr11|118453893|118455359|+	ARCN1	0	0	0	0	0	0.224121	0	0	0	0	0	0	0	0	0	0	0	4.75336	0	0	0	0	0	0	0	0	0	0	0	0	0	0	15.7824	0	7.29648	3.43301	0	0	0	0	0	0	0	0	0	0	0	0
chr11|118454523|118455359|+	ARCN1	0	0	0	0	0	0	0	0.143081	0	0	0	0	0	0	0	0	0	0	0	0	0	0	0	3.2084	0	0	0	0	0	13.9852	0	2.94898	0	0	9.72864	9.44077	0	0	0	0	0	0	0	0	0	0	0	0
chr11|118461055|118461221|+	ARCN1	0	0	0	0	0	0	0	0	0	0	0	0	0	0	0	0	0	0	0	0	0	0	0	0	0	0	0	0	0	0	0	0	0	0	0	4.29126	0	0	0	0	0	0	0	0	0	0	0	0
chr11|118461055|118463571|+	ARCN1	0	0	0	0	0	0	0	0	0	0	0	0	0	0	0	0	0	0	0	0	0	0	0	0	0	0	0	0	0	0	0	0	2.9592	0	0	0	0	0	0	0	0	0	0	0	0	0	0	0
chr11|118477387|118477539|+	PHLDB1	0	0	0	0	0	0	0	0	0	0	0	0	0	0	0	0	0	0	0	1.86179	0	0	0	0	0	0	0	0	0	0	0	0	0	0	0	0	0	0	0	0	0	0	0	0	0	0	0	0
chr11|118498647|118498749|+	PHLDB1	0	0	0	0	0	0	0	0	0	0	0	0	0	0	0	0	0	0	0	0	0	0	0	0	0	0	0	0	0	0	0	0	4.932	0	0	0	0	0	0	0	0	0	0	0	0	0	0	0
chr11|118516452|118520898|+	PHLDB1	0	0	0	0	0.0953725	0	0	0	0	0	0	0	0	0	0	0	0	0	0	0	0	0	0	0	0	0	0	0	0	0	0	0	0	0	0	0	0	0	0	0	0	0	0	0	0	0	0	0
chr11|118533367|118533496|-	TREH	0	0	0	0	0	0	0	0	0	0	0	0	0	0	0	0	0	0	0	0	0	0	0	0	0	0	0	0	0	0	0	0	0	0	0	0	0	3.01199	0	0	0	0	0	0	0	0	0	0
chr1|111862090|111862276|+	CHIA	0	0	0	0	0	0	0	0	0	0	0	0	0	0	0	0	0	0	0	0	0	0	0	0	0	0	0	0	0	0	0	0	0	0	0	0	0	0	0	0	0	0	0	0	0	0	0	0
chr11|118625413|118627996|-	DDX6	0	0	0	0	0	0.074707	0	0	0	0	0	0	0	0	0	0	0	0	0	0	0	0	0	0	0	0	0	0	0	0	0	0	0	0	0	0	0	0	0	0	0	0	0	0	0	0	0	0
chr11|118625413|118629611|-	DDX6	0	0	0	0	0	0	0	0.143081	0	0	0.151412	0	0	0	0	0	0	0	0	0	0	0	0	0	0	0	0	0	0	0	0	0	0	0	0	0	0	0	0	0	0	0	0	0	0	0	0	0
chr11|118629482|118634015|-	DDX6	0	0	0	0	0.0953725	0	0	0	0	0	0	0	0	0	0	0	0	0	0	0	0	0	0	0	0	0	0	0	0	0	0	0	0	0	0	0	0	0	0	0	0	0	0	0	0	0	0	0
chr11|118638930|118657227|-	DDX6	0	0	0	0	0	0	0	0	0	0	0	0	0	0	0	0	0	0	0	0	0	0	0	0	0	0	0	0	0	0	0	0	0	4.56709	0	0	0	0	0	0	0	0	0	0	0	0	0	0
chr11|118650340|118657227|-	DDX6	0	0	0	0	0	0	0	0.143081	0	0	0	0	0	0	0	0	0	0	0	0	0	0	0	0	0	0	8.36625	0	0	0	0	0	0	0	0	0	0	0	0	0	0	0	0	0	0	0	0	0
chr11|118656760|118657227|-	DDX6	0	0	0	0	0	0.11206	0	0	0	0	0	0	0	0	0	0	0	0	0	0	0	0	0	0	0	0	0	0	11.6641	0	0	2.94898	0	0	0	0	0	0	0	0	0	0	0	0	0	0	0	0
chr11|118827724|118827860|+	UPK2	0	0	0	0	0	0	0	0	0	0	0	0	0	0	0	0	0	0	0	0	0	0	0	1.6042	0	0	0	0	0	0	0	0	0	0	0	0	0	0	0	0	0	0	0	0	0	0	0	0
chr11|118940943|118948357|+	VPS11	0	0	0	0	0	0	0	0.0953872	0	0	0	0	0	0	0	0	0	0	0	0	0	0	0	0	0	0	0	0	0	0	0	0	0	0	0	0	0	0	0	0	0	0	0	0	0	0	0	0
chr11|118940943|118950010|+	VPS11	0	0	0.342955	0	0	0	0	0	0	0	0	0	0	0	0	0	0	0	0	0	0	0	0	0	0	0	0	0	0	0	0	0	0	0	0	0	0	0	0	0	0	0	0	0	0	0	0	0
chr11|118943907|118944661|+	VPS11	0	0	0	0	0	0	0	0	0	0	0	0	0.102008	0	0	0	0	0	0	0	0	0	0	0	0	0	0	0	0	0	0	0	0	0	0	0	0	0	0	0	0	0	0	0	0	0	0	0
chr11|11895346|11901927|+	USP47	0	0	0	0	0	0	0	0	0	0	0	0	0	0	0	0	0	0	0	0	0	0	0	0	0	0	0	5.29269	0	0	0	0	0	0	0	0	0	0	0	0	0	0	0	0	0	0	0	0
chr11|11895346|11944438|+	USP47	0	0	0	0	0	0	0	0	0	0	0	0	0	0	0	0	0	0	0	0	0	0	0	0	0	0	0	0	0	6.99262	0	0	0	0	0	0	0	0	0	0	0	0	0	0	0	0	0	0
chr11|118997644|118997835|+	HINFP	0	0	0	0	0	0	0	0	0	0	0	0	0	0	0	0	0	0	0	0	0	0	0	0	0	0	11.155	0	0	0	0	0	0	3.04473	0	0	0	0	0	0	0	0	0	0	0	0	0	0
chr11|119001664|119001824|+	HINFP	0	0	0	0	0	0	0	0	0	0	0	0	0	0	0	0	0	0	0	0	0	0	0	0	0	0	0	5.29269	0	0	0	0	0	0	0	0	0	0	0	0	0	0	0	0	0	0	0	0
chr11|119002244|119003929|+	HINFP	0	0.477608	0	0	0.0953725	0.186767	0	0	0	0	0.302824	0	0	0	0	0	0	0	0	0	0	0	0	0	0	0	0	0	0	0	2.66039	0	0	0	0	0	0	0	0	0	0	0	0	0	0	0	0	0
chr11|119058409|119058531|+	PDZD3	0	0	0	0	0	0	0	0	0	0	0	0	0	0	0	0	12.739	0	0	0	0	0	0	0	0	0	0	0	0	0	0	0	0	0	0	0	0	0	0	0	0	0	0	0	0	0	0	0
chr11|119064327|119064475|-	CCDC153	0	0	0	0	0	0	0	0	0	0	0	0	0	0	0	0	0	0	0	0	0	0	0	5.6147	0	0	0	0	0	0	0	0	0	0	0	6.00776	0	0	0	0	0	0	0	0	0	0	0	0
chr11|119064337|119064475|-	CCDC153	0	0	0	0	0	0	0	0	0	0	0	0	0	0	0	5.70742	0	0	0	0	0	0	0	0	0	0	0	0	0	0	0	0	0	0	0	0	0	0	0	0	0	0	0	0	0	0	0	0
chr11|119103157|119103405|+	CBL	0	0	0	0	0	0	0	0	0	0	0	0	0	0	0	0	0	0	0	0	0	0	0	0	0	0	0	0	0	0	0	0	1.9728	0	0	0	0	0	0	0	0	0	0	0	0	0	0	0
chr11|119142444|119145663|+	CBL	0	0.477608	0	0	0	0	0	0	0	0	0	0	0	0	0	0	0	0	0	0	0	0	0	0	0	0	8.36625	0	0	0	0	0	0	0	0	0	0	0	0	0	0	0	0	0	0	0	0	0
chr11|119142444|119146844|+	CBL	0	0	0.342955	0	0	0	0	0	0	0	0	0	0	0	0	0	0	0	0	0	0	0	0	0	0	0	0	0	0	0	0	0	0	0	0	0	0	0	0	0	0	0	0	0	0	0	0	0
chr11|119142444|119149423|+	CBL	0	0	0	0	0	0	0	0	0	0	0	0	0	0	0	0	0	0	0	0	0	0	0	0	0	0	0	0	0	0	0	0	0	3.04473	0	0	0	0	0	0	0	0	0	0	0	0	0	0
chr11|119144577|119145663|+	CBL	0	0	0	0	0	0	0	0	0	0	0	0	0	0	0	5.70742	0	0	0	0	0	0	0	0	0	0	0	0	3.88802	0	0	0	0	0	0	0	0	0	0	0	0	0	0	0	0	0	0	0
chr11|119155678|119156276|+	CBL	0	0.477608	0.685909	0	0.286118	0.11206	0	0.0953872	0	0	0.227118	0	0.102008	0.0885666	0.254141	0	3.63971	0	7.29548	0	3.12622	0	0	0	0	0	0	5.29269	0	9.98945	0	7.37246	0	0	2.43216	4.29126	0	0	0	0	0	0	0	0	0	0	0	0
chr11|119167627|119168191|+	CBL	0	0	0	0	0	0	0	0	0	0	0	0.128781	0	0	0	0	0	0	0	0	0	0	0	0	0	0	0	0	0	0	0	0	0	0	0	0	0	0	0	0	0	0	0	0	0	0	0	0
chr11|119170345|119170508|+	CBL	0	0	0	0	0	0	0	0	0	0	0	0	0	0	0	0	0	0	0	0	0	1.60664	0	0	0	0	0	0	0	0	0	0	0	0	0	0	0	0	0	0	0	0	0	0	0	0	0	0
chr11|11919143|11942041|+	USP47	0	0	0	0	0	0	0	0	0	0	0	0	0	0	0	0	0	0	0	0	0	0	0	0	0	0	0	0	0	3.99578	0	0	0	0	0	0	0	0	0	0	0	0	0	0	0	0	0	0
chr11|11924261|11944438|+	USP47	0	0	0	0	0	0	0	0	0	0.370031	0	0	0	0	0	0	0	0	0	0	0	0	0	0	0	0	0	0	0	0	0	0	0	0	0	0	0	0	0	0	0	0	0	0	0	0	0	0
chr11|119290596|119290760|-	THY1	0	0	0	0	0	0	0	0	0	0	0	0	0	0	0	0	0	0	0	0	0	0	0	0	0	0	0	0	0	0	0	0	1.9728	0	0	0	0	0	0	0	0	0	0	0	0	0	0	0
chr11|11954550|11958057|+	USP47	0	0	0	0	0	0	0	0	0	0	0	0	0	0	0	0	0	0	0	0	0	0	0	0	0	0	0	0	0	0	0	0	1.9728	0	0	0	0	0	0	0	0	0	0	0	0	0	0	0
chr11|11955377|11958057|+	USP47	0	0	0	0	0	0	0	0	0	0	0	0	0	0	0	0	0	0	0	0	0	0	0	0	0	0	0	0	0	0	0	0	10.8504	0	0	0	0	0	0	0	0	0	0	0	0	0	0	0
chr11|11955377|11959919|+	USP47	0	0	0	0	0	0	0	0	0	0	0	0	0	0	0	0	0	0	0	0	0	0	0	0	0	0	0	0	0	0	0	0	3.9456	0	0	0	0	0	0	0	0	0	0	0	0	0	0	0
chr11|119604460|119604625|+	CTD-2523D13.2	0	0	0	0	0	0	0	0	0	0	0	0	0	0	0	0	0	0	0	0	0	0	0	0	0	0	4.18312	0	0	0	0	0	0	0	0	0	0	0	0	0	0	0	0	0	0	0	0	0
chr11|119604460|119604648|+	CTD-2523D13.2	0	0	0	0	0	0	0	0	0	0	0	0	0	0	0	0	0	0	0	0	0	0	0	0	0	1.6092	0	0	0	0	0	0	0	0	0	0	0	0	0	0	0	0	0	0	0	0	0	0
chr1|111998707|112002258|+	ATP5F1	0	0	0	0	0	0	0	0	0	0	0	0	0	0	0	0	0	0	0	0	0	0	0	0	0	0	0	0	0	0	0	0	2.9592	0	0	0	0	0	0	0	0	0	0	0	0	0	0	0
chr11|120171798|120171952|+	POU2F3	0	0	0	0	0	0	0	0	0	0	0	0	0	0	0	0	3.63971	0	0	0	0	0	0	0	0	0	0	0	0	0	0	0	0	0	0	0	0	0	0	0	0	0	0	0	0	0	0	0
chr11|120276826|120278532|+	ARHGEF12	0	0	0	0	0	0	0	0	0	0	0	0	0	0	0	0	0	0	8.75458	0	0	0	0	0	0	0	0	0	0	4.99473	0	2.94898	7.8912	0	15.809	9.44077	0	0	0	0	0	0	0	0	0	0	0	0
chr11|120276826|120280159|+	ARHGEF12	0	0	0	0	0	0	0	0	0	0	0	0	0	0	0	0	0	7.92226	24.8046	0	0	0	5.4089	0	0	0	0	0	0	1.99789	0	2.94898	33.5376	0	4.86432	11.1573	0	0	0	0	0	0	0	0	0	0	0	0
chr11|120276826|120292561|+	ARHGEF12	0	0	0	0	0	0	0	0	0	0	0	0	0	0	0	0	0	0	0	0	0	0	0	0	0	0	0	0	0	0	0	0	1.9728	0	0	0	0	0	0	0	0	0	0	0	0	0	0	0
chr11|120276826|120302620|+	ARHGEF12	0.337966	0	0	0	0	0	0	0	0	0	0	0	0	0	0	0	0	0	0	0	0	0	0	1.6042	0	0	0	0	0	0	0	0	0	0	0	0	0	0	0	0	0	0	0	0	0	0	0	0
chr11|120276826|120308091|+	ARHGEF12	0	0	0	0	0	0	0	0.0953872	0	0	0	0	0	0	0	0	0	0	0	0	0	0	0	0	3.72239	0	0	0	0	0	0	0	0	0	0	0	0	0	0	0	0	0	0	0	0	0	0	0
chr11|120302479|120308091|+	ARHGEF12	0	0	0	0	0	0	0	0	0	0	0	0	0	0	0	0	0	0	0	0	0	0	0	0	0	0	0	0	0	0	0	0	0	0	8.51256	0	0	0	0	0	0	0	0	0	0	0	0	0
chr11|12030289|12030416|-	DKK3	0	0	0	0	0	0	0	0	0	0	0	0	0	0	0	0	3.63971	0	0	0	0	0	0	0	0	0	0	0	0	0	0	0	0	0	0	0	0	0	0	0	0	0	0	0	0	0	0	0
chr11|120308091|120310832|+	ARHGEF12	0	0	0	0	0	0	0	0.143081	0	0	0	0	0	0	0	0	0	0	0	0	0	0	0	0	0	0	0	0	0	0	0	0	0	0	0	0	0	0	0	0	0	0	0	0	0	0	0	0
chr11|120310837|120316173|+	ARHGEF12	0	0	0	0	0	0	0	0	0	0	0.151412	0	0	0	0	0	0	0	0	0	0	0	0	0	0	0	0	0	3.88802	0	0	0	0	0	0	0	0	0	0	0	0	0	0	0	0	0	0	0
chr11|120310837|120317794|+	ARHGEF12	0	0	0	0	0	0	0	0	0	0	0	0	0	0	0.101657	0	0	0	0	0	0	0	0	0	0	0	0	0	0	0	0	0	0	0	3.64824	0	0	0	0	0	0	0	0	0	0	0	0	0
chr11|120310837|120348235|+	ARHGEF12	0	0	0	0	0	0	0	0	0	0	0	0.128781	0	0	0	0	0	0	0	0	0	0	0	0	0	0	0	0	0	0	0	0	0	0	0	0	0	0	0	0	0	0	0	0	0	0	0	0
chr11|120317111|120345344|+	ARHGEF12	0	0	0	0	0	0	0	0	0	0	0.151412	0	0	0	0	0	0	0	0	0	0	0	0	0	0	0	0	0	0	0	0	0	0	0	0	0	0	0	0	0	0	0	0	0	0	0	0	0
chr11|120318582|120330029|+	ARHGEF12	0	0	0	0	0.0953725	0	0	0	0	0	0	0	0	0	0	0	0	0	0	0	0	0	0	0	0	0	0	0	0	0	0	0	0	0	0	0	0	0	0	0	0	0	0	0	0	0	0	0
chr11|120322220|120327959|+	ARHGEF12	0	0	0	0	0	0	0	0	0	0	0	0	0	0	0	0	0	0	0	0	0	0	0	0	3.72239	0	0	0	0	0	0	0	0	0	0	0	0	0	0	0	0	0	0	0	0	0	0	0
chr11|120327826|120343836|+	ARHGEF12	0	0	0	0	0	0	0	0	0	0	0	0	0	0	0	0	0	0	0	0	0	0	0	0	0	0	0	0	0	0	0	0	3.9456	0	0	0	0	0	0	0	0	0	0	0	0	0	0	0
chr11|120328429|120338017|+	ARHGEF12	0	0	0	0	0	0	0	0	0	0	0	0	0	0	0	0	0	0	0	0	0	0	0	0	0	0	0	0	0	0	0	0	1.9728	0	0	0	0	0	0	0	0	0	0	0	0	0	0	0
chr11|120328429|120343836|+	ARHGEF12	0	0	0	0	0	0	0.106454	0	0	0	0	0	0	0	0	0	0	0	0	0	0	0	0	0	0	0	0	0	0	0	4.43398	0	1.9728	0	0	0	0	0	0	0	0	0	0	0	0	0	0	0
chr11|120328429|120346216|+	ARHGEF12	0	0	0	0	0	0	0	0	0	0	0	0	0	0	0	0	0	0	13.1319	0	0	0	0	0	0	0	0	0	0	0	0	0	0	0	0	0	0	0	0	0	0	0	0	0	0	0	0	0
chr11|120335945|120343836|+	ARHGEF12	0	0	0	0	0	0	0	0.0953872	0	0	0	0	0	0	0	0	0	0	0	0	0	0	0	0	0	0	0	0	0	0	0	0	0	0	0	0	0	0	0	0	0	0	0	0	0	0	0	0
chr11|120339996|120348235|+	ARHGEF12	0	0	0	0	0	0	0	0.0953872	0	0	0	0	0	0	0	0	0	0	0	0	0	0	0	0	0	0	0	0	0	0	0	0	9.864	0	12.1608	0	0	0	0	0	0	0	0	0	0	0	0	0
chr11|120343758|120348235|+	ARHGEF12	0	0	0	0	0.238431	0.074707	0	0.286162	0	0	0.151412	0	0	0.0885666	0	0	0	0	18.9683	0	0	0	0	0	2.79179	0	2.78875	0	0	0	0	2.94898	28.6056	0	0	0	0	0	0	0	0	0	0	0	0	0	0	0
chr11|120345268|120348235|+	ARHGEF12	0.844914	0	0.342955	0	0.76298	0.709716	0	0.858485	0	0	0.227118	0	0	0.221416	0	0	16.3787	0	0	0	0	0	0	0	0	0	0	0	0	0	0	0	70.0344	0	3.64824	8.58252	0	0	0	0	0	0	0	0	0	0	0	0
chr11|120345344|120345509|+	ARHGEF12	0	0	0	0	0	0	0	0	0	0	0	0	0	0	0	0	0	0	0	0	0	0	0	0	0	0	0	0	0	0	0	0	0	7.61182	0	0	0	0	0	0	0	0	0	0	0	0	0	0
chr11|120346048|120348235|+	ARHGEF12	0.337966	0	0	0	0.238431	0	0	0	0	0	0	0	0	0	0	0	0	0	0	2.79269	0	0	0	0	0	0	0	0	0	0	0	0	0	0	0	8.58252	0	0	0	0	0	0	0	0	0	0	0	0
chr11|120347369|120348235|+	ARHGEF12	0	0	0.342955	0	0	0.074707	0	0.190774	0	0	0	0	0	0	0	0	3.63971	0	0	0	0	0	9.01484	0	0	0	0	0	0	0	0	0	14.796	0	15.809	0	0	3.01199	0	0	0	0	0	152.704	0	0	0	0
chr11|120351968|120352285|+	ARHGEF12	0	0	0	0	0	0	0	0	0	0	0	0	0	0	0	0	0	0	0	0	0	0	0	0	0	0	0	0	0	0	0	0	0	0	9.72864	0	0	0	0	0	0	0	0	0	0	0	0	0
chr11|120744774|120745952|+	GRIK4	0	0	0	0	0	0.074707	0	0	0	0	0	0	0	0	0	0	0	0	0	0	0	0	0	0	0	0	0	0	0	0	0	0	0	0	0	0	0	0	0	0	0	0	0	0	0	0	0	0
chr11|120906441|120918376|+	TBCEL	0	0	0	0	0	0	0	0	0	0	0	0	0	0	0	0	0	0	0	0	0	0	0	0	0	0	0	0	0	12.9863	0	0	0	0	0	0	0	0	0	0	0	0	0	0	0	0	0	0
chr11|120906441|120930794|+	TBCEL	0	0	0	0	0	0	0	0	0	0	0	0	0	0	0	0	0	0	0	0	0	0	0	0	0	0	0	0	0	0	0	0	0	0	0	0	0	0	0	0	0	0	0	0	0	0	0	0
chr11|120907213|120930794|+	TBCEL	0.337966	0	0.342955	0	0.0953725	0	0	0	0	0	0	0	0	0	0	0	0	0	0	0	0	0	0	0	0	0	0	0	0	0	0	0	1.9728	0	0	0	0	0	0	0	0	0	0	0	0	0	0	0
chr11|120916382|120924441|+	TBCEL	0	0	0	0	0	0.074707	0	0.143081	0	0	0	0	0	0	0	0	0	0	0	0	0	0	0	0	0	0	0	0	0	0	0	0	0	0	0	0	0	0	0	0	0	0	0	0	0	0	0	0
chr11|120916382|120929180|+	TBCEL	0.337966	0	0	0	0	0	0	0	0	0	0	0	0	0	0	0	0	0	0	0	0	0	0	0	0	0	0	0	0	0	0	0	0	0	0	0	0	0	0	0	0	0	0	0	0	0	0	0
chr11|120916382|120930794|+	TBCEL	0	0.716412	0.514432	0	0.619921	0.448242	0.106454	0.333855	0	0.277523	0.605649	0.257562	0	0	0.152485	0	0	0	0	0	0	0	0	0	0	0	9.76062	0	7.77604	0	0	0	1.9728	4.56709	0	3.43301	0	0	0	0	0	0	0	0	0	0	0	0
chr11|120984427|120984580|+	TECTA	0	0	0	0	0	0	0	0	0	0	0	0	0	0	0	0	0	0	0	0	0	0	0	0	1.86119	0	0	0	0	0	0	0	0	0	0	0	0	0	0	0	0	0	0	0	0	0	0	0
chr11|121023789|121023919|+	TECTA	0	0	0	0	0	0	0	0	0	0	0	0	0	0	0	0	0	0	0	0	0	0	0	0	0	0	0	0	0	0	6.20758	0	0	0	0	0	0	0	0	0	0	0	0	0	0	0	0	0
chr11|12115694|12115771|+	MICAL2	0	0	0	0	0	0	0	0	0	0	0	0	0	0	0	26.6346	0	0	0	0	0	0	0	0	0	0	0	0	0	0	0	0	0	0	0	0	0	0	0	0	0	0	0	0	0	0	0	0
chr11|12115694|12115866|+	MICAL2	0	0	0	0	0	0	0	0	0	0	0	0	0	0	0	0	0	0	0	0	0	0	0	0	0	0	0	0	3.88802	0	0	0	0	0	0	0	0	0	0	0	0	0	0	0	0	0	0	0
chr11|12117176|12117316|+	MICAL2	0	0	0	0	0	0	0	0	0	0	0	0	0	0	0	0	0	0	0	0	0	0	0	0	0	0	0	0	2.59201	0	0	0	0	0	0	0	0	0	0	0	0	0	0	0	0	0	0	0
chr11|121358740|121360819|+	SORL1	0	0	0	0	0	0	0	0	0	0	0	0	0	0	0	0	7.27942	0	0	0	0	0	0	0	0	0	0	0	0	0	0	0	0	0	0	0	0	0	0	0	0	0	0	0	0	0	0	0
chr11|121358902|121359054|+	SORL1	0	0	0	0	0	0	0	0	0	0	0	0	0	0	0	0	0	0	0	0	0	0	0	0	3.72239	0	0	0	0	0	0	0	0	0	0	0	0	0	0	0	0	0	0	0	0	0	0	0
chr11|121383711|121385030|+	SORL1	0	0	0	0	0	0	0	0	0	0	0	0	0	0	0	0	0	0	0	0	0	0	0	0	0	0	0	0	0	0	0	2.94898	0	0	0	0	0	0	0	0	0	0	0	0	0	0	0	0
chr11|121383711|121393698|+	SORL1	0	0	0	0	0	0	0	0	0	0	0	0	0	0	0	0	0	0	0	0	0	0	0	0	0	0	0	0	0	0	0	0	0	0	0	1.7165	0	0	0	0	0	0	0	0	0	0	0	0
chr11|121391365|121403261|+	SORL1	0	0	0	0	0	0	0	0	0	0	0	0	0	0	0	0	0	0	0	0	0	0	3.60594	0	0	0	0	0	0	0	0	0	0	0	0	1.7165	0	0	0	0	0	0	0	0	0	0	0	0
chr11|121414256|121498476|+	SORL1	0	0.477608	0	0	0	0	0	0	0	0	0	0	0	0	0	0	0	0	0	0	0	0	0	0	0	0	0	0	0	0	0	0	0	0	0	0	0	0	0	0	0	0	0	0	0	0	0	0
chr11|121420668|121426027|+	SORL1	0	0	0	0	0	0	0	0	0	0	0	0	0	0	0	0	0	0	0	0	0	0	0	0	0	0	0	3.96952	0	0	0	0	0	0	0	0	0	0	0	0	0	0	0	0	0	0	0	0
chr11|121454166|121466481|+	SORL1	0	0	0.342955	0	0	0	0	0	0	0	0	0	0	0	0	0	0	0	0	0	0	0	0	0	0	0	0	0	0	0	0	0	0	0	0	0	0	0	0	0	0	0	0	0	0	0	0	0
chr1|112237962|112246098|+	RAP1A	0	0	0	0	0	0	0	0	0	0	0	0	0	0	0	0	0	0	0	0	0	0	3.60594	0	0	0	0	0	0	0	0	0	0	0	0	0	0	0	0	0	0	0	0	0	0	0	0	0
chr11|12246367|12246582|+	MICAL2	0	0	0	0	0	0	0	0	0	0	0	0	0	0	0	0	0	4.75336	0	0	0	0	0	0	0	0	0	0	0	0	0	0	0	0	0	0	0	0	0	0	0	0	0	0	0	0	0	0
chr11|12247717|12261132|+	MICAL2	0	0	0	0	0.190745	0	0	0	0	0	0	0	0	0	0	0	0	0	0	0	0	0	0	0	0	0	0	0	0	0	0	0	0	0	0	0	0	0	0	0	0	0	0	0	0	0	0	0
chr11|122646926|122647918|+	UBASH3B	0	0	0	0	0	0	0	0	0	0	0	0	0	0	0	0	0	0	29.1819	0	0	0	0	0	0	0	0	0	0	0	0	0	0	0	0	10.299	0	0	0	0	0	0	0	0	0	0	0	0
chr11|122928563|122929474|-	HSPA8	0	0	0.342955	0	0	0	0	0	0	0	0	0	0	0	0	0	0	0	0	0	0	0	0	0	0	0	0	0	0	0	0	0	0	0	0	0	0	0	0	0	0	0	0	0	0	0	0	0
chr11|122931533|122931827|-	HSPA8	0	0	0	0	0	0	0	0	0	0	0	0	0	0	0	0	0	0	0	0	0	0	0	0	0	0	0	3.96952	0	0	0	0	0	0	0	0	0	0	0	0	0	0	0	0	0	0	0	0
chr11|123448285|123448458|+	GRAMD1B	0	0	0	0	0	0	0	0	0	0	0	0	0	0	0	0	0	0	0	0	0	0	0	0	0	0	0	0	0	0	0	0	0	3.04473	0	0	0	0	0	0	0	0	0	0	0	0	0	0
chr11|123464789|123465546|+	GRAMD1B	0	0	0	0	0	0	0.106454	0	0	0	0	0	0	0	0	0	0	0	0	0	0	0	0	0	0	0	0	0	0	0	0	0	0	0	0	0	0	0	0	0	0	0	0	0	0	0	0	0
chr11|123464789|123466745|+	GRAMD1B	0	0	0	0	0	0	0	0	0	0	0	0	0.102008	0	0	0	0	0	0	0	0	0	0	0	0	0	0	0	0	0	0	0	0	0	0	0	0	0	0	0	0	0	0	0	0	0	0	0
chr11|123471256|123471430|+	GRAMD1B	0	0	0	0	0	0	0	0	0	0	0	0	0	0	0	0	0	0	0	0	0	0	0	3.2084	0	0	0	0	0	0	0	0	0	0	0	0	0	0	0	0	0	0	0	0	0	0	0	0
chr11|123988203|123989796|+	VWA5A	0	0	0	0	0	0	0	0	0	0	0.302824	0	0	0	0	0	0	0	0	0	0	0	0	0	0	0	0	0	0	0	0	0	0	0	0	0	0	0	0	0	0	0	0	0	0	0	0	0
chr11|124517260|124518071|-	SIAE	0	0	0.342955	0	0	0	0	0.0953872	0.264409	0	0.151412	0	0	0	0	11.4148	9.09928	0	24.8046	0	0	0	0	0	1.86119	1.6092	15.3381	0	2.59201	31.9662	3.54719	17.6939	0	0	2.43216	12.8738	0	0	0	0	0	0	0	0	0	0	0	0
chr11|124524377|124524550|-	SIAE	0	0	0	0	0	0	0	0	0	0	0	0	0	0	0	0	0	0	0	0	0	0	0	0	0	0	0	0	0	0	0	0	0	0	0	0	0	0	0	0	0	0	0	0	0	0	0	0
chr11|124626263|124626436|-	ESAM	0	0	0	0	0	0	0	0	0	0	0	0	0	0	0	0	0	0	0	0	7.81555	0	0	0	0	0	0	0	0	0	0	0	0	0	0	0	0	0	0	0	0	0	0	0	0	0	0	0
chr11|124626275|124626436|-	ESAM	0	0	0	0	0	0	0	0	0	0	0	0	0	0	0	0	0	0	0	0	0	0	0	0	0	0	0	0	0	0	0	0	0	6.08946	0	0	0	0	0	0	0	0	0	0	0	0	0	0
chr11|124743758|124743943|+	ROBO3	0	0	0	0	0	0	0	0	0	0	0	0	0	0	0	0	0	0	0	0	0	2.40996	0	0	0	0	0	0	0	0	0	0	0	0	0	0	0	0	0	0	0	0	0	0	0	0	0	0
chr11|124746634|124746744|+	ROBO3	0	0	0	0	0	0	0	0	0	0	0	0	0	0	0	0	0	0	0	0	0	0	0	0	0	0	0	0	0	5.99367	0	0	0	0	0	0	0	0	0	0	0	0	0	0	0	0	0	0
chr11|124763966|124764096|-	ROBO4	0	0	0	0	0	0	0	0	0	0	0	0	0	0	0	0	0	0	0	0	0	0	0	0	0	0	2.78875	0	0	8.99051	0	4.42348	0	0	0	1.7165	0	0	0	0	0	0	0	0	0	0	0	0
chr11|124824619|124875108|+	CCDC15	0	0	0	0	0	0	0	0	0	0	0	0	0	0	0	0	0	0	0	0	0	0	0	0	0	0	0	0	0	10.9884	0	0	0	0	0	0	0	0	0	0	0	0	0	0	0	0	0	0
chr11|124856637|124875108|+	CCDC15	0	0	0	0	0	0	0	0	0	0.277523	0	0	0	0	0	0	0	0	0	0	0	0	0	0	0	0	0	0	0	0	0	0	0	0	0	0	0	0	0	0	0	0	0	0	0	0	0	0
chr11|124955035|124955267|+	SLC37A2	0	0	0	0	0	0	0	0	0	0	0	0	0	0	0	0	0	0	0	0	0	0	0	0	0	0	0	0	0	0	0	0	0	0	0	0	0	0	0	0	0	0	0	0	28.5453	0	0	0
chr11|125255446|125267958|+	PKNOX2	0	0	0	0	0	0.074707	0	0	0	0	0	0	0	0	0	0	0	0	0	0	0	0	0	0	0	0	0	0	0	0	0	0	0	0	0	0	0	0	0	0	0	0	0	0	0	0	0	0
chr11|12525976|12526140|+	PARVA	0	0	0	0	0	0	0	0	0	0	0	0	0	0	0	0	0	0	0	0	0	0	0	0	0	0	0	0	0	0	0	0	4.932	0	0	0	0	0	0	0	0	0	0	0	0	0	0	0
chr11|125445158|125445827|+	EI24	0	0	0	0	0	0	0	0	0	0	0	0	0	0	0	3.80495	0	0	0	0	0	0	0	0	0	0	0	0	0	0	0	0	0	0	0	0	0	0	0	0	0	0	0	0	0	0	0	0
chr11|125447399|125448964|+	EI24	0	0	0	0	0	0	0	0	0	0	0	0	0	0	0	0	0	0	0	0	0	0	0	0	0	0	0	0	0	0	0	0	1.9728	0	0	0	0	0	0	0	0	0	0	0	0	0	0	0
chr11|125496643|125499191|+	CHEK1	0	0	0.342955	0	0	0	0	0	0	0	0	0	0	0	0	0	0	0	0	0	0	0	0	0	0	0	0	0	0	0	0	0	0	0	0	0	0	0	0	0	0	0	0	0	0	0	0	0
chr11|125616591|125616740|+	PATE1	0	0	0	0	0	0	0	0	0	0	0	0	0	0	0	0	0	0	0	0	0	0	0	0	0	0	0	0	0	0	0	0	0	3.04473	0	0	0	0	0	0	0	0	0	0	0	0	0	0
chr11|125821968|125822063|+	RP11-680F20.6	0	0	0	0	0	0	0	0	0	0	0	0	0	0	0	0	0	0	0	0	0	0	0	0	0	0	0	0	5.18403	0	0	0	0	0	0	0	0	0	0	0	0	0	0	0	0	0	0	0
chr11|125821968|125822081|+	RP11-680F20.6	0	0	0	0	0	0	0	0	0	0	0	0	0	0	0	0	0	0	0	0	0	0	0	0	0	0	0	0	0	0	0	0	0	0	0	0	0	0	0	0	0	0	0	0	0	0	0	0
chr11|125848198|125893432|-	CDON	0	0	0	0	0	0	0	0	0.264409	0	0	0	0	0	0	0	0	0	0	0	0	0	0	0	0	0	0	0	0	0	0	0	0	0	0	0	0	0	0	0	0	0	0	0	0	0	0	0
chr11|126075205|126075362|-	RPUSD4	0	0	0	0	0	0	0	0	0	0	0	0	0	0	0	0	0	0	0	0	0	0	0	1.6042	0	0	0	0	0	0	0	0	0	0	0	0	0	0	0	0	0	0	0	0	0	0	0	0
chr11|126104889|126110939|+	FAM118B	0	0	0	0	0	0	0	0	0	0	0	0	0	0	0	0	0	0	0	0	0	0	0	0	0	0	0	0	0	0	0	0	5.9184	0	0	0	0	0	0	0	0	0	0	0	0	0	0	0
chr11|126110686|126120628|+	FAM118B	0	0	0	0	0	0	0	0	0	0	0	0	0	0	0	0	0	0	0	0	0	0	0	0	0	0	0	0	0	0	0	0	6.9048	0	0	0	0	0	0	0	0	0	0	0	0	0	0	0
chr11|126142863|126143349|+	FOXRED1	0	0	0	0.12856	0	0	0	0	0	0	0	0	0	0	0	0	0	0	0	0	0	0	0	0	0	0	0	0	0	0	0	0	0	0	0	0	0	0	0	0	0	0	0	0	0	0	0	0
chr11|126145765|126145934|+	FOXRED1	0	0	0	0	0	0	0	0	0	0	0	0	0	0	0	0	0	0	0	0	0	1.60664	0	0	0	0	0	0	0	0	0	0	0	0	0	0	0	0	0	0	0	0	0	0	0	0	0	0
chr11|126208294|126208456|+	DCPS	0	0	0	0	0	0	0	0	0	0	0	0	0	0	0	0	0	0	0	4.65448	0	0	0	0	0	0	15.3381	0	0	0	0	0	0	0	0	0	0	0	0	0	0	0	0	0	0	0	0	0
chr11|126245019|126266440|+	ST3GAL4	0	0	0	0	0	0	0	0	0	0	0	0	0	0	0	0	0	0	0	0	0	0	0	0	1.86119	0	0	0	0	0	0	0	0	0	0	0	0	0	0	0	0	0	0	0	0	0	0	0
chr11|12785725|12785981|+	TEAD1	0	0	0.342955	0	0	0	0	0	0	0	0	0	0	0	0	0	7.27942	0	0	3.72359	0	0	0	0	0	0	0	0	0	0	0	0	5.9184	0	0	0	0	0	0	0	0	0	0	0	0	0	0	0
chr11|128350085|128360471|-	ETS1	0	0	0	0	0	0.074707	0	0	0	0	0	0	0	0	0	0	0	0	0	0	0	0	0	0	0	0	0	0	0	0	0	0	0	0	0	0	0	0	0	0	0	0	0	0	0	0	0	0
chr11|128354551|128354717|-	ETS1	0	0	0	0	0	0	0	0	0	0	0	0	0	0	0	0	5.45957	0	0	0	0	0	0	0	0	0	0	0	0	0	0	0	0	0	0	0	0	0	0	0	0	0	0	0	0	0	0	0
chr11|128354717|128354966|-	ETS1	0	0	0	0	0	0	0	0	0	0	0	0	0	0	0	0	0	0	0	0	0	0	0	0	0	0	0	0	0	0	0	0	0	0	0	1.7165	0	0	0	0	0	0	0	0	0	0	0	0
chr11|128354717|128360471|-	ETS1	0	0	0	0	0	0	0	0	0	0	0.151412	0	0	0	0	0	7.27942	0	0	0	0	0	0	0	0	0	0	0	0	0	0	0	0	0	2.43216	0	0	0	0	0	0	0	0	0	0	0	0	0
chr11|128628009|128638167|+	FLI1	0	0	0	0	0	0	0	0	0	0	0	0	0	0	0	0	0	0	0	0	0	0	0	0	0	0	0	0	0	0	0	0	0	0	2.43216	0	100.407	0	0	0	0	0	0	0	0	0	0	0
chr11|128628009|128642880|+	FLI1	0	0	0	0	0.143059	0	0	0	0	0	0	0	0	0	0	13.3173	0	0	0	0	0	0	3.60594	0	0	0	0	0	0	0	0	0	0	0	0	7.72426	0	0	0	0	0	0	0	0	0	0	0	0
chr11|128628009|128651918|+	FLI1	0	0	0	0	0	0.11206	0	0	0	0	0	0	0	0	0	0	0	0	0	0	0	0	9.01484	0	0	0	0	0	0	0	0	0	0	0	0	4.29126	0	0	0	0	0	0	0	0	0	0	0	0
chr11|128638012|128642880|+	FLI1	0	0	0	0	0	0	0	0.143081	0	0	0	0	0	0	0	0	9.09928	0	0	0	0	0	0	0	0	0	15.3381	0	0	0	0	0	0	0	0	1.7165	0	0	0	0	0	0	0	0	0	0	0	0
chr11|128638012|128651918|+	FLI1	0	0	0	0	0	0.074707	0	0	0	0	0.151412	0	0	0	0	0	0	0	0	0	0	1.60664	0	9.62519	0	0	12.5494	11.9086	0	11.9873	0	2.94898	0	10.6565	23.1055	39.4796	0	0	0	0	0	0	0	0	0	0	0	0
chr11|128855897|128858020|-	ARHGAP32	0	0	0	0	0	0	0	0	0	0	0	0	0.102008	0	0	0	0	0	0	0	0	0	0	0	0	0	0	0	0	0	0	0	0	0	0	0	0	0	0	0	0	0	0	0	0	0	0	0
chr1|11288562|11288724|-	MTOR	0	0	0	0	0	0	0	0	0	0	0	0	0	0	0	0	0	0	0	0	0	0	0	0	0	0	0	0	0	0	0	0	3.9456	0	0	0	0	0	0	0	0	0	0	0	0	0	0	0
chr11|128932174|128936763|-	ARHGAP32	0	0	0	0	0	0.074707	0	0	0	0	0	0	0	0	0	0	0	0	0	0	0	0	0	0	0	0	0	0	0	0	0	0	0	0	0	0	0	0	0	0	0	0	0	0	0	0	0	0
chr11|128963515|128994789|-	ARHGAP32	0.337966	0	0	0	0	0	0	0	0	0	0	0	0	0	0	0	0	0	0	0	0	0	0	0	0	0	0	0	0	0	0	0	0	0	0	0	0	0	0	0	0	0	0	0	0	0	0	0
chr11|128993340|128994789|-	ARHGAP32	0.337966	0.477608	0	0	0	0	0	0	0	0	0	0	0	0	0	0	0	0	0	0	0	0	0	0	0	0	0	0	0	0	0	0	0	0	0	0	0	0	0	0	0	0	0	0	0	0	0	0
chr11|128993340|129034322|-	ARHGAP32	0	0	0	0	0.0953725	0	0	0	0.528819	0	0	0	0	0	0	0	0	0	0	0	0	0	0	0	0	0	0	0	0	0	0	0	7.8912	4.56709	0	1.7165	0	0	0	0	0	0	0	0	20.9332	0	0	0
chr11|129034213|129034322|-	ARHGAP32	0	0	0	0	0	0	0	0	0	0	0	0	0	0	0	0	0	0	0	0	0	0	0	0	0	0	0	0	0	5.99367	0	0	0	0	0	0	0	0	0	0	0	0	0	0	0	0	0	0
chr11|12904672|12904781|+	TEAD1	0	0	0	0	0	0	0	0	0	0	0	0	0	0	0	0	0	0	0	0	0	0	0	0	0	0	0	0	0	0	0	0	0	0	0	2.57475	0	0	0	0	0	0	0	0	0	0	0	0
chr11|129461515|129461696|+	RP11-237N19.3	0	0	0	0	0	0	0	0	0	0	0	0	0	0	0	0	0	0	0	0	0	0	0	0	0	0	0	0	0	0	0	0	0	0	0	0	0	0	0	0	0	0	0	0	0	0	0	0
chr11|129685793|129685966|+	TMEM45B	0	0	0	0	0	0	0	0	0	0	0	0	0	0	0	0	0	0	0	0	0	1.60664	0	0	0	0	0	0	0	0	0	0	0	0	0	0	0	0	0	0	0	0	0	0	0	0	0	0
chr11|129748041|129748203|-	NFRKB	0	0	0	0	0	0	0	0	0	0	0	0	0	0	0	0	0	0	0	0	20.3204	0	0	0	0	0	0	0	0	0	0	0	0	0	0	0	0	0	0	0	0	0	0	0	0	0	0	0
chr1|11297741|11297899|-	MTOR	0	0	0	0	0	0	0	0	0	0	0	0	0	0	0	0	0	0	0	0	0	0	0	0	0	0	0	2.64635	0	0	0	0	0	0	0	0	0	0	0	0	0	0	0	0	0	0	0	0
chr11|129781843|129781979|-	PRDM10	0	0	0	0	0	0	0	0	0	0	0	0	0	0	0	0	0	0	0	0	0	0	0	0	0	0	5.5775	0	0	0	0	0	0	0	0	0	0	0	0	0	0	0	0	0	0	0	0	0
chr11|129979323|129980556|+	APLP2	0	0	0	0	0	0.074707	0	0.0953872	0	0	0	0	0	0	0	0	0	0	0	0	0	0	0	0	0	0	0	0	0	0	0	0	4.932	0	0	0	0	0	0	0	0	0	0	0	0	0	0	0
chr11|129979323|129992408|+	APLP2	0	0	0.857387	0.25712	0	0	0	0	0	0	0	0	0	0	0	0	0	0	0	0	0	0	0	0	0	0	0	0	0	0	0	0	0	0	0	0	0	0	0	0	0	0	0	0	0	0	0	0
chr11|129996594|130000061|+	APLP2	0	0	0	0	0	0	0.106454	0	0	0	0	0	0	0	0	0	0	0	0	0	0	0	0	0	0	0	0	0	0	0	0	0	0	0	0	0	0	0	0	0	0	0	0	0	0	0	0	0
chr11|130130750|130131824|-	ZBTB44	0.337966	0	1.71477	0	0.810666	0.784423	0.159681	0.476936	0.528819	0.370031	0.908473	0.128781	0.102008	0.0885666	0.406626	0	0	0	0	1.86179	0	0	3.60594	0	0	0	0	5.29269	0	0	0	0	8.8776	0	0	0	170.346	0	0	0	0	0	0	0	0	0	0	0
chr11|1307231|1317024|-	TOLLIP	0	0	0	0	0	0	0	0	0.264409	0	0	0	0	0	0	0	0	0	0	0	0	0	0	0	0	0	0	0	3.88802	0	0	0	0	0	0	0	0	0	0	0	0	0	0	0	0	0	0	0
chr1|113098489|113159517|-	ST7L	0	0	0	0	0	0	0	0	0	0	0	0	0	0	0	0	0	0	0	0	0	0	0	0	0	0	0	0	0	0	0	0	0	0	0	5.14951	0	0	0	0	0	0	0	0	0	0	0	0
chr11|131123486|131123644|+	AP002856.5	0	0	0	0	0	0	0	0	0	0	0	0	0	0	0	0	0	0	0	0	0	0	0	0	0	0	0	0	2.59201	0	0	0	0	0	0	0	0	0	0	0	0	0	0	0	0	0	0	0
chr1|113119607|113126748|-	ST7L	0	0	0	0	0	0	0	0	0	0	0	0	0	0	0.101657	0	0	0	0	0	0	0	0	0	0	0	0	0	0	0	0	0	0	0	0	0	0	0	0	0	0	0	0	0	0	0	0	0
chr1|113119607|113134225|-	ST7L	0	0	0	0	0	0	0	0	0	0	0	0	0	0	0	0	0	0	0	0	0	0	0	0	0	0	0	0	0	0	0	0	1.9728	0	0	0	0	0	0	0	0	0	0	0	0	0	0	0
chr1|113119607|113143470|-	ST7L	0	0	0	0	0	0	0	0	0	0	0	0	0	0	0	0	0	0	0	0	0	0	0	0	0	0	0	0	0	0	0	0	0	0	0	2.57475	0	0	0	0	0	0	0	0	0	0	0	0
chr1|113119607|113153625|-	ST7L	0	0	0	0	0	0	0	0	0	0	0.151412	0	0	0	0	0	0	0	0	0	0	0	0	0	0	0	0	0	0	0	0	0	0	0	0	0	0	0	0	0	0	0	0	0	0	0	0	0
chr1|113119607|113159466|-	ST7L	0	0	0	0	0	0	0	0	0	0	0	0	0	0	0	0	0	0	0	0	0	0	0	0	0	0	18.1269	0	0	0	0	0	0	0	0	0	0	0	0	0	0	0	0	0	0	0	0	0
chr1|113119607|113159517|-	ST7L	0	0	0	0	0	0.074707	0	0	0	0	0	0	0	0	0	0	0	0	0	0	0	0	0	0	0	0	0	0	0	0	0	0	0	0	0	0	0	0	0	0	0	0	0	0	0	0	0	0
chr1|113124613|113140708|-	ST7L	0	0	0	0	0	0	0	0	0	0	0.302824	0	0	0	0	0	0	0	0	0	0	0	0	0	0	0	0	0	0	0	0	0	0	0	0	0	0	0	0	0	0	0	0	0	0	0	0	0
chr1|113124613|113159517|-	ST7L	0	0	0	0	0	0	0	0	0	0	0	0	0	0	0	0	0	0	0	0	0	0	0	0	0	0	9.76062	0	0	0	0	0	0	0	0	0	0	0	0	0	0	0	0	0	0	0	0	0
chr1|113134146|113153625|-	ST7L	0	0	0	0	0	0	0	0	0	0	0	0	0	0	0	0	0	0	0	0	0	0	0	0	0	0	0	0	0	0	0	0	0	0	0	5.14951	0	0	0	0	0	0	0	0	0	0	0	0
chr1|113134146|113159517|-	ST7L	0	0	0	0	0	0	0	0	0	0	0	0.128781	0	0	0	0	0	0	0	0	0	0	0	0	0	0	0	0	0	0	0	0	0	0	0	0	0	0	0	0	0	0	0	0	0	0	0	0
chr1|113140592|113159517|-	ST7L	0	0	0	0	0	0	0	0.0953872	0	0	0	0	0	0	0	0	0	0	0	0	0	0	0	0	0	0	0	0	0	0	0	0	0	0	0	0	0	0	0	0	0	0	0	0	0	0	0	0
chr1|113143415|113153625|-	ST7L	0	0	0	0	0	0	0	0	0	0	0	0	0	0	0	0	0	0	0	0	0	0	0	0	0	0	0	0	0	25.9726	0	0	0	0	0	0	0	0	0	0	0	0	0	0	0	0	0	0
chr1|113143415|113159517|-	ST7L	0	0	0	0	0	0	0	0	0	0	0	0	0	0	0	0	0	0	0	0	0	0	0	0	0	0	0	0	0	0	0	0	4.932	0	0	0	0	0	0	0	0	0	0	0	0	0	0	0
chr1|113153462|113159517|-	ST7L	0	0	0	0	0	0.074707	0	0	0	0	0	0	0	0	0	0	0	0	0	0	0	0	0	0	0	0	0	0	0	0	0	0	0	0	0	0	0	0	0	0	0	0	0	0	0	0	0	0
chr1|113196219|113202401|+	CAPZA1	0.506949	0	0	0	0.524549	0.261474	0	0.429243	0	0	0.454236	0	0	0	0	0	0	3.1689	0	0	0	0	0	0	2.79179	0	0	0	5.18403	1.99789	0	11.7959	5.9184	10.6565	0	0	0	0	0	5.67621	0	0	0	9.91587	0	0	0	0
chr1|113197086|113212227|+	CAPZA1	0	0	0	0	0	0	0	0	0	0	0	0	0	0	0	0	5.45957	0	0	0	0	0	0	0	0	0	0	0	0	0	0	0	0	0	0	0	0	0	0	0	0	0	0	0	0	0	0	0
chr11|133782063|133782189|-	IGSF9B	0	0	0	0	0	0	0	0	0	0	0	0	0	0	0	0	0	0	0	0	0	0	0	0	0	0	0	0	0	0	0	0	0	6.08946	0	0	0	0	0	0	0	0	0	0	0	0	0	0
chr11|134048528|134055421|-	NCAPD3	0	0	0	0	0	0	0	0	0	0	0	0	0	0	0	0	0	0	0	0	0	0	0	0	0	0	0	0	0	0	0	0	0	0	0	0	0	0	0	0	0	0	0	0	0	45.5779	0	0
chr11|134054531|134055421|-	NCAPD3	0	0	0	0	0	0	0	0	0	0	0	0	0	0	0	0	0	0	0	0	0	0	0	0	0	0	0	0	0	0	0	0	0	0	2.43216	0	0	0	0	0	0	0	0	0	0	0	0	0
chr11|134054531|134064633|-	NCAPD3	0	0	0	0	0	0	0	0.0953872	0	0	0	0	0	0	0	0	0	0	0	0	0	0	0	0	0	0	0	0	0	0	0	0	0	0	0	0	0	0	0	0	0	0	0	0	0	0	0	0
chr11|134132170|134132358|+	ACAD8	0	0	0	0	0	0	0	0	0	0	0	0	0	0	0	0	0	0	0	0	0	0	0	0	0	0	0	0	0	0	0	0	0	0	9.72864	0	0	0	0	0	0	0	0	0	0	0	0	0
chr11|134217327|134217499|+	GLB1L2	0	0	0	0	0	0	0	0	0	0	0	0	0	0	0	0	0	0	0	1.86179	0	0	0	0	0	0	0	0	0	0	0	0	0	0	0	0	0	0	0	0	0	0	0	0	0	0	0	0
chr11|13435076|13443385|-	BTBD10	0	0	0	0	0.238431	0.224121	0	0	0.264409	0	0.454236	0	0	0.13285	0	0	0	3.1689	0	0	0	0	0	0	0	0	0	0	0	3.99578	0	0	3.9456	0	0	3.43301	0	0	0	0	0	0	0	0	0	0	0	0
chr11|13435076|13466728|-	BTBD10	0	0	0	0	0	0	0	0	0	0	0	0	0	0	0	0	0	0	40.8547	0	0	0	0	0	0	0	0	0	0	0	0	0	8.8776	0	0	0	0	0	0	0	0	0	0	0	0	0	0	0
chr11|13438704|13466728|-	BTBD10	0	0	0.514432	0	0	0	0	0	0	0	0	0	0	0	0	0	0	0	0	0	0	0	0	0	0	0	0	0	0	0	0	0	0	0	0	0	0	0	0	0	0	0	0	0	0	0	0	0
chr1|113646407|113646559|+	LRIG2	0	0	0	0	0	0	0	0	0	0	0	0	0	0	0	0	0	0	0	0	0	1.60664	0	0	0	0	0	0	0	0	0	0	0	0	0	0	0	0	0	0	0	0	0	0	0	0	0	0
chr1|113655100|113662145|+	LRIG2	0	0	0	0	0.143059	0	0	0	0	0	0	0	0	0	0	0	0	0	0	0	0	0	0	0	0	0	0	0	0	0	0	0	0	0	0	0	0	0	0	0	0	0	0	0	0	0	0	0
chr1|113661854|113662145|+	LRIG2	0	0	0	0	0.0953725	0	0	0	0	0	0	0	0	0	0	0	0	0	0	0	0	0	0	0	0	0	0	0	0	0	0	0	0	0	0	0	0	0	0	0	0	0	0	0	0	0	0	0
chr1|114128008|114137182|+	MAGI3	0	0	0	0	0	0	0	0	0	0	0	0	0	0	0	0	0	0	0	0	0	0	0	0	0	0	0	0	0	0	0	0	1.9728	0	0	0	0	0	0	0	0	0	0	0	0	0	0	0
chr1|114157222|114165616|+	MAGI3	0	0	0	0	0	0	0	0	0	0	0	0	0	0	0	0	0	0	0	0	0	0	0	0	0	0	0	0	0	0	0	0	0	0	6.0804	0	0	0	0	0	0	0	0	0	0	0	0	0
chr1|114189107|114216087|+	MAGI3	0	0	0	0	0.0953725	0	0	0	0	0	0	0	0	0	0	0	0	0	0	0	0	0	0	0	0	0	0	0	0	0	0	0	0	0	0	0	0	0	0	0	0	0	0	0	0	0	0	0
chr1|114214355|114216087|+	MAGI3	0	0	0	0	0.190745	0	0	0	0	0	0	0	0	0	0	0	0	0	0	0	0	0	0	0	0	0	0	0	0	0	0	0	0	0	0	0	0	0	0	0	0	0	0	0	0	0	0	0
chr1|114246702|114249344|-	PHTF1	0	0	0	0	0	0	0	0	0	0	0	0	0	0	0	0	0	0	0	0	0	0	0	0	0	0	0	0	0	0	0	4.42348	0	0	0	0	0	0	0	0	0	0	0	0	0	0	0	0
chr1|114267380|114269196|-	PHTF1	0	0	0	0	0	0	0	0.143081	0	0	0	0	0	0	0	0	0	0	0	0	0	0	0	0	0	0	0	3.96952	0	0	0	0	1.9728	0	0	0	99.715	0	0	0	0	0	0	0	0	0	0	0
chr1|114280731|114281421|-	PHTF1	0	0	0	0	0	0	0	0	0	0	0	0	0	0	0	0	0	0	0	0	0	0	0	0	0	0	16.7325	0	0	10.9884	0	0	0	0	0	0	0	0	0	0	0	0	0	0	0	0	0	0
chr1|114280731|114301355|-	PHTF1	0	0	0	0	0	0.074707	0	0	0	0	0	0	0	0	0	0	0	0	0	0	0	0	0	0	0	0	0	0	0	0	0	0	0	0	0	0	0	0	0	0	0	0	0	0	0	0	0	0
chr11|14316016|14317401|-	RRAS2	0	0	0	0	0	0.074707	0	0	0	0	0	0	0	0	0	0	0	0	0	0	0	0	0	0	0	0	12.5494	0	0	0	0	0	3.9456	0	0	8.58252	0	0	0	0	0	0	0	0	0	0	0	0
chr1|114338807|114340658|-	RSBN1	0	0	0	0	0	0	0	0	0	0	0	0	0	0	0	0	0	0	0	0	0	0	0	0	0	0	0	0	0	0	0	0	0	0	0	2.57475	0	0	0	0	0	0	0	0	0	0	0	0
chr1|114362198|114377061|-	PTPN22	0	0	0.342955	0	0	0	0	0	0	0	0	0	0	0	0	0	0	0	0	0	0	0	0	0	0	0	0	0	0	0	0	0	0	0	0	0	0	0	0	0	0	0	0	0	0	0	0	0
chr1|114367763|114377061|-	PTPN22	0	0	0	0	0	0	0	0	0	0	0	0	0	0	0	0	0	0	0	0	0	0	0	0	0	0	0	0	0	0	0	0	0	0	4.86432	0	0	0	0	0	0	0	0	0	0	0	0	0
chr1|114372213|114377061|-	PTPN22	0	0.955215	0.514432	0	0.143059	0.448242	0	0.429243	0.396614	0	0	0	0.204015	0	0	0	3.63971	0	0	1.86179	12.5049	0	0	0	0	0	0	3.96952	0	16.9821	0	0	4.932	3.04473	12.1608	26.6058	0	0	0	0	0	0	0	0	0	0	0	0
chr1|114372213|114397671|-	PTPN22	0	0	0	0	0	0	0	0.0953872	0	0	0	0	0	0	0	0	0	0	0	0	0	0	0	0	0	0	0	0	0	0	0	0	0	0	0	0	0	0	0	0	0	0	0	0	0	0	0	0
chr1|114377531|114397671|-	PTPN22	0	0	0	0	0	0.074707	0	0.190774	0	0	0	0	0	0	0	0	0	0	0	0	0	0	0	0	0	0	0	0	0	19.9789	0	2.94898	1.9728	0	0	1.7165	0	0	0	0	0	0	0	0	0	0	0	0
chr1|114391161|114397671|-	PTPN22	0	0	0	0	0	0.261474	0	0.0953872	0	0	0	0	0	0	0	34.2445	0	0	0	0	0	0	3.60594	0	0	0	8.36625	0	0	12.9863	0	0	0	0	0	7.72426	0	0	0	0	0	0	0	0	0	0	12.4203	0
chr1|114406599|114406819|-	PTPN22	0	0	0	0	0	0	0	0	0	0	0	0	0	0	0	0	0	0	0	0	0	0	0	0	1.86119	0	0	0	0	0	0	0	0	0	0	0	0	0	0	0	0	0	0	0	0	0	0	0
chr1|114440461|114444507|-	AP4B1	0	0	0	0	0.190745	0	0	0	0	0	0	0	0	0	0	0	0	0	0	0	0	0	0	0	0	0	0	0	0	0	0	0	0	0	0	0	0	0	0	0	0	0	0	0	0	0	0	0
chr1|114440461|114445484|-	AP4B1	0	0	0	0	0	0	0	0	0	0	0	0.128781	0	0	0	0	0	0	0	0	0	0	0	0	0	0	0	0	0	0	0	0	0	0	0	0	0	0	0	0	0	0	0	0	0	0	0	0
chr11|14481753|14498561|-	COPB1	0	0	0	0	0	0	0	0	0	0	0	0	0	0	0	0	0	0	0	0	0	0	0	0	0	0	0	0	3.88802	0	0	0	0	0	0	0	0	0	0	0	0	0	0	0	0	0	0	0
chr1|114498184|114499433|+	HIPK1	0	0	0	0	0	0	0	0	0	0	0	0	0	0	0	0	0	0	0	0	0	0	0	0	0	0	12.5494	0	0	0	0	0	0	0	0	0	0	0	0	0	0	0	0	0	0	0	0	0
chr1|114498184|114506143|+	HIPK1	0	0	0	0	0.0953725	0	0	0	0	0	0	0	0	0	0	0	0	0	0	0	0	0	0	0	0	0	0	0	0	0	0	0	0	0	0	0	0	0	0	0	0	0	0	0	0	0	0	0
chr1|114646077|114646222|-	SYT6	0	0	0	0	0	0	0	0	0	0	0	0	0	0	0	0	0	0	0	0	0	0	0	0	0	1.0728	0	0	0	0	0	0	0	0	0	0	0	0	0	0	0	0	0	0	0	0	0	0
chr11|14793482|14810788|+	PDE3B	0	0	0	0	0.286118	0.074707	0	0.143081	0	0	0.37853	0	0	0	0	0	0	0	0	0	0	0	0	0	0	0	0	0	0	0	0	0	7.8912	0	0	4.29126	0	0	0	0	0	0	0	0	0	0	0	0
chr11|14810651|14865572|+	PDE3B	0	0	0	0	0	0.074707	0	0	0	0	0	0	0	0	0	0	0	0	0	0	0	0	0	0	0	0	0	0	0	0	0	0	0	0	0	0	0	0	0	0	0	0	0	0	0	0	0	0
chr11|14825489|14856641|+	PDE3B	0	0	0	0	0	0	0	0	0	0	0	0	0	0	0	0	0	0	0	0	0	0	0	0	0	0	0	0	0	0	0	0	0	0	0	3.43301	0	0	0	0	0	0	0	0	0	0	0	0
chr11|14839728|14882912|+	PDE3B	0	0	0	0	0	0.074707	0	0	0	0	0	0	0	0	0	0	0	0	0	0	0	0	0	0	0	0	0	0	0	0	0	0	0	0	0	0	0	0	0	0	0	0	0	0	0	0	0	0
chr11|14852243|14882912|+	PDE3B	0	0	0	0	0.190745	0	0	0	0	0	0	0	0	0	0	0	0	0	0	0	0	0	0	0	0	0	0	0	0	0	0	0	0	0	0	0	0	0	0	0	0	0	0	0	0	0	0	0
chr1|114964057|114964258|-	TRIM33	0	0	0	0	0	0	0	0	0	0	0	0	0	0	0	0	0	0	0	0	0	0	0	0	0	0	0	0	0	0	0	0	0	0	0	1.7165	0	0	0	0	0	0	0	0	0	0	0	0
chr11|14991189|14991480|-	CALCA	0	0	0	0	0	0	0	0	0	0	0	0	0	0	0	0	0	0	0	0	0	0	0	0	0	0	0	0	0	0	0	0	0	0	0	0	0	0	0	0	0	0	0	0	0	0	0	0
chr1|115005725|115006178|-	TRIM33	0	0	0	0	0	0	0	0	0	0	0	0	0	0	0	30.4396	0	0	0	0	0	0	0	0	0	0	0	0	0	0	0	0	0	0	0	0	0	0	0	0	0	0	0	0	0	0	0	0
chr1|115005725|115007010|-	TRIM33	0.506949	0	0.685909	0	0.190745	0.149414	0	0.190774	0	0	0.681355	0.193172	0	0	0	0	0	0	0	0	0	0	0	2.4063	1.86119	0	15.3381	2.64635	0	0	0	0	28.6056	0	21.8894	6.86601	0	0	0	0	0	0	0	0	0	0	0	0
chr1|115112445|115112612|-	BCAS2	0	0	0	0	0	0	0	0	0	0	0	0	0	0	0	0	0	0	0	0	0	3.21328	0	0	0	0	0	0	0	0	0	0	0	0	0	0	0	0	0	0	0	0	0	0	0	0	0	0
chr1|115112612|115119379|-	BCAS2	0	0	0	0	0	0	0	0	0	0	0	0	0	0	0	0	0	0	0	0	0	0	0	0	0	0	0	0	0	0	0	0	2.9592	0	0	0	0	0	0	0	0	0	0	0	0	0	0	0
chr1|115130007|115130573|-	DENND2C	0	0	0	0	0	0	0	0.0953872	0	0	0	0	0	0	0	0	0	0	0	0	0	0	0	0	0	0	0	0	0	0	0	0	0	0	0	5.14951	0	0	0	0	0	0	0	0	0	0	0	0
chr1|115151306|115164686|-	DENND2C	0	0	0	0	0	0	0	0	0	0	0	0	0	0	0	0	0	0	0	0	0	0	3.60594	0	0	0	0	0	0	0	0	0	0	0	0	4.29126	0	0	0	0	0	0	0	0	0	0	0	0
chr1|115262199|115263338|-	CSDE1	0	0	0	0	0	0	0	0	0	0	0	0	0	0	0	0	0	0	0	5.58538	0	1.60664	9.01484	0	0	0	4.18312	0	0	0	0	0	0	0	0	0	0	0	0	0	0	0	0	0	0	0	0	0
chr1|115262199|115280693|-	CSDE1	0	0	0	0	0	0	0	0	0	0	0	0	0	0	0	0	0	3.1689	0	0	0	0	0	0	0	0	0	0	0	0	0	0	0	0	0	0	0	0	0	0	0	0	0	0	104.666	0	0	0
chr1|115272878|115275437|-	CSDE1	0	0	0	0	0	0	0	0	0	0	0	0	0	0	0	0	0	0	0	0	0	0	0	0	0	0	0	0	0	0	0	0	0	0	2.43216	0	0	0	0	0	0	0	0	0	0	0	0	0
chr1|115276352|115280693|-	CSDE1	0	0	0	0	0	0	0	0.0953872	0	0	0.151412	0	0	0	0	0	0	0	0	0	0	0	0	0	0	0	0	0	0	0	0	0	1.9728	0	0	0	0	0	0	0	0	0	0	0	0	0	0	0
chr1|1158623|1159348|-	SDF4	4.22457	1.91043	0.857387	0.12856	0.38149	0.672363	0.266135	0.810792	0.528819	0.83257	0.302824	0	0.561042	0.2657	0.660768	0	16.3787	0	26.2637	0	0	0	14.4237	3.2084	2.79179	0	23.7044	9.26221	2.59201	29.9684	0	13.2704	10.8504	6.08946	41.3467	11.1573	0	0	0	0	0	0	0	0	0	0	0	0
chr11|16068059|16119234|-	SOX6	0	0	0	0	0.143059	0	0	0	0	0	0	0	0	0	0	0	0	0	0	0	0	0	0	0	0	0	0	0	0	0	0	0	0	0	0	0	0	0	0	0	0	0	0	0	0	0	0	0
chr11|16133348|16208501|-	SOX6	0	0	0	0	0	0	0	0	0	0	0	0	0	0	0	0	0	0	0	0	0	0	0	0	0	0	0	5.29269	0	1.99789	0	0	0	0	7.29648	0	0	0	0	0	0	0	0	0	0	0	0	0
chr1|116202261|116206889|+	VANGL1	0	0	0	0	0	0	0	0	0	0	0	0	0	0	0	0	0	0	0	0	0	0	0	0	0	0	0	0	0	0	0	16.2194	0	0	0	0	0	0	0	0	0	0	0	0	0	0	0	0
chr11|16205431|16208501|-	SOX6	0	0	0	0	0	0	0	0	0	0	0	0	0	0	0	0	0	0	0	0	0	0	0	0	0	0	0	0	0	0	0	0	1.9728	0	4.86432	0	0	0	0	5.67621	0	0	0	0	0	0	0	0
chr11|16205431|16256217|-	SOX6	0	0	0	0	0	0	0	0	0	0	0	0	0	0	0	0	0	0	0	0	0	0	0	0	0	0	0	0	6.48003	1.99789	0	0	0	0	0	0	0	0	0	0	0	0	0	0	0	0	0	0
chr1|116275361|116275521|-	CASQ2	0	0	0	0	0	0	0	0	0	0	0	0	0	0	0	0	3.63971	0	0	0	0	0	0	0	0	0	0	0	0	0	0	0	0	0	0	0	0	0	0	0	0	0	0	0	0	0	0	0
chr11|16339991|16362798|-	SOX6	0	0	0	0	0	0	0	0	0	0	0	0	0	0	0	0	0	0	0	0	0	0	0	0	0	0	0	0	0	0	0	0	18.7416	0	0	0	0	0	0	0	0	0	0	0	0	0	0	0
chr11|16769704|16769871|+	C11orf58	0	0	0	0	0	0	0	0	0	0	0	0	0	0	0	0	0	0	0	0	0	0	0	0	0	0	0	0	0	0	0	0	0	0	4.86432	0	0	0	0	0	0	0	0	0	0	0	0	0
chr11|16863093|16877461|-	PLEKHA7	0	0	0	0	0	0	0	0	0	0	0	0	0	0	0	0	0	0	0	0	0	0	0	0	0	0	0	0	0	0	0	0	1.9728	0	0	0	0	0	0	0	0	0	0	0	0	0	0	0
chr1|116946597|116946720|+	ATP1A1	0	0	0	0	0	0	0	0	0	0	0	0	0	0	0	0	0	0	0	0	0	0	0	0	0	0	0	0	0	0	0	0	0	0	0	0	0	0	0	0	0	0	0	2.97476	0	0	0	0
chr1|117016708|117016855|-	RP4-655J12.4	0	0	0	0	0	0	0	0	0	0	0	0	0	0	0	0	0	0	0	0	23.4467	0	0	0	0	0	0	0	0	0	0	0	0	0	0	0	0	0	0	0	0	0	0	0	0	0	0	0
chr1|117086932|117087226|-	CD58	0	0	0	0	0	0	0	0	0	0	0	0	0	0	0	0	0	0	0	0	0	0	0	0	0	0	0	0	0	0	0	4.42348	0	0	0	0	0	0	0	0	0	0	0	0	0	0	0	0
chr11|17115807|17118811|-	PIK3C2A	0	0	0	0	0	0.074707	0	0	0	0	0	0	0	0	0	0	0	0	0	0	0	0	0	0	0	0	0	0	0	0	0	0	0	0	0	0	0	0	0	0	0	0	0	0	0	0	0	0
chr11|17118603|17134213|-	PIK3C2A	0	0	0	0	0	0	0	0	0	0	0	0	0	0	0	0	0	0	0	0	0	0	0	0	0	0	0	5.29269	0	0	0	0	0	0	0	0	0	0	0	0	0	0	0	0	0	0	0	0
chr11|17121406|17134213|-	PIK3C2A	0	0	0	0	0	0	0	0	0	0	0	0	0	0	0	0	0	0	32.1001	0	0	0	0	0	0	0	0	0	0	0	0	0	0	0	0	0	0	0	0	0	0	0	0	0	0	0	0	0
chr11|17121406|17141521|-	PIK3C2A	0	0	0	0	0	0	0	0	0	0	0	0	0	0	0	0	0	0	0	0	0	0	0	0	0	0	0	0	0	0	0	0	0	0	3.64824	0	0	0	0	0	0	0	0	0	0	0	0	0
chr11|17124208|17136012|-	PIK3C2A	0	0	0	0	0	0	0	0	0	0	0	0	0	0	0	0	0	0	0	0	0	0	0	0	0	0	0	0	0	0	0	0	0	0	0	6.86601	0	0	0	0	0	0	0	0	0	0	0	0
chr11|17126715|17134213|-	PIK3C2A	0	0	0	0	0	0	0	0	0	0	0	0	0	0	0	0	0	0	0	0	0	0	0	0	0	0	0	0	0	0	0	0	0	0	3.64824	0	0	0	0	0	0	0	0	0	0	0	0	0
chr11|17131978|17134213|-	PIK3C2A	0	0	0	0	0	0	0	0	0	0	0	0	0	0	0	0	0	0	2.91819	0	0	0	0	0	0	0	0	0	0	0	0	0	0	0	0	0	0	0	0	0	0	0	0	0	0	0	0	0
chr11|17131978|17136012|-	PIK3C2A	0	0	0	0	0	0	0	0	0	0	0	0	0	0	0	0	0	0	0	0	0	0	0	0	0	0	0	0	0	0	0	0	5.9184	0	0	0	0	0	0	0	0	0	0	0	0	0	0	0
chr11|17143734|17167489|-	PIK3C2A	0	0	0	0	0	0	0	0	0	0	0	0	0	0	0.101657	0	0	0	0	0	0	0	0	0	0	0	0	0	0	0	0	0	0	0	0	0	0	0	0	0	0	0	0	0	0	0	0	0
chr1|117148971|117149113|-	IGSF3	0	0	0	0	0	0	0	0	0	0	0	0	0	0	0	0	0	0	0	0	0	0	0	0	0	0	0	0	0	0	0	0	1.9728	0	0	0	0	0	0	0	0	0	0	0	0	0	0	0
chr11|17153462|17167489|-	PIK3C2A	0	0	0	0	0.286118	0.149414	0	0.143081	0	0	0	0	0	0	0	0	0	0	0	0	0	0	0	0	0	0	0	0	0	16.9821	0	0	0	0	0	10.299	0	0	0	0	0	0	0	29.7476	0	0	0	0
chr11|17167214|17167489|-	PIK3C2A	0	0	0	0	0	0	0	0	0	0	0	0	0	0	0	7.60989	3.63971	0	0	0	0	0	0	0	0	0	0	0	0	0	0	0	0	0	0	0	0	0	0	0	0	0	0	0	0	0	0	0
chr11|17177072|17191353|-	PIK3C2A	0	0	0	0	0	0.074707	0	0	0	0	0	0	0	0	0	0	0	0	0	0	0	0	0	0	0	0	0	0	0	0	0	0	0	0	0	0	0	0	0	0	0	0	0	0	0	0	0	0
chr11|17190223|17191353|-	PIK3C2A	0	0.477608	0	0	0	0	0	0	0	0	0	0	0	0	0	0	0	0	18.9683	0	0	0	0	0	0	0	0	0	0	0	0	0	0	0	0	0	0	0	0	0	0	0	0	0	0	0	0	0
chr11|17316870|17317758|+	NUCB2	0	0	0	0	0	0	0	0	0	0	0	0	0	0	0	0	7.27942	0	0	0	0	0	0	0	0	0	0	0	0	0	0	0	2.9592	0	0	0	0	0	0	0	0	0	0	0	0	0	0	0
chr11|17316870|17323417|+	NUCB2	0	0	0	0	0	0	0	0	0	0	0	0	0	0	0	0	0	0	0	0	0	0	0	0	0	0	0	0	0	0	0	0	0	0	0	17.165	0	0	0	0	0	0	0	0	0	0	0	0
chr11|17316870|17351844|+	NUCB2	0	0	0	0	0	0	0	0	0	0	0	0	0	0	0	0	0	0	0	0	0	0	0	0	2.79179	0	0	0	0	0	0	0	0	0	0	0	0	0	0	0	0	0	0	0	0	0	0	0
chr11|17323290|17351844|+	NUCB2	0	0	0	0	0	0	0	0	0	0	0	0	0	0	0	0	0	0	0	0	0	0	0	0	0	0	0	3.96952	0	0	0	0	0	0	0	0	0	0	0	0	0	0	0	0	0	0	0	0
chr11|17331118|17337022|+	NUCB2	0	0	0	0	0	0	0	0	0	0	0	0.128781	0	0	0	0	0	0	0	0	0	0	0	0	0	0	0	0	0	0	0	0	0	0	0	0	0	0	0	0	0	0	0	0	0	0	0	0
chr11|17332371|17333667|+	NUCB2	0	0	0	0	0	0	0	0	0	0	0	0	0	0	0	0	0	0	0	0	0	0	0	0	0	0	0	0	2.59201	0	0	0	0	0	0	0	0	0	0	0	0	0	0	0	0	0	0	0
chr11|17565646|17565818|-	USH1C	0	0	0	0	0	0	0	0	0	0	0	0	0	0	0	0	0	0	0	0	0	0	0	0	0	0	0	0	0	0	0	0	0	0	0	0	0	0	0	0	0	0	0	0	0	0	0	0
chr1|11769522|11769678|+	DRAXIN	0	0	0	0	0	0	0	0	0	0	0	0	0	0	0	0	0	0	0	0	0	0	0	0	0	0	0	0	0	0	1.77359	0	0	0	0	0	0	0	0	0	0	0	0	0	0	0	0	0
chr11|17899754|18029623|-	SERGEF	0	0	0.514432	0	0.143059	0	0	0	0	0	0	0	0	0	0	0	0	0	0	0	0	0	0	0	0	0	0	0	0	0	0	0	0	0	0	0	0	0	0	0	0	0	0	0	0	0	0	0
chr1|117944807|117948267|+	MAN1A2	0	0	0.514432	0	0	0.410888	0	0.381549	0.396614	0	0.302824	0	0	0	0	0	7.27942	3.1689	18.9683	1.86179	18.7573	0	5.4089	0	0	0	46.0144	5.29269	6.48003	38.9589	0	42.7603	205.171	4.56709	30.402	37.7631	0	0	0	0	0	2.167	0	14.8738	0	0	0	0
chr1|117944807|117957453|+	MAN1A2	0	0	0	0	0	0.074707	0	0	0	0	0	0	0	0	0	0	0	0	0	0	0	0	0	0	0	0	0	0	0	0	0	0	1.9728	0	0	0	0	0	0	0	0	0	0	0	0	0	0	0
chr1|117944807|117963271|+	MAN1A2	6.75931	1.91043	3.7725	0	1.62133	3.10034	0.159681	4.67397	2.11527	0.740062	2.04406	0.193172	0.153012	0.39855	0.864081	41.8544	25.478	3.1689	113.81	10.2399	90.6604	0	7.21187	4.0105	16.7507	4.29119	23.7044	35.7257	32.4002	94.8998	1.77359	47.1837	947.931	28.9249	150.794	187.099	69.2465	0	0	222.791	249.172	0	159.629	0	0	0	0	44.6968
chr1|117944807|117984947|+	MAN1A2	1.18288	0	0.342955	0	0.715294	1.08325	0	1.24003	0.396614	0	0.757061	0.450734	0.204015	0.13285	1.06739	0	5.45957	14.2601	221.783	2.79269	0	0	21.6356	0	4.65298	0	23.7044	0	3.88802	46.9504	0	5.89797	297.893	25.8802	20.6734	6.00776	0	0	312.665	61.0193	0	0	0	50.5709	0	0	0	239.447
chr1|117944807|118009049|+	MAN1A2	0.337966	0	0	0	0	0.186767	0	0	0	0	0	0	0	0	0.406626	0	0	0	0	0	0	0	0	0	0	0	0	0	0	0	0	0	19.728	0	0	0	0	3.01199	0	0	54.6313	0	0	0	0	0	0	0
chr1|117948170|117963271|+	MAN1A2	0	0	0	0	0	0	0	0	0	0	0	0	0	0	0	0	0	0	0	0	0	0	0	0	0	0	0	0	0	0	0	0	4.932	0	0	0	0	0	0	0	0	0	0	0	0	0	0	0
chr1|117957334|117984947|+	MAN1A2	0	0	0	0	0	0	0	0	0	0	0	0	0	0	0	0	0	0	0	0	0	0	0	0	0	0	0	0	0	0	0	0	0	0	0	6.86601	0	0	0	0	0	0	0	0	0	0	0	0
chr1|117984852|118009049|+	MAN1A2	0	0	0	0	0	0	0	0	0	0	0	0	0	0	0	0	0	0	0	0	0	0	0	0	0	0	0	0	0	0	0	0	3.9456	0	0	0	0	0	0	0	0	0	0	0	0	0	0	0
chr1|118003110|118035884|+	MAN1A2	0	0	0	0	0	0	0	0	0	0	0	0	0	0	0	0	0	0	0	0	0	0	0	0	0	0	0	0	0	0	0	0	9.864	0	0	0	0	0	0	0	0	0	0	0	0	0	0	0
chr1|118003110|118045592|+	MAN1A2	0	0	0	0	0	0.149414	0	0	0	0	0.227118	0	0	0	0	0	0	0	0	0	0	0	0	0	0	0	0	0	0	0	0	0	0	0	0	0	0	0	0	0	0	0	0	0	0	0	0	0
chr11|18010143|18029623|-	SERGEF	0	0	0	0	0	0.074707	0	0.0953872	0	0.370031	0	0	0	0	0	0	0	0	0	0	0	0	0	0	0	0	0	0	0	0	0	0	0	0	0	0	0	0	0	0	0	0	0	0	0	0	0	0
chr1|118035768|118045592|+	MAN1A2	0	0	0	0	0	0	0	0.0953872	0	0	0	0	0	0	0	0	0	0	0	0	0	0	0	0	0	0	6.97187	0	0	0	0	0	0	0	0	0	0	0	0	0	0	0	0	0	0	0	0	0
chr11|18105081|18111057|-	SAAL1	0	0	0	0	0	0	0	0.0953872	0	0	0	0	0	0	0	0	0	0	0	0	0	0	0	0	0	0	0	3.96952	0	0	0	0	0	0	0	0	0	0	0	0	0	0	0	0	0	0	0	0
chr11|18303496|18308257|-	HPS5	0	0	0	0	0	0	0	0	0	0	0	0	0	0	0	0	0	0	0	0	0	0	3.60594	0	0	0	0	0	0	0	0	0	0	0	0	0	0	0	0	0	0	0	0	0	0	0	0	0
chr11|18305341|18307006|-	HPS5	0	0	0	0	0	0	0	0	0	0	0	0	0	0	0	0	0	0	0	0	0	0	0	0	0	0	0	0	0	0	0	0	6.9048	0	0	0	0	0	0	0	0	0	0	0	0	0	0	0
chr11|18305341|18308257|-	HPS5	0	0	0	0	0	0	0	0	0	0	0	0	0	0.13285	0	0	0	0	0	0	0	0	0	0	0	0	0	0	0	0	0	0	4.932	0	0	0	0	0	0	0	0	0	0	0	0	0	0	0
chr11|18312988|18313566|-	HPS5	0	0	0	0	0.0953725	0.336181	0	0	0	0	0	0	0	0	0	0	0	0	0	0	0	0	0	0	0	0	0	0	0	0	0	0	24.66	0	0	0	0	0	0	0	0	0	0	0	0	0	0	0
chr11|18312988|18314523|-	HPS5	0	0	0	0	0.38149	0.074707	0.159681	0.333855	0.264409	0	0.529942	0	0	0	0.152485	0	0	0	0	0	0	0	0	0	0	0	0	0	6.48003	0	0	0	67.0752	0	0	4.29126	0	0	0	149.001	0	0	0	0	0	0	0	0
chr11|18359655|18363154|+	GTF2H1	0	0	0	0	0	0	0	0.0953872	0	0	0	0	0	0	0	0	0	0	0	0	0	0	0	0	0	0	0	0	0	0	0	0	0	0	0	0	0	0	0	0	0	0	0	0	0	0	0	0
chr11|18361110|18369262|+	GTF2H1	0	0	0	0	0.0953725	0	0	0	0	0	0	0	0	0	0	0	0	0	0	0	0	0	0	0	0	0	0	0	0	0	0	0	0	0	0	0	0	0	0	0	0	0	0	0	0	0	0	0
chr11|18361110|18380187|+	GTF2H1	0	0	0	0	0	0	0	0	0.264409	0	0	0	0	0	0	0	0	0	0	0	0	0	0	0	0	0	0	0	0	0	0	0	0	0	0	0	0	0	0	0	0	0	0	0	0	0	0	0
chr11|18379589|18380061|+	GTF2H1	0	0	0	0	0	0.074707	0	0	0	0	0	0	0	0	0	0	0	0	0	0	0	0	0	0	0	0	0	0	0	0	0	0	0	0	0	0	0	0	0	0	0	0	0	0	0	0	0	0
chr1|11840067|11840232|+	C1orf167	0	0	0	0	0	0	0	0	0	0	0	0	0	0	0	0	3.63971	0	0	0	0	0	0	0	0	0	0	0	0	0	0	0	0	0	0	0	0	0	0	0	0	0	0	0	0	0	0	0
chr1|118454615|118461358|-	GDAP2	0	0	0	0	0	0	0	0.190774	0	0	0	0	0	0	0	0	0	0	0	0	0	0	0	0	0	0	0	0	0	0	0	0	0	0	0	1.7165	0	0	0	0	0	0	0	0	0	0	0	0
chr1|118461218|118463047|-	GDAP2	0	0	0	0	0	0	0	0	0	0	0.151412	0	0	0	0	0	0	0	0	0	0	0	0	0	0	0	0	0	0	0	0	0	3.9456	0	0	4.29126	0	0	0	0	0	0	0	0	0	0	0	0
chr11|18499290|18499428|+	LDHAL6A	0	0	0	0	0	0	0	0	0	0	0	0	0	0	0	0	0	0	0	0	0	0	0	0	0	0	0	0	0	0	0	0	1.9728	0	0	0	0	0	0	0	0	0	0	0	0	0	0	0
chr11|18528403|18537711|-	TSG101	0	0	0	0	0	0	0	0	0	0	0	0	0	0	0	0	0	0	0	0	0	0	0	0	0	0	0	0	0	0	0	0	0	0	0	0	0	0	0	0	0	0	0	0	0	0	0	239.447
chr1|118533483|118554995|-	SPAG17	0	0	0	0	0	0	0	0	0	0	0	0	0	0	0	0	0	0	0	0	0	0	0	0	0	0	0	0	0	0	0	0	0	0	0	0	0	0	0	0	0	0	0	0	0	0	0	0
chr11|18536224|18537711|-	TSG101	0	0	0	0	0	0	0	0	0	0	0	0	0	0	0	0	0	0	0	0	0	0	0	0	0	0	0	0	0	0	0	0	0	0	3.64824	0	0	0	0	0	0	0	0	0	0	0	0	0
chr11|18536224|18541150|-	TSG101	0	0.477608	0	0	0	0.074707	0	0	0	0	0	0	0	0	0	0	0	0	0	0	0	0	0	0	0	0	0	0	0	0	0	0	0	0	0	0	0	0	0	0	0	0	0	0	0	0	0	0
chr11|18579774|18586557|-	UEVLD	0	0	0	0	0	0	0	0	0	0	0	0	0	0	0	0	0	0	0	0	0	0	0	0	0	0	0	0	0	0	0	0	0	0	0	0	0	0	0	0	0	0	0	0	0	0	0	0
chr1|11863207|11863461|-	MTHFR	0	0	0	0	0	0	0	0	0	0	0	0	0	0	0	0	0	0	0	0	0	0	0	0	0	0	0	0	0	0	0	0	0	0	0	0	0	0	0	0	0	0	0	0	0	0	0	0
chr11|18633023|18634035|-	SPTY2D1	0	0	0	0	0	0	0	0	0	0	0	0	0	0	0	0	0	0	0	0	0	0	0	0	0	0	0	0	0	14.9842	0	0	0	0	0	0	0	0	0	0	0	0	0	0	0	0	0	0
chr11|18721596|18721770|+	TMEM86A	0	0	0	0	0	0	0	0	0	0	0	0	0	0	0	0	0	0	0	0	0	0	0	0	0	0	0	0	0	0	3.54719	0	0	0	0	0	0	0	0	0	0	0	0	0	0	0	0	0
chr11|18750851|18750999|-	PTPN5	0	0	0	0	0	0	0	0	0	0	0	0	0	0	0	0	0	0	0	0	7.81555	0	0	0	0	0	0	0	0	0	0	0	0	0	0	0	0	0	0	0	0	0	0	0	0	0	0	0
chr1|11886271|11886397|+	CLCN6	0	0	0	0	0	0	0	0	0	0	0	0	0	0	0	0	0	0	0	0	0	0	0	0	0	0	0	0	0	0	1.77359	0	0	0	0	0	0	0	0	0	0	0	0	0	0	0	0	0
chr1|1197648|1198766|-	UBE2J2	0	0	0	0	0	0	0	0	0	0	0.227118	0	0	0	0	0	0	0	0	0	0	0	0	0	0	0	0	0	0	0	0	0	0	0	0	0	0	0	0	0	0	0	0	0	0	0	0	0
chr11|19890470|19914140|+	NAV2	0	0	0	0	0	0	0	0.0953872	0	0	0	0	0	0	0	0	0	0	0	0	0	0	0	0	0	0	0	0	0	0	0	0	0	0	0	0	0	0	0	0	0	0	0	0	0	0	0	0
chr11|19913979|19955823|+	NAV2	0	0	0.342955	0	0	0	0	0	0	0	0	0	0	0	0	0	0	0	0	0	0	0	0	0	0	0	0	0	0	0	0	0	0	0	0	0	0	0	0	0	0	0	0	0	0	0	0	0
chr11|20065526|20070741|+	NAV2	0	0.477608	0	0	0	0	0	0	0	0	0	0	0	0	0	0	0	0	0	0	0	0	0	0	0	0	0	0	0	0	0	0	0	0	0	0	0	0	0	0	0	0	0	0	0	0	0	0
chr11|20075786|20076047|+	NAV2	0	0	0	0	0	0	0	0	0	0	0	0	0	0	0	0	0	0	0	0	0	0	0	0	0	0	0	0	0	0	0	0	0	0	0	0	0	0	0	0	0	0	0	0	0	7.59632	0	0
chr11|20424464|20429578|+	PRMT3	0	0	0.342955	0	0	0	0	0	0	0	0	0	0	0	0	0	0	0	0	0	0	0	0	0	0	0	0	0	0	0	0	0	0	0	0	0	0	0	0	0	0	0	0	0	0	0	0	0
chr11|20424464|20448411|+	PRMT3	0	0	0	0	0	0	0	0	0	0	0	0	0	0	0	0	0	0	0	0	0	0	0	0	0	0	0	0	0	2.99684	0	0	7.8912	0	0	0	0	0	0	0	0	0	0	0	0	0	0	0
chr1|120483177|120484377|-	NOTCH2	0	0	0	0	0	0	0	0	0	0	0	0	0	0	0	0	0	0	0	0	0	0	0	0	0	0	0	0	0	0	0	0	4.932	0	0	0	0	0	0	0	0	0	0	0	0	0	0	0
chr1|120490881|120491036|-	NOTCH2	0	0	0	0	0	0	0	0	0	0	0	0	0	0	0	0	0	0	0	0	0	0	0	0	0	0	0	0	0	0	0	0	0	6.08946	0	0	0	0	0	0	0	0	0	0	0	0	0	0
chr1|12049221|12052747|+	MFN2	0	0	0	0	0	0	0	0	0	0	0	0	0	0	0	0	0	0	0	0	0	0	0	0	0	0	0	0	0	0	0	5.89797	0	0	0	0	0	0	0	0	0	0	0	0	0	0	0	0
chr1|12056212|12057478|+	MFN2	0	0	0	0	0	0	0	0	0	0	0	0	0	0	0	0	0	0	0	0	0	0	0	0	0	0	0	0	0	0	0	4.42348	0	0	0	0	0	0	0	0	0	0	0	0	0	0	0	0
chr1|120572528|120594393|-	NOTCH2	0	0	0	0	0	0.149414	0	0	0	0	0	0	0	0	0	0	0	0	0	0	0	0	0	0	0	0	0	0	0	0	0	0	0	0	0	5.14951	0	0	0	0	0	0	0	0	0	0	0	0
chr1|12058826|12059152|+	MFN2	0	0	0	0	0	0	0	0	0	0	0	0	0	0	0	0	0	0	2.91819	0	0	0	0	0	0	0	0	0	0	0	0	0	0	0	0	0	0	0	0	0	0	0	0	0	0	0	0	0
chr1|12061457|12062160|+	MFN2	0.337966	0	0	0	0.190745	0.186767	0	0.0953872	0	0	0.227118	0	0	0	0	0	0	0	0	0	0	0	0	0	0	0	0	0	0	0	0	0	9.864	0	0	0	0	0	0	0	0	0	0	0	0	0	0	0
chr1|121115831|121116815|+	SRGAP2C	0	0	0	0	0.0953725	0	0	0	0	0	0	0	0	0	0	0	0	0	0	0	0	0	0	0	0	0	0	0	0	0	0	0	3.9456	0	0	0	0	0	0	0	0	0	0	0	0	0	0	0
chr1|12172071|12172242|+	TNFRSF8	0	0	0	0	0	0	0	0	0	0	0	0	0	0	0	0	0	0	0	0	0	0	0	1.6042	0	0	0	0	0	0	0	0	0	0	0	0	0	0	0	0	0	0	0	0	0	0	0	0
chr11|22225349|22261230|+	ANO5	0	0	0	0	0.143059	0	0	0	0	0	0	0	0	0	0	0	0	0	0	0	0	0	0	0	0	0	0	0	0	0	0	0	0	0	0	0	0	0	0	0	0	15.169	0	0	0	0	0	0
chr11|22242642|22261230|+	ANO5	0	0	0	0	0	0	0	0	0	0	0	0	0	0	0	0	0	0	0	0	0	0	0	0	0	0	0	0	0	0	0	0	1.9728	0	0	0	0	0	0	0	0	0	0	0	0	0	0	0
chr11|22279300|22279442|+	ANO5	0	0	0	0	0	0	0	0	0	0	0	0	0	0	0	0	0	0	0	0	0	0	0	0	0	1.0728	0	0	0	0	0	0	0	0	0	0	0	0	0	0	0	0	0	0	0	0	0	0
chr11|224077|233215|-	SIRT3	0	0	0	0	0	0	0	0	0	0	0.227118	0	0	0	0	0	0	0	0	0	0	0	0	0	0	0	0	0	0	0	0	0	0	0	0	0	0	0	0	0	0	0	0	0	0	0	0	0
chr1|12252919|12253155|+	TNFRSF1B	0	0	0	0	0	0	0	0	0	0	0	0	0	0	0	0	0	0	0	0	0	0	0	0	0	0	0	0	0	0	0	0	0	0	0	0	0	0	0	0	0	0	0	0	0	42.5394	0	0
chr1|12254089|12254231|+	TNFRSF1B	0	0	0	0	0	0	0	0	0	0	0	0	0	0	0	0	0	0	0	0	0	0	0	0	0	0	0	0	0	6.99262	0	0	0	0	0	0	0	0	0	0	0	0	0	0	0	0	0	0
chr11|22696395|22707335|+	GAS2	0	0	0	0	0	0	0	0	0	0	0	0	0	0	0	0	0	0	0	0	0	0	0	0	0	0	0	0	0	0	0	0	8.8776	0	0	0	0	0	0	0	0	0	0	0	0	0	0	0
chr1|12317991|12371982|+	VPS13D	0	0.477608	0	0	0	0	0	0	0	0	0	0	0	0	0	0	0	0	0	0	0	0	0	0	0	0	0	0	0	0	0	0	0	0	0	0	0	0	0	0	0	0	0	0	0	0	0	0
chr1|12335881|12338095|+	VPS13D	0	0	1.02886	0	0	0.336181	0	0.0953872	0	0	0.37853	0	0	0.0885666	0	0	0	0	0	0	0	0	0	0	0	0	0	0	0	0	0	0	3.9456	0	0	0	0	0	0	0	0	0	0	0	0	0	0	0
chr1|12359258|12364785|+	VPS13D	0	0	0	0	0	0	0.159681	0	0	0	0	0	0	0	0	0	0	0	0	0	0	0	0	0	0	0	0	0	0	0	0	0	0	0	0	0	0	0	0	0	0	0	0	0	0	0	0	0
chr1|12359258|12368698|+	VPS13D	0	0	0.342955	0	0	0	0	0	0	0	0	0	0	0	0	0	0	0	0	0	0	0	0	0	0	0	0	0	0	0	0	0	0	0	0	0	0	0	0	0	0	0	0	0	0	0	0	0
chr1|12374171|12389975|+	VPS13D	0	0	0	0	0	0	0	0	0	0	0.227118	0	0	0	0	0	0	0	0	0	0	0	0	0	0	0	0	0	0	0	0	0	0	0	0	0	0	0	0	0	0	0	0	0	0	0	0	0
chr1|12378128|12383837|+	VPS13D	0	0.477608	0	0	0	0	0	0	0	0	0	0	0	0	0	0	0	0	0	0	0	0	0	0	0	0	0	0	0	0	0	0	0	0	0	0	0	0	0	0	0	0	0	0	0	0	0	0
chr1|12381865|12395884|+	VPS13D	0	0	0	0	0	0	0	0	0	0	0	0	0	0	0	0	0	0	0	0	0	0	0	0	0	0	0	0	0	0	0	0	0	0	0	0	0	0	0	0	0	0	0	0	0	0	0	0
chr1|12381865|12401942|+	VPS13D	0	0	0	0	0	0.074707	0	0	0	0	0	0	0	0	0	0	0	0	0	0	0	0	0	0	0	0	0	0	0	0	0	0	0	0	0	0	0	0	0	0	0	0	0	0	0	0	0	0
chr11|238997|244761|+	PSMD13	0	0	0	0	0.0953725	0.074707	0	0	0	0	0	0	0	0	0	0	0	0	0	0	0	0	0	0	0	0	5.5775	0	0	0	0	0	0	0	0	0	0	0	0	0	0	0	0	0	0	0	0	0
chr1|1242744|1243148|-	ACAP3	0	0	0	0	0	0	0	0	0.264409	0	0	0	0	0	0	0	0	0	0	0	0	0	0	0	0	0	0	0	0	0	0	0	0	0	0	0	0	0	0	0	0	0	0	0	0	0	0	0
chr1|12439650|12439815|+	VPS13D	0	0	0	0	0	0	0	0	0	0	0	0	0	0	0	0	0	0	0	0	0	0	0	0	0	0	0	0	0	0	0	0	1.9728	0	0	0	0	0	0	0	0	0	0	0	0	0	0	0
chr1|12445318|12460387|+	VPS13D	0	0	0	0	0	0	0	0	0	0	0	0	0	0	0	0	0	0	0	0	0	0	0	0	0	0	0	0	0	16.9821	0	0	0	0	0	0	0	0	0	0	0	0	0	0	0	0	0	0
chr1|12460237|12476880|+	VPS13D	0	0	0	0	0	0	0	0	0	0	0	0	0	0.0885666	0	0	0	0	0	0	0	0	0	0	0	0	0	0	0	0	0	0	0	0	0	0	0	0	0	0	0	0	0	0	0	0	0	0
chr1|12638745|12639440|-	DHRS3	0	0	0	0	0	0	0	0.0953872	0	0	0.151412	0	0	0	0.152485	0	0	0	0	0	0	0	0	0	0	0	0	0	0	0	0	0	0	0	0	0	0	0	186.194	0	0	0	0	0	0	0	0	0
chr11|27393161|27434407|-	LGR4	0	0	0	0	0	0	0	0	0	0	0	0	0	0	0	0	0	0	0	0	0	0	0	0	0	0	0	0	0	0	0	5.89797	0	0	0	0	0	0	0	0	0	0	0	0	0	0	0	0
chr1|12776347|12776500|+	AADACL3	0	0	0	0	0	0	0	0	0	0	0	0	0	0	0	0	0	0	0	0	0	0	0	0	0	0	0	0	2.59201	0	0	0	0	0	0	0	0	0	0	0	0	0	0	0	0	0	0	0
chr11|2790073|2799267|+	KCNQ1	0	0	0	0	0	0.074707	0	0	0	0	0	0	0	0	0	0	0	0	0	0	0	0	0	0	0	0	0	0	0	0	0	0	0	0	7.29648	0	0	0	0	0	0	0	0	0	0	0	0	0
chr11|28373636|28445911|+	METTL15	0	0	0	0	0.0953725	0	0	0	0	0	0	0	0	0	0	0	0	0	0	0	0	0	0	0	0	0	0	0	0	0	0	0	0	0	0	0	0	0	0	0	0	0	0	0	0	0	0	0
chr11|290781|290926|+	ATHL1	0	0	0	0	0	0	0	0	0	0	0	0	0.102008	0	0	0	0	0	0	0	0	0	0	0	0	0	0	0	0	0	0	0	0	0	0	0	0	0	0	0	0	0	0	0	0	0	0	0
chr11|2921036|2921112|+	SLC22A18	0	0	0	0	0	0	0	0	0	0	0	0	0	0	0	0	0	0	0	0	0	0	0	0	0	0	0	0	0	0	0	4.42348	0	0	0	0	0	0	0	0	0	0	0	0	0	0	0	0
chr1|1296524|1296621|-	MXRA8	0	0	0	0	0	0	0	0	0	0	0	0	0	0	0	0	0	0	0	0	0	0	0	0	0	0	0	0	0	0	0	0	0	0	0	0	0	3.01199	0	0	0	0	0	0	0	0	0	0
chr11|2972488|3000467|-	NAP1L4	0	0	0.342955	0	0	0	0	0.190774	0	0	0	0	0	0	0	0	0	0	0	0	0	0	0	0	0	0	0	0	0	2.99684	0	0	2.9592	0	0	0	0	0	0	0	0	0	0	0	0	0	0	0
chr11|2985909|2997353|-	NAP1L4	0	0	0	0	0	0.074707	0	0	0	0	0	0	0	0	0	0	0	0	0	0	0	0	0	0	0	0	0	0	0	0	0	0	0	0	0	0	0	0	0	0	0	0	0	0	0	0	0	0
chr11|2991032|2993473|-	NAP1L4	0	0	0	0	0	0	0	0.143081	0	0	0	0	0	0	0	0	9.09928	4.75336	0	0	15.6311	0	0	0	4.65298	0	4.18312	0	0	0	0	4.42348	17.7552	0	0	0	0	0	0	0	0	0	0	0	0	0	0	0
chr11|2991032|3000467|-	NAP1L4	0	0	0	0	0.143059	0	0	0	0	0	0.151412	0	0	0	0	0	0	0	0	0	0	0	0	0	0	0	0	0	0	0	0	0	0	0	0	0	0	0	0	0	0	0	0	0	0	0	0	0
chr11|2997253|3000467|-	NAP1L4	0	0	0	0	0	0	0	0	0	0	0	0	0	0	0	0	0	0	0	0	0	0	0	0	0	0	0	0	0	0	0	0	0	0	0	1.7165	0	0	0	0	0	0	0	0	0	0	0	0
chr11|3121175|3121387|-	OSBPL5	0	0	0	0	0	0	0	0	0	0	0	0	0	0	0	0	0	0	0	1.86179	0	0	0	0	0	0	0	0	0	0	0	0	0	0	0	0	0	0	0	0	0	0	0	0	0	0	0	0
chr11|3253235|3253370|-	MRGPRE	0	0	0	0	0	0	0	0	0	0	0	0	0	0	0	0	0	0	0	0	0	0	0	0	0	0	0	0	0	0	0	0	0	3.04473	0	0	0	0	0	0	0	0	0	0	0	0	0	0
chr11|32611092|32617593|+	EIF3M	0	0	0	0	0	0	0	0.190774	0	0	0	0	0	0	0	0	0	0	0	0	0	0	0	0	0	0	0	0	0	0	0	0	5.9184	0	0	0	0	0	0	0	0	0	0	0	0	0	0	0
chr11|32720796|32739693|-	CCDC73	0	0	0	0	0	0	0	0	0	0	0	0	0	0	0	0	0	0	0	0	0	0	0	0	0	0	0	0	0	0	0	0	5.9184	0	0	0	0	0	0	0	0	0	0	0	0	0	0	0
chr11|32720796|32781804|-	CCDC73	0	0	0	0	0	0	0	0	0	0	0	0	0	0	0	0	0	0	0	0	0	0	0	0	0	0	0	0	0	0	0	0	2.9592	0	0	0	0	0	0	0	0	0	0	0	0	0	0	0
chr11|32948702|32956981|+	QSER1	0.506949	0	0	0	0.0953725	0.149414	0	0.143081	0.528819	0	0	0	0	0	0	0	0	0	0	0	0	0	0	0	0	0	0	0	0	0	0	0	0	0	0	0	0	0	14.0524	0	0	0	0	0	0	0	0	0
chr11|32979414|32995095|+	QSER1	0	0	0	0.25712	0	0	0	0	0	0	0	0	0	0	0	0	0	0	0	0	0	0	0	0	0	0	0	0	0	0	0	0	0	0	0	0	0	0	0	0	0	0	0	0	0	0	0	0
chr11|33065295|33076271|+	TCP11L1	0	0	0	0	0	0	0	0	0	0	0	0	0	0	0	0	0	0	0	0	0	0	0	0	0	0	0	0	2.59201	0	0	0	0	4.56709	0	0	0	0	0	0	0	0	0	0	0	0	0	0
chr11|33083075|33094199|+	TCP11L1	0	0	0	0	0	0	0.106454	0	0	0	0	0	0	0	0	0	0	0	0	0	0	0	0	0	0	0	0	0	0	0	0	0	0	0	0	0	0	0	0	0	0	0	0	0	0	0	0	0
chr11|33123722|33127610|-	CSTF3	0	0	0	0	0	0	0	0	0	0	0	0	0	0	0	0	0	0	0	0	0	0	0	0	0	0	0	0	0	0	0	0	1.9728	0	0	0	0	0	0	0	0	0	0	0	0	0	0	0
chr11|33123722|33129964|-	CSTF3	0	0	0	0	0	0	0	0.0953872	0	0	0	0	0	0	0	0	0	0	0	0	0	0	0	0	0	0	0	0	0	0	0	0	0	0	0	0	0	0	0	0	0	0	0	0	0	0	0	0
chr11|33127112|33127610|-	CSTF3	0	0	0	0	0	0	0	0	0	0	0	0	0	0	0	0	0	0	0	0	0	0	0	1.6042	0	0	0	0	0	0	0	0	0	0	0	0	0	0	0	0	0	0	0	0	0	0	0	0
chr11|33307958|33309057|+	HIPK3	2.19678	1.91043	3.08659	0	3.38572	3.47387	0	3.14778	3.17291	0.370031	2.11977	0.128781	0	0.221416	0.406626	0	10.9191	0	0	0	0	0	0	2.4063	1.86119	0	6.97187	15.8781	0	12.9863	6.20758	25.0664	33.5376	7.61182	44.995	34.3301	0	0	0	0	0	99.6818	0	0	0	0	0	0
chr11|33307958|33350179|+	HIPK3	0	0	0	0	0	0.074707	0	0.0953872	0	0	0	0	0	0	0	0	0	0	0	0	0	0	0	0	0	0	0	0	0	0	0	0	0	0	0	0	0	0	0	0	0	0	0	0	0	0	0	0
chr11|33358620|33363232|+	HIPK3	0	0	0	0	0	0	0	0.0953872	0	0	0	0	0	0	0	0	0	0	0	0	0	0	0	0	0	0	0	0	0	0	0	0	0	0	0	0	0	0	0	0	0	0	0	0	0	0	0	0
chr11|33360302|33363232|+	HIPK3	0	0	0.342955	0	0	0	0	0	0	0	0	0	0	0	0	0	0	0	10.2137	0	0	0	0	0	0	0	0	0	0	0	0	0	0	0	0	0	0	0	0	0	0	0	0	0	0	0	0	0
chr11|34093272|34098189|+	CAPRIN1	0	0	1.88625	0	0	0.298828	0	0.190774	0	0	0.454236	0	0	0.13285	0.101657	0	0	0	0	0	0	0	0	0	0	1.0728	0	0	0	0	0	0	41.4288	0	0	1.7165	0	0	0	0	0	0	0	0	0	0	0	0
chr11|34093272|34112225|+	CAPRIN1	0	0	0	0	0	0	0	0	0	0	0	0	0	0	0	0	0	0	0	0	0	0	0	0	0	0	0	0	0	0	0	0	1.9728	0	0	0	0	0	0	0	0	0	0	0	0	0	0	0
chr11|34097782|34098189|+	CAPRIN1	0	0	0	0	0	0	0	0	0	0	0	0	0	0	0	0	0	0	0	0	0	0	0	0	0	0	0	0	0	0	0	0	1.9728	0	0	0	0	0	0	0	0	0	0	0	0	0	0	0
chr11|34101174|34118843|+	CAPRIN1	0	0	0	0	0	0	0	0	0	0	0	0	0	0	0	0	0	0	0	0	0	0	0	0	0	0	0	0	0	0	0	0	0	0	7.29648	0	0	0	0	0	0	0	0	0	0	0	0	0
chr11|34104371|34104588|+	CAPRIN1	0	0	0	0	0	0	0	0	0	0	0	0	0	0	0	0	0	0	0	0	0	0	0	0	0	0	0	0	0	0	0	0	1.9728	0	0	0	0	0	0	0	0	0	0	0	0	0	0	0
chr11|34104371|34111003|+	CAPRIN1	0	0	0	0	0	0	0	0	0	0	0	0	0	0	0	0	0	0	4.37729	0	0	0	0	1.6042	0	0	0	0	0	0	0	0	7.8912	0	0	6.86601	0	0	0	0	0	0	0	0	0	0	0	0
chr11|34107610|34107960|+	CAPRIN1	0	0	0	0	0	0	0	0	0	0.277523	0.227118	0	0	0	0	0	0	0	0	0	0	0	0	0	0	0	0	0	0	6.99262	0	0	0	0	0	0	0	0	0	0	0	0	0	0	0	0	0	0
chr11|34107610|34113603|+	CAPRIN1	0	0	0	0	0	0	0	0	0	0	0	0	0	0	0	0	0	0	0	0	0	0	0	0	0	0	5.5775	2.64635	0	0	0	0	0	0	0	0	0	0	0	0	0	0	0	0	0	0	0	0
chr11|34110941|34112225|+	CAPRIN1	0	0	0	0	0	0	0	0	0	0	0	0	0	0	0	0	0	0	0	0	0	0	0	0	0	0	0	0	0	13.9852	0	0	0	0	0	0	0	0	0	0	0	0	0	0	0	0	0	0
chr11|34110941|34113603|+	CAPRIN1	0	0	0	0	0	0	0	0	0	0	0	0	0	0	0	0	0	0	0	0	0	0	0	0	0	0	4.18312	0	0	0	0	0	0	0	0	0	0	0	0	0	0	0	0	0	0	0	0	0
chr11|34111725|34113603|+	CAPRIN1	0	0	0	0	0.0953725	0	0	0	0	0	0	0	0	0	0	0	0	0	0	0	0	0	0	0	0	0	0	0	0	11.9873	0	0	0	0	0	0	0	0	0	0	0	0	0	0	0	0	0	0
chr11|34952950|34982065|+	PDHX	0	0	0	0	0	0	0	0	0	0	0	0	0	0	0	0	0	0	0	0	0	0	0	0	0	0	0	2.64635	0	0	0	0	0	0	0	0	0	0	0	0	0	0	0	0	0	0	0	0
chr11|34952950|34999729|+	PDHX	0	0	0	0	0	0.074707	0	0	0	0	0	0	0	0	0	0	0	0	0	0	0	0	0	0	0	0	0	0	0	0	0	0	0	0	0	0	0	0	0	0	0	0	0	0	0	0	0	0
chr11|34952950|35006275|+	PDHX	0	0	0	0	0	0	0	0	0	0	0	0	0	0	0	0	0	0	0	0	0	0	0	0	0	0	0	0	0	0	0	0	0	0	3.64824	3.43301	0	0	0	0	0	0	0	0	0	0	0	0
chr11|34978930|34988361|+	PDHX	0	0	0	0	0	0	0	0.0953872	0	0	0	0	0	0	0	0	0	0	0	0	0	0	0	0	0	0	0	0	0	0	0	0	0	0	0	0	0	0	0	0	0	0	0	0	0	0	0	0
chr11|34978930|34999729|+	PDHX	0	0	0	0	0.143059	0.261474	0	0.190774	0	0	0.605649	0.128781	0	0	0	0	0	0	10.2137	0	0	0	0	0	0	0	0	0	0	0	0	5.89797	2.9592	0	3.64824	1.7165	0	0	0	0	0	0	0	0	0	0	0	0
chr11|34978930|35006275|+	PDHX	0	0	0	0	0	0	0	0	0	0	0.227118	0	0	0	0	0	0	0	0	0	0	0	0	0	0	0	0	0	0	0	0	0	0	0	0	0	0	0	0	0	0	0	0	0	0	0	0	0
chr11|34991685|35006275|+	PDHX	0.337966	0	0	0	0	0	0	0	0	0	0.227118	0	0	0	0	0	0	0	0	1.86179	0	0	0	0	0	0	11.155	0	0	0	1.77359	0	5.9184	0	0	0	0	0	0	0	0	0	0	0	0	0	0	0
chr11|35211519|35211667|+	CD44	0	0	0	0	0	0	0	0	0	0	0	0	0	0	0	0	3.63971	0	0	0	0	0	0	0	0	0	0	0	0	0	0	0	0	0	0	0	0	0	0	0	0	0	0	0	0	0	0	0
chr11|35222628|35226187|+	CD44	0	0	0	0	0	0.11206	0	0	0	0	0	0	0	0	0	0	0	0	0	0	0	0	0	0	0	0	0	0	0	0	0	0	0	0	0	0	0	0	0	0	0	0	0	0	0	0	0	0
chr11|35706806|35747711|+	TRIM44	0	0	0	0.3214	0	0	0	0	0	0	0	0	0	0	0	0	0	0	0	0	0	0	0	0	0	0	0	0	0	0	0	0	0	0	0	0	0	0	0	0	0	0	0	0	0	0	0	0
chr11|35747471|35747711|+	TRIM44	0	0	0	0	0	0	0	0	0	0	0	0	0	0	0	0	0	0	0	0	0	0	0	0	0	0	0	0	0	13.9852	0	0	0	0	0	11.1573	0	0	0	0	0	0	0	0	0	0	0	0
chr11|36103202|36120011|+	LDLRAD3	0	0	0.342955	0	0.0953725	0.074707	0	0	0	0	0	0	0	0	0	0	0	0	26.2637	0	0	0	0	0	0	0	0	0	0	0	0	0	0	0	0	2.57475	0	0	0	0	0	0	0	0	0	0	0	0
chr11|36248634|36248980|+	LDLRAD3	0	0.716412	0	0	0	0.149414	0.106454	0.0953872	0	0.555046	0.151412	0	0	0	0	0	0	0	0	0	0	0	0	0	0	0	0	5.29269	0	0	0	0	1.9728	0	10.9447	2.57475	0	0	0	8.51432	0	0	0	0	0	0	13.6624	0
chr11|36422546|36459026|+	PRR5L	0	0	0	0	0.143059	0	0	0	0	0	0	0	0	0	0	0	0	0	0	0	0	0	0	0	0	0	0	0	0	0	0	0	0	0	0	0	0	0	0	0	0	0	0	0	0	0	0	0
chr11|36514100|36523087|-	TRAF6	0	0	0	0	0	0	0	0	0.264409	0	0	0	0	0	0	0	0	0	0	0	0	0	0	0	0	0	0	0	0	0	0	0	0	0	0	0	0	0	0	0	0	0	0	0	0	0	0	0
chr11|36654833|36669705|+	C11orf74	0	0	0	0	0.0953725	0	0	0	0	0	0	0	0	0	0	0	0	0	0	0	0	0	0	0	0	0	0	0	0	0	0	0	0	0	0	0	0	0	0	0	0	0	0	0	0	0	0	0
chr11|3712576|3714605|-	NUP98	0	0	0	0	0.0953725	0	0	0	0	0	0	0	0	0	0	0	0	0	0	0	0	0	0	0	0	0	0	0	0	0	0	0	0	0	0	0	0	0	0	0	0	0	0	0	0	0	0	0
chr11|3712576|3716836|-	NUP98	0	0	0	0	0	0	0	0	0	0	0	0	0	0	0	0	0	0	0	0	0	0	0	0	0	0	0	0	5.18403	0	0	0	0	0	0	0	0	0	0	0	0	0	0	0	0	0	0	0
chr11|3723692|3727857|-	NUP98	0	0	0	0	0	0	0	0	0	0	0	0	0	0	0	0	0	0	0	0	9.37866	0	0	0	0	0	0	0	0	0	0	0	0	0	0	0	0	0	0	0	0	0	0	0	0	0	0	0
chr11|3723692|3735225|-	NUP98	0	0	0	0	0	0	0	0	0	0	0	0	0	0	0	0	0	0	0	0	0	0	0	0	0	0	0	0	0	0	0	0	1.9728	0	0	0	0	0	0	0	0	0	0	0	0	0	0	0
chr11|3723890|3724001|-	NUP98	0	0	0	0	0	0	0	0	0	0	0	0	0	0	0	0	0	0	0	0	0	0	0	0	0	0	0	0	0	0	0	0	0	0	0	3.43301	0	0	0	0	0	0	0	0	0	0	0	0
chr11|3726429|3774638|-	NUP98	0	0	0	0	0.0953725	0	0	0	0	0	0	0	0	0	0	0	0	0	0	0	0	0	0	0	0	0	0	0	0	0	0	0	0	0	0	0	0	0	0	0	0	0	0	0	0	0	0	0
chr11|3741941|3774638|-	NUP98	0	0	0.514432	0	0	0	0	0	0	0	0	0	0	0	0	0	0	0	0	0	0	0	0	0	0	0	0	0	0	0	0	0	0	0	0	0	0	0	0	0	0	0	0	0	0	0	0	0
chr11|3752620|3752808|-	NUP98	0	0	0	0	0	0	0	0	0	0	0	0	0	0	0	0	0	4.75336	0	0	0	0	0	0	0	0	0	0	2.59201	6.99262	0	2.94898	0	0	7.29648	1.7165	0	0	0	0	0	0	0	0	0	0	0	0
chr11|3752620|3756554|-	NUP98	0	0	0	0	0	0	0	0	0	0	0	0	0	0	0	0	0	0	0	0	0	0	0	0	0	0	0	0	0	0	3.54719	0	1.9728	0	0	0	0	0	0	0	0	0	0	0	0	0	0	0
chr11|3752620|3765879|-	NUP98	0	0	0	0	0	0	0	0	0	0	0	0	0	0	0	0	0	0	0	0	0	1.60664	0	0	0	0	0	0	0	0	0	0	0	0	0	0	0	0	0	0	0	0	0	0	0	0	0	0
chr11|3752620|3774638|-	NUP98	0	0	0	0	0	0	0	0.143081	0	0	0.151412	0.128781	0	0	0	0	0	0	0	0	0	0	0	0	0	0	0	0	0	0	0	0	0	0	0	0	0	0	0	0	0	0	0	0	0	0	0	0
chr11|3756420|3774638|-	NUP98	0	0	0	0	0	0	0	0	0	0	0	0	0	0	0	0	0	0	0	0	0	0	0	0	0	0	2.78875	0	0	0	0	0	3.9456	0	0	0	0	0	0	0	0	0	0	0	0	0	0	0
chr11|3789810|3789974|-	NUP98	0	0	0	0	0	0	0	0	0	0	0	0	0	0	0	0	0	0	0	0	0	0	0	0	0	0	2.78875	0	0	0	0	0	0	0	3.64824	0	0	0	0	0	0	0	0	0	0	0	0	0
chr11|3789810|3793158|-	NUP98	0	0	0	0	0	0	0	0	0	0	0	0	0	0	0	0	0	0	0	0	0	0	0	0	0	0	0	0	0	0	0	0	0	0	0	0	0	0	0	0	0	0	0	0	0	0	0	0
chr11|3789810|3797251|-	NUP98	0	0	0	0	0	0.074707	0	0	0	0	0.151412	0	0.102008	0	0	0	0	0	0	0	0	0	0	0	0	0	0	0	2.59201	0	0	0	0	0	0	0	0	0	0	0	0	0	0	0	0	0	0	0
chr11|3794861|3797251|-	NUP98	0	0	0	0	0	0.074707	0	0	0	0	0	0	0	0	0	0	0	0	0	0	0	0	0	0	0	0	0	0	0	0	0	0	0	0	0	0	0	0	0	0	0	0	0	0	0	0	0	0
chr11|40313604|40313742|-	LRRC4C	0	0	0	0	0	0	0	0	0	0	0	0	0	0	0	0	0	0	0	0	0	0	0	2.4063	0	0	0	0	0	0	0	0	0	0	0	0	0	0	0	0	0	0	0	0	0	0	0	0
chr1|14042035|14068652|+	PRDM2	0	0	0	0	0.143059	0.261474	0	0	0	0	0.151412	0	0	0	0	0	0	0	0	0	6.25244	0	0	0	0	0	0	0	0	0	0	0	0	0	0	0	0	0	0	0	0	0	0	0	0	0	0	0
chr1|14042035|14075982|+	PRDM2	0	0	0	0	0	0.298828	0	0	0	0	0.227118	0	0	0	0	0	0	0	0	0	0	0	0	0	0	0	0	0	0	1.99789	0	0	0	0	0	0	0	0	0	0	0	0	0	0	0	0	0	0
chr1|14042035|14099683|+	PRDM2	0	0	0	0	0.0953725	0	0	0	0	0	0	0	0	0	0	0	0	0	0	0	0	0	0	0	0	0	0	0	0	0	0	0	0	0	0	0	0	0	0	0	0	0	0	0	0	0	0	0
chr11|4045102|4070838|+	STIM1	0	0	0	0	0	0	0	0	0	0	0	0	0	0	0	0	0	0	0	0	0	0	0	0	0	0	0	0	0	0	0	0	0	0	6.0804	0	0	0	0	0	0	0	0	0	0	0	0	0
chr1|14057494|14068652|+	PRDM2	0	0	0	0	0.0953725	0.336181	0	0	0	0	0	0	0	0	0	0	0	0	0	0	0	0	0	3.2084	0	0	0	0	0	0	0	0	0	0	12.1608	0	0	0	0	0	0	0	0	0	0	0	0	0
chr1|14057494|14075982|+	PRDM2	0	0	0	0	0.0953725	0.186767	0	0	0	0	0	0	0	0	0	0	0	0	0	0	0	0	0	0	0	0	0	2.64635	0	0	0	0	0	0	3.64824	0	0	0	0	0	0	0	0	0	0	0	0	0
chr1|14075855|14109326|+	PRDM2	0	0	0	0	0	0	0.106454	0	0	0	0	0	0	0	0	0	0	0	0	0	0	0	0	0	0	0	0	0	0	0	0	0	0	0	0	0	0	0	0	0	0	0	0	0	0	0	0	0
chr11|4076755|4095909|+	STIM1	0	0	0	0	0	0	0	0	0	0	0	0	0	0	0	0	0	0	0	0	0	0	0	0	0	0	0	0	0	0	0	0	0	0	0	1.7165	0	0	0	0	0	0	0	0	0	0	0	0
chr11|4091255|4095909|+	STIM1	0	0	0	0	0	0.074707	0	0	0	0	0	0	0	0	0	0	0	0	0	0	0	0	0	0	0	0	0	0	0	0	0	0	0	0	0	0	0	0	0	0	0	0	0	0	0	0	0	0
chr1|14095533|14099683|+	PRDM2	0	0	0	0	0	0	0	0	0	0	0.227118	0	0	0	0	0	0	0	0	0	0	0	0	0	0	0	0	0	0	0	0	0	0	0	0	0	0	0	0	0	0	0	0	0	0	0	0	0
chr1|14095612|14099683|+	PRDM2	0	0	0	0.12856	0	0	0	0	0	0	0	0	0	0	0	0	0	0	0	0	0	0	0	0	0	0	0	0	0	0	0	0	0	0	0	0	0	0	0	0	0	0	0	0	0	0	0	0
chr1|14095612|14109326|+	PRDM2	0	0	0	0	0.238431	0	0	0	0	0	0.227118	0	0	0	0	0	0	0	0	0	0	0	0	0	0	0	0	0	0	0	0	0	0	0	0	0	0	0	0	0	0	0	0	0	0	0	0	0
chr1|14099572|14109326|+	PRDM2	0	0	0	0	0	0.074707	0.159681	0.286162	0	0	0	0	0	0	0	0	0	0	7.29548	0	0	0	0	0	0	0	0	0	0	0	0	0	0	0	12.1608	0	0	0	0	0	0	0	0	0	0	0	0	0
chr11|4103581|4103742|+	STIM1	0	0	0	0	0	0	0	0	0	0	0	0	0	0	0	0	0	0	0	0	0	0	0	0	0	0	2.78875	0	0	0	0	0	0	0	0	0	0	0	0	0	0	0	0	0	0	0	0	0
chr1|14104912|14109326|+	PRDM2	0.337966	0	0.514432	0	0.0953725	0.298828	0	0	0	0	0	0.128781	0	0	0	0	0	0	0	0	0	0	0	0	0	0	0	0	0	0	0	0	0	0	6.0804	0	0	0	0	0	0	0	0	0	0	0	0	0
chr11|4123222|4133292|+	RRM1	0	0	0	0	0	0	0	0	0	0	0	0	0	0	0	0	0	0	0	0	0	0	0	0	0	0	0	0	0	0	0	0	0	0	2.43216	0	0	0	0	0	0	0	0	0	0	0	0	0
chr11|41244346|41244558|-	LRRC4C	0	0	0	0	0	0	0	0	0	0	0	0	0	0	0	0	0	0	0	0	0	0	0	0	0	0	0	0	0	0	0	10.3214	0	0	0	0	0	0	0	0	0	0	0	0	89.4418	0	0	0
chr11|41877607|41877795|+	RP11-375D13.4	0	0	0	0	0	0	0	0	0	0	0	0	0	0	0	0	0	0	0	0	9.37866	0	0	0	0	0	0	0	0	0	0	0	0	0	0	0	0	0	0	0	0	0	0	0	0	0	0	0
chr1|143231561|143231725|+	RP11-782C8.1	0	0	0	0	0	0	0	0	0	0	0	0	0	0	0	0	0	0	0	0	0	0	0	0	0	0	0	0	0	0	0	0	0	6.08946	0	0	0	0	0	0	0	0	0	0	0	0	0	0
chr11|43348056|43357544|+	API5	0	0	0	0	0	0	0	0	0	0	0	0	0	0	0	0	0	0	0	0	0	0	0	0	0	0	0	0	0	0	0	0	2.9592	0	0	2.57475	0	0	0	0	0	0	0	0	0	0	0	0
chr11|43400782|43411371|+	TTC17	0	0	0	0	0	0	0	0	0	0	0	0	0	0	0	0	0	0	0	0	0	0	0	0	0	0	0	0	0	0	0	0	1.9728	0	0	0	0	0	0	0	0	0	0	0	0	0	0	0
chr1|143467440|143467570|-	RP11-435B5.4	0	0	0	0	0	0	0	0	0	0	0	0	0	0	0	0	0	0	0	0	0	0	0	0	0	0	0	7.93904	0	0	0	0	0	0	0	0	0	0	0	0	0	0	0	0	0	0	0	0
chr11|43836986|43861614|+	HSD17B12	0	0	0	0	0.0953725	0	0	0	0	0	0	0	0	0	0	0	0	0	0	0	0	0	0	0	0	0	0	0	0	0	0	0	0	0	0	0	0	0	0	0	0	0	0	0	0	0	0	0
chr11|43852525|43861614|+	HSD17B12	0	0	0	0	0	0	0	0	0	0	0	0	0	0	0	0	0	0	0	0	0	0	0	0	0	0	0	0	0	0	0	0	0	0	3.64824	0	0	0	0	0	0	0	0	0	3.80603	0	0	0
chr11|43904132|43911378|+	ALKBH3	0	0	0	0	0	0	0	0.0953872	0	0	0.227118	0	0	0	0	0	0	0	0	0	0	0	0	0	0	0	0	0	0	0	0	0	0	0	0	0	0	0	0	0	0	0	0	0	0	0	0	0
chr1|143915699|143916308|+	SRGAP2B	0	0	0	0	0	0	0	0	0	0	0	0	0	0	0	0	0	0	0	1.86179	0	0	0	0	0	0	0	0	0	0	0	0	0	0	0	0	0	0	0	0	0	0	0	0	0	0	0	0
chr11|43942195|43942423|-	ALKBH3-AS1	0	0	0	0	0	0	0	0	0	0	0	0	0	0	0	0	0	0	0	0	0	0	0	0	0	1.0728	0	0	0	0	0	0	0	0	0	0	0	0	0	0	0	0	0	0	0	0	0	0
chr11|44129232|44135851|+	EXT2	0	0	0	0	0	0	0	0.0953872	0	0	0	0	0	0	0	0	0	0	0	0	0	0	0	0	0	0	0	0	0	0	0	0	0	0	0	0	0	0	0	0	0	0	0	0	0	0	0	0
chr11|44129232|44193292|+	EXT2	0	0	0	0	0.0953725	0	0	0	0	0	0	0	0	0	0	0	0	0	0	0	0	0	0	0	0	0	0	0	0	0	0	0	0	0	0	0	0	0	0	0	0	0	0	0	0	0	0	0
chr1|144575521|144575734|+	CH17-78J1.1	0	0	0	0	0	0	0	0	0	0	0	0	0	0	0	0	0	0	0	0	0	0	0	0	0	0	0	0	0	0	0	2.94898	0	0	0	0	0	0	0	0	0	0	0	0	0	0	0	0
chr1|144606510|144606655|+	RP11-640M9.2	0	0	0	0	0	0	0	0	0	0	0	0	0	0	0	0	0	0	0	0	0	0	0	0	0	0	0	0	0	0	0	0	0	0	0	0	0	0	0	0	0	0	0	0	0	0	0	0
chr11|44640273|44640399|+	CD82	0	0	0	0	0	0	0	0	0	0	0	0	0	0	0	0	0	0	0	0	0	0	0	0	1.86119	0	0	0	0	0	0	0	0	0	0	0	0	0	0	0	0	0	0	0	0	0	0	0
chr11|44748063|44748213|+	TSPAN18	0	0	0	0	0	0	0	0	0	0	0	0	0	0	0	0	0	0	0	0	0	0	0	0	1.86119	0	0	0	0	0	0	0	0	0	0	0	0	0	0	0	0	0	0	0	0	0	0	0
chr11|44748063|44748223|+	TSPAN18	0	0	0	0	0	0	0	0	0	0	0	0	0	0	0	0	0	0	0	0	0	4.81993	0	0	0	0	0	0	0	0	0	0	0	0	0	0	0	0	0	0	0	0	0	0	0	0	0	0
chr1|144826286|144826468|+	NBPF9	0	0	0	0	0	0	0	0	0	0	0	0	0	0	0	0	0	0	0	0	0	0	0	0	1.86119	0	0	0	0	0	0	0	0	0	0	0	0	0	0	0	0	0	0	0	0	0	0	0
chr1|144909868|144918991|-	PDE4DIP	0	0	0	0	0	0	0	0	0	0	0.227118	0	0	0	0	0	0	0	0	0	0	0	0	0	0	0	0	0	0	0	0	0	0	0	0	0	0	0	0	0	0	0	0	0	0	0	0	0
chr1|144909868|144922638|-	PDE4DIP	0	0	0	0	0	0.074707	0	0	0	0	0	0	0	0	0	0	0	0	0	0	0	0	0	0	0	0	0	0	0	0	0	0	0	0	0	0	0	0	0	0	0	0	0	0	0	0	0	0
chr1|144917818|144922047|-	PDE4DIP	0	0	0	0	0	0	0	0	0	0	0	0	0	0	0	0	0	0	0	0	0	0	0	0	0	0	0	0	0	0	0	0	2.9592	0	0	0	0	0	0	0	0	0	0	0	0	0	0	0
chr1|144921834|144922638|-	PDE4DIP	0	0	0	0	0	0.149414	0	0	0	0	0	0	0	0	0	0	0	0	0	0	0	0	0	0	0	0	0	0	0	0	0	0	0	0	0	0	0	0	0	0	0	0	0	0	0	0	0	0
chr1|144994590|145021167|-	PDE4DIP	0	0	0	0	0.0953725	0	0	0	0	0	0	0	0	0	0	0	0	0	0	0	0	0	0	0	0	0	0	0	0	0	0	0	0	0	0	0	0	0	0	0	0	0	0	0	0	0	0	0
chr1|145039426|145039589|-	PDE4DIP	0	0	0	0	0	0	0	0	0	0	0	0	0	0	0	0	0	0	0	0	0	0	0	0	0	0	0	0	0	0	0	0	1.9728	0	0	0	0	0	0	0	0	0	0	0	0	0	0	0
chr1|145104017|145104184|+	SEC22B	0	0	0	0	0	0	0	0	0	0	0	0	0	0	0	0	3.63971	0	0	0	0	0	0	0	0	0	0	0	0	0	0	0	0	0	0	0	0	0	0	0	0	0	0	0	0	0	0	0
chr1|145227040|145248894|+	NOTCH2NL	0	0	0	0	0	0.074707	0	0	0	0.277523	0	0	0	0	0	0	0	0	51.0684	0	0	0	0	0	0	0	0	0	0	0	0	0	0	0	0	0	0	0	0	0	0	0	0	0	0	0	0	0
chr1|145248894|145249052|+	NOTCH2NL	0	0	0	0	0	0	0	0	0	0	0	0	0	0	0	0	5.45957	0	0	0	0	0	0	0	0	0	0	0	0	0	0	0	0	0	0	0	0	0	0	0	0	0	0	0	0	0	0	0
chr1|145273184|145281704|+	NOTCH2NL	0	0	0	0	0	0	0	0	0	0	0	0	0	0	0.203313	0	0	0	0	0	0	0	0	0	0	0	0	0	0	0	0	0	0	0	0	0	0	0	0	0	0	0	0	0	0	0	0	0
chr11|45290758|45290957|-	SYT13	0	0	0	0	0	0	0	0	0	0	0	0	0	0	0	0	5.45957	0	0	0	0	0	0	0	0	0	0	0	0	0	0	0	0	0	0	0	0	0	0	0	0	0	0	0	0	0	0	0
chr1|145376837|145377016|-	RP11-458D21.1	0	0	0	0	0	0	0	0	0	0	0	0	0	0	0	0	0	0	0	0	0	0	0	0	0	0	0	0	3.88802	0	0	0	0	0	0	0	0	0	0	0	0	0	0	0	0	0	0	0
chr1|145414878|145415037|+	HFE2	0	0	0	0	0	0	0	0	0	0	0	0	0	0	0	0	0	0	0	0	0	0	0	0	0	0	0	0	0	0	0	0	0	0	0	0	0	0	0	0	0	0	0	0	0	0	0	0
chr1|145415838|145415959|+	HFE2	0	0	0	0	0	0	0	0	0	0	0	0	0	0	0	0	3.63971	0	0	0	0	0	0	0	0	0	0	0	0	0	0	0	0	0	0	0	0	0	0	0	0	0	0	0	0	0	0	0
chr1|145440631|145441053|+	TXNIP	0	0	0	0	0	0	0	0	0	0	0	0	0	0	0	0	0	0	0	0	0	0	0	0	0	0	0	0	0	0	0	0	0	0	0	4.29126	0	0	0	0	0	0	0	0	0	0	0	0
chr1|145459651|145460263|-	POLR3GL	0	0	0	0	0.143059	0.074707	0.106454	0.143081	0	0	0	0	0	0	0	0	0	0	0	0	0	0	0	0	0	0	0	0	0	0	0	0	0	0	0	0	0	0	0	0	0	0	0	0	0	0	19.8725	0
chr1|145487303|145492375|+	LIX1L	0	0	0	0	0	0	0	0	0	0	0	0	0	0	0	0	0	0	0	0	0	0	0	0	0	0	0	0	0	0	0	2.94898	0	0	7.29648	0	0	0	0	0	0	0	0	0	0	0	0	0
chr1|145534286|145534430|+	ITGA10	0	0	0	0	0	0	0	0	0	0	0	0	0	0	0	0	0	0	0	0	0	0	0	0	1.86119	0	0	0	0	0	0	0	0	0	0	0	0	0	0	0	0	0	0	0	0	0	0	0
chr1|145534286|145534453|+	ITGA10	0	0	0	0	0	0	0	0	0	0	0	0	0	0	0	0	0	0	0	0	0	0	0	0	0	0	0	0	0	0	0	0	0	0	0	0	0	0	0	0	0	0	0	0	0	0	0	0
chr11|45554773|45554972|-	RP11-958J22.1	0	0	0	0	0	0	0	0	0	0	0	0	0	0	0	0	0	0	0	0	0	0	0	0	0	0	0	0	0	0	0	0	0	7.61182	0	0	0	0	0	0	0	0	0	0	0	0	0	0
chr1|145578479|145578608|+	PIAS3	0	0	0	0	0	0	0	0	0	0	0	0	0	0	0	0	0	0	0	0	0	0	0	0	0	0	0	0	0	0	0	0	0	0	0	4.29126	0	0	0	0	0	0	0	0	0	0	0	0
chr1|145594038|145595220|-	POLR3C	0.337966	0	0.857387	0.12856	0.143059	0	0	0	0	0	0	0	0	0	0	0	0	0	0	0	0	0	0	0	0	0	8.36625	0	0	0	0	0	8.8776	0	0	1.7165	0	0	0	0	0	0	0	0	0	0	0	0
chr1|145594038|145597054|-	POLR3C	0	0	0	0	0	0	0	0	0	0	0	0	0	0	0	0	0	0	0	0	0	0	0	0	0	0	0	0	0	0	0	0	0	0	0	14.5903	0	0	0	0	0	0	0	0	0	0	0	0
chr1|145596903|145598616|-	POLR3C	0	0	0	0	0	0.074707	0	0	0	0	0	0	0	0	0	0	0	0	0	0	0	0	0	0	0	0	0	0	0	0	0	0	0	0	0	0	0	0	0	0	0	0	0	0	0	0	0	0
chr1|145608107|145608507|-	POLR3C	0	0	0	0	0	0	0.106454	0	0	0	0	0	0	0	0	0	0	0	0	0	0	0	0	0	0	0	0	0	0	0	0	0	0	0	0	0	0	0	0	0	0	0	0	0	0	0	0	0
chr1|145646114|145650540|+	RNF115	0	0	0	0	0	0	0	0	0	0	0	0	0	0	0	0	0	0	0	0	0	0	0	0	0	0	0	0	0	0	0	0	0	9.13418	2.43216	0	0	0	0	0	0	0	0	0	0	0	0	0
chr1|145646114|145663367|+	RNF115	0	0	0	0	0	0.074707	0	0	0	0	0	0	0	0	0	0	0	0	0	0	0	0	3.60594	0	0	0	4.18312	0	0	1.99789	0	0	12.8232	0	0	0	0	0	0	0	0	0	0	0	0	0	0	0
chr1|145646114|145687091|+	RNF115	0	0	0	0	0	0	0	0	0	0	0	0	0	0	0	0	0	0	0	0	0	0	0	0	0	0	0	0	0	0	0	0	2.9592	0	0	0	0	0	0	0	0	0	0	0	0	0	0	0
chr1|145769407|145803388|-	GPR89A	0	0	0	0	0	0	0	0	0	0	0	0	0	0	0	0	0	0	0	0	0	0	0	0	0	0	0	0	0	0	0	0	7.8912	0	0	0	0	0	0	0	0	0	0	0	0	0	0	0
chr1|145787771|145791170|-	GPR89A	0	0	0	0	0	0.186767	0	0.143081	0	0	0	0	0	0	0	0	0	3.1689	18.9683	1.86179	0	0	3.60594	0	2.79179	0	0	2.64635	0	0	0	0	11.8368	0	2.43216	0	0	0	0	0	0	0	0	0	0	0	0	0
chr11|45825971|45826066|+	SLC35C1	0	0	0	0	0	0.11206	0	0	0	0	0	0	0	0	0	0	0	0	0	0	0	0	0	0	0	0	0	0	0	0	0	0	0	0	0	0	0	0	0	0	0	0	0	0	0	0	0	0
chr11|45883610|45893784|+	CRY2	0	0	0	0	0.38149	0.11206	0	0	0	0	0	0	0	0	0.254141	0	0	0	0	0	0	0	0	0	0	0	0	0	0	0	0	0	0	0	0	0	0	0	0	26.962	0	0	0	0	0	0	0	0
chr1|145897084|145900490|+	GPR89C	0	0	0	0	0	0	0	0.0953872	0	0	0	0	0	0	0	24.7322	0	0	0	0	0	0	0	0	0	0	0	0	0	0	0	0	2.9592	0	0	2.57475	0	0	0	0	0	0	0	22.8065	0	0	0	0
chr1|145900490|145900675|+	GPR89C	0	0	0	0	0	0	0	0	0	0	0	0	0	0	0	0	0	0	0	0	0	0	0	0	0	0	0	0	0	0	0	0	0	0	0	0	0	0	0	0	0	0	0	0	0	12.1541	0	0
chr11|45958044|45959863|-	PHF21A	0	0	0	0	0	0	0	0	0	0	0	0	0	0	0	0	0	0	0	0	0	0	0	0	0	0	0	0	0	0	0	0	0	0	0	3.43301	0	0	0	0	0	0	0	0	0	0	0	0
chr11|45986865|46001517|-	PHF21A	0	0	0	0	0	0	0	0	0	0.647554	0	0	0	0	0	0	0	0	0	0	0	0	0	0	0	0	0	0	0	0	0	0	0	0	0	0	0	0	0	0	0	0	0	0	0	0	0	0
chr11|46001310|46001517|-	PHF21A	0	0	0	0	0	0	0	0	0	0	0	0	0	0	0	0	0	0	0	0	0	0	0	0	0	0	8.36625	5.29269	0	0	0	0	0	0	0	0	0	0	0	0	0	0	0	0	0	0	0	0
chr11|460186|479152|+	PTDSS2	0	0	0	0	0.0953725	0	0	0	0	0	0	0	0	0	0	0	0	0	0	0	0	0	0	0	0	0	0	0	0	0	0	0	0	0	0	0	0	0	0	0	0	0	0	0	0	0	0	0
chr11|46098304|46105853|-	PHF21A	0	0.477608	0	0	0	0	0	0	0	0	0	0	0	0	0	0	0	0	0	0	0	0	0	0	0	0	0	0	0	0	0	0	0	0	0	0	0	0	0	0	0	0	0	0	0	0	0	0
chr11|46098304|46113774|-	PHF21A	0	0	0	0	0.429176	0.485595	0.266135	0.190774	0	0	0.151412	0	0	0	0	0	12.739	0	0	1.86179	0	0	0	0	0	1.6092	13.9437	7.93904	0	15.9831	1.77359	0	35.5104	7.61182	34.0503	16.3068	0	0	0	0	0	0	0	0	0	0	0	0
chr11|46098304|46140351|-	PHF21A	0	0	0	0	0	0	0	0	0	0	0	0	0	0	0	0	0	0	0	0	0	0	0	0	0	0	0	0	0	0	0	0	1.9728	0	0	0	0	0	0	0	0	0	0	0	0	0	0	0
chr11|46100684|46113774|-	PHF21A	0	0	0	0	0	0	0	0	0	0	0	0	0	0	0	0	0	0	0	0	0	0	0	0	0	0	0	0	0	0	0	2.94898	0	0	0	0	0	0	0	0	0	0	0	0	0	0	0	0
chr11|46105716|46113774|-	PHF21A	0	0	0	0	0	0	0	0	0	0	0	0	0	0	0	0	0	0	0	0	0	0	0	0	0	0	0	0	0	0	0	0	0	0	7.29648	0	0	0	0	0	0	0	0	0	0	0	0	0
chr11|46142341|46142485|-	PHF21A	0	0	0	0	0	0	0	0	0	0	0	0	0	0	0	0	0	0	0	0	0	0	0	0	0	0	0	0	0	0	0	0	0	0	0	2.57475	0	0	0	0	0	0	0	0	0	0	0	0
chr11|46331618|46331775|+	CREB3L1	0	0	0	0	0	0	0	0	0	0	0	0	0	0	0	0	3.63971	0	0	0	0	0	0	0	0	0	0	0	0	0	0	0	0	0	0	0	0	0	0	0	0	0	0	0	0	0	0	0
chr11|46333875|46334470|+	CREB3L1	0.337966	0	0	0	0.286118	0	0	0	0	0	0	0	0	0	0	0	0	0	0	0	0	0	0	0	0	0	0	0	0	0	0	0	0	0	2.43216	0	0	4.51799	0	0	0	0	0	0	0	0	0	0
chr11|46388840|46389629|+	DGKZ	0	0	0	0	0	0	0	0	0	0	0	0	0	0	0	0	0	0	0	0	0	0	0	0	0	0	0	0	0	0	0	0	0	0	2.43216	0	0	0	0	0	0	0	0	0	0	0	0	0
chr11|46404298|46404743|+	MDK	0	0	0	0	0	0	0	0	0	0	0	0	0	0	0.101657	0	0	0	0	0	0	0	0	0	0	0	0	0	0	0	0	0	0	0	0	0	0	0	0	0	0	0	0	0	0	0	0	0
chr11|46455023|46456587|-	AMBRA1	0	0	0	0	0	0.074707	0	0	0	0	0	0	0	0	0	0	0	0	0	0	0	0	0	0	0	0	0	0	0	0	0	0	0	0	0	0	0	0	0	0	0	0	0	0	0	0	0	0
chr11|46515157|46529920|-	AMBRA1	0	0	0	0	0	0	0	0	0	0	0	0	0	0	0	0	0	0	0	0	0	0	0	0	0	0	0	0	0	0	1.77359	0	0	0	0	0	0	0	0	0	0	0	0	0	0	0	0	0
chr11|46515157|46570050|-	AMBRA1	0.337966	0	0	0	0.0953725	0	0	0	0	0	0	0	0	0	0.101657	0	0	0	0	0	0	0	0	0	0	0	0	0	0	0	0	0	0	0	0	0	0	0	0	0	0	0	0	0	0	0	0	0
chr1|146526716|146526856|-	NBPF13P	0	0	0	0	0	0	0	0	0	0	0	0	0	0	0	30.4396	0	0	0	0	0	0	0	0	0	0	0	0	0	0	0	0	0	0	0	0	0	0	0	0	0	0	0	0	0	0	0	0
chr11|46529740|46529920|-	AMBRA1	0	0	0	0	0	0	0	0	0	0	0	0	0	0	0	0	3.63971	0	0	0	0	0	0	0	0	0	0	0	0	0	0	0	0	0	0	0	0	0	0	0	0	0	0	0	0	0	0	0
chr11|46529740|46534363|-	AMBRA1	0	0	0	0	0	0	0	0	0	0	0.151412	0	0	0	0	0	0	0	0	0	0	0	0	0	0	0	0	0	0	0	0	0	0	0	0	8.58252	0	0	0	0	0	0	0	0	0	0	0	0
chr11|46529740|46570050|-	AMBRA1	0	0	0	0	0	0.11206	0	0	0	0	0	0	0	0	0	0	0	0	0	0	0	0	0	0	0	0	0	0	0	0	0	0	0	0	0	0	0	0	0	0	0	0	0	0	0	0	0	0
chr1|146680413|146685037|-	FMO5	0	0	0	0	0	0	0	0	0	0	0	0	0	0	0	0	0	0	0	0	0	0	0	0	0	0	0	0	0	0	0	0	3.9456	0	0	0	0	0	0	0	0	0	0	0	0	0	0	0
chr11|46690126|46690270|+	ATG13	0	0	0	0	0	0	0	0	0	0	0	0	0	0	0	0	0	0	0	0	0	0	0	0	0	0	0	0	0	0	0	0	0	0	0	5.14951	0	0	0	0	0	0	0	0	0	0	0	0
chr11|46709556|46709722|-	ARHGAP1	0	0	0	0	0	0	0	0	0	0	0	0	0	0	0	0	0	0	0	0	0	0	0	0	0	0	6.97187	0	0	0	0	0	0	0	0	0	0	0	0	0	0	0	0	0	0	0	0	0
chr1|146724277|146731572|+	CHD1L	0	0	0	0	0	0.149414	0	0.0953872	0	0	0.151412	0	0	0	0	0	0	0	0	0	0	0	0	0	0	0	0	0	0	0	0	0	5.9184	0	0	0	0	0	0	0	0	0	0	0	0	0	0	0
chr1|146737590|146740537|+	CHD1L	0	0	0	0	0	0	0	0	0	0	0	0	0	0	0	0	0	0	0	0	0	0	0	0	0	0	0	0	0	0	0	0	4.932	0	0	0	0	0	0	0	0	0	0	0	0	0	0	0
chr11|46744729|46745068|+	F2	0	0	0	0	0	0	0	0	0	0	0	0	0	0	0	0	0	0	0	0	0	0	0	0	0	0	0	0	0	0	0	0	1.9728	0	0	0	0	0	0	0	0	0	0	0	0	0	0	0
chr1|146747016|146757164|+	CHD1L	0	0	0	0	0	0.11206	0	0.143081	0	0	0.151412	0	0	0	0	0	0	0	0	0	0	0	0	0	3.72239	0	12.5494	0	0	0	0	4.42348	0	0	18.2412	8.58252	0	0	0	0	0	0	0	0	0	0	0	0
chr1|146747131|146747278|+	CHD1L	0	0	0	0	0	0	0	0	0	0	0	0	0	0	0	0	0	0	0	0	0	0	0	0	0	0	0	0	0	0	0	0	0	0	0	0	0	0	0	0	0	0	0	0	0	0	0	0
chr11|46804823|46812133|-	CKAP5	0	0	0	0	0	0	0	0	0	0	0	0	0	0	0	0	0	0	0	0	0	0	0	0	0	0	0	0	0	0	0	0	2.9592	0	0	0	0	0	0	0	0	0	0	0	0	0	0	0
chr11|46810230|46812133|-	CKAP5	0	0	0	0	0	0.11206	0	0	0	0	0	0	0	0	0	0	0	0	0	0	0	0	10.8178	0	0	0	0	0	0	0	0	0	0	0	0	0	0	0	0	0	0	0	0	0	0	0	0	0
chr11|46829580|46831424|-	CKAP5	0	0	0	0	0	0	0	0	0	0	0.151412	0	0	0	0	0	0	0	0	0	0	0	0	0	0	0	0	0	0	0	0	0	0	0	0	5.14951	0	0	0	0	0	0	0	0	0	0	0	0
chr11|46829580|46842819|-	CKAP5	0	0	0	0.19284	0	0	0	0	0	0	0	0	0	0	0	0	0	0	0	0	0	0	0	0	0	0	0	0	0	0	0	0	5.9184	10.6565	0	0	0	0	0	0	0	0	0	0	0	0	0	0
chr11|46832556|46837955|-	CKAP5	0	0	0	0	0	0.11206	0	0	0	0	0	0	0	0	0	0	0	0	0	0	0	0	0	0	0	0	0	0	0	0	0	0	0	0	0	0	0	0	0	0	0	0	0	0	0	0	0	0
chr11|46958402|46958509|+	C11orf49	0	0	0	0	0	0	0	0	0	0	0	0	0	0	0	0	0	0	0	0	0	0	0	0	0	0	0	0	0	0	0	0	0	0	0	1.7165	0	0	0	0	0	0	0	0	0	0	0	0
chr1|147087702|147087840|+	BCL9	0	0	0	0	0	0	0	0	0	0	0	0	0	0	0	0	0	0	0	0	0	0	0	0	0	0	0	0	0	0	1.77359	0	0	0	0	0	0	0	0	0	0	0	0	0	0	0	0	0
chr11|47380394|47381591|-	SPI1	0	0.477608	0.342955	0	0	0	0	0	0.264409	0.647554	0	0	0	0	0	0	0	0	0	0	0	0	0	0	0	0	0	0	0	0	0	0	0	0	0	2.57475	0	0	0	0	0	0	0	0	22.8362	0	0	0
chr11|47380394|47397280|-	SPI1	0	0	0.685909	0	0	0	0.106454	0	0	0	0	0	0	0	0.254141	0	0	0	0	0	0	0	0	0	0	0	0	2.64635	0	0	0	0	0	0	0	0	0	0	0	0	0	0	0	0	0	0	0	0
chr11|47380394|47397283|-	SPI1	0	2.14923	0.514432	0	0	0	0	0	0	0	0	0	0.102008	0.177133	0.152485	0	0	0	0	0	0	0	0	0	0	0	0	0	0	10.9884	0	5.89797	0	0	0	0	0	0	0	0	0	0	0	0	0	0	0	0
chr1|147408740|147416212|+	GPR89B	0	0	0	0	0	0.11206	0	0	0	0	0	0	0	0	0	0	0	0	0	0	0	0	0	0	0	0	0	0	0	0	0	0	0	0	0	0	0	0	0	0	0	0	0	0	0	0	0	0
chr11|47441814|47442278|-	PSMC3	0	0	0	0	0	0	0	0	0	0	0	0	0	0	0	0	0	0	0	0	0	0	0	0	0	0	0	0	0	0	0	0	0	0	3.64824	0	0	0	0	0	0	0	0	0	0	0	0	0
chr11|47444124|47444524|-	PSMC3	0	0	0	0	0	0	0	0	0	0	0	0	0	0	0.101657	0	0	0	0	0	0	0	0	0	0	0	0	0	0	0	0	0	0	0	0	0	0	0	0	0	0	0	0	0	0	0	0	0
chr11|47444124|47445734|-	PSMC3	0	0	0	0	0	0	0.106454	0	0	0	0	0	0	0	0	0	0	0	0	0	0	0	0	0	0	0	0	0	0	0	0	0	0	0	0	0	0	0	0	0	0	0	0	0	0	0	0	0
chr1|147458430|147460753|+	GPR89B	0	0	0	0	0.143059	0	0	0	0	0	0	0	0	0	0	0	0	0	0	0	0	0	0	0	0	0	0	0	0	0	0	0	0	0	0	0	0	0	0	0	0	0	0	0	0	0	0	0
chr11|47498397|47522484|-	CELF1	0	0	0	0	0.0953725	0	0	0	0	0	0	0	0	0	0	0	0	0	0	0	0	0	0	0	0	0	0	0	0	0	0	0	0	0	0	0	0	0	0	0	0	0	0	0	0	0	0	0
chr11|47505004|47506075|-	CELF1	0	0	0	0	0	0	0	0	0	0	0	0	0	0	0	0	0	0	0	0	0	0	0	0	0	0	0	0	0	0	0	0	1.9728	0	0	0	0	0	0	0	0	0	0	0	0	0	0	0
chr11|47505940|47510576|-	CELF1	0	0	0	0	0	0	0	0	0	0	0	0	0	0	0	0	0	0	0	0	0	0	0	0	0	0	0	0	0	0	0	0	0	0	25.5377	0	0	0	0	0	0	0	0	0	0	10.6348	0	0
chr11|47508301|47522484|-	CELF1	0	0	0	0	0	0	0	0	0	0	0	0	0	0	0	0	0	0	0	0	0	0	0	0	0	0	0	0	0	0	0	0	0	0	0	0	4.15479	0	0	0	0	0	0	0	0	0	0	0
chr11|47647225|47648679|-	MTCH2	0	0	0	0	0.190745	0	0	0	0	0	0	0	0	0	0	0	0	0	0	0	0	0	0	0	0	0	0	0	0	0	0	0	0	0	0	0	0	0	0	0	0	0	0	0	0	0	0	0
chr11|47648631|47652639|-	MTCH2	0	0	0	0	0	0	0	0	0	0	0	0	0	0	0	0	0	0	0	0	0	0	0	0	0	0	0	0	0	0	0	0	6.9048	0	0	0	0	0	0	0	0	0	0	0	0	0	0	0
chr11|47650504|47652639|-	MTCH2	0	0	0	0	0.0953725	0	0	0	0	0	0	0	0	0	0	0	0	0	0	0	0	0	0	0	0	0	0	0	0	0	0	0	0	0	0	0	0	0	0	0	0	0	0	0	0	0	0	0
chr11|47653205|47656286|-	MTCH2	0	0	0	0	0	0	0	0	0	0	0	0	0	0	0	0	0	0	0	0	0	0	0	0	0	0	0	0	0	9.98945	0	0	0	0	0	0	0	0	0	0	0	0	0	0	0	0	0	0
chr11|47741480|47744868|-	FNBP4	0	0	0	0	0.0953725	0	0	0	0	0	0	0	0	0	0	0	0	0	0	0	0	0	0	0	0	0	0	0	0	0	0	0	2.9592	0	0	0	0	0	0	0	0	0	0	0	0	0	0	0
chr11|47744527|47744868|-	FNBP4	0	0	0	0	0	0	0	0	0	0	0	0	0	0	0	0	0	0	0	0	0	0	0	0	0	0	0	0	0	0	0	0	1.9728	0	0	0	0	0	0	0	0	0	0	0	0	0	0	0
chr11|47745579|47758292|-	FNBP4	0	0	0	0	0	0	0	0	0	0	0	0	0	0	0	0	0	0	0	0	0	0	0	0	0	0	0	0	0	0	0	0	3.9456	0	0	0	0	0	0	0	0	0	0	0	0	0	0	0
chr11|47752925|47758292|-	FNBP4	0	0	0	0	0	0	0	0	0	0	0	0	0	0	0	0	0	0	0	0	0	0	0	0	0	0	0	0	0	0	0	0	0	0	0	3.43301	0	0	0	0	0	0	0	0	0	0	0	0
chr11|47752925|47772588|-	FNBP4	0	0.955215	0	0	0	0	0	0	0	0	0	0	0	0	0	0	0	0	0	0	0	0	0	0	0	0	0	0	0	0	0	0	0	0	0	0	0	0	0	0	0	0	0	0	0	0	0	0
chr11|47752925|47772842|-	FNBP4	0	0	0	0	0	0	0	0.0953872	0	0	0	0	0	0	0	0	0	0	0	0	0	0	0	0	0	0	0	0	0	0	0	0	0	0	0	0	0	0	0	0	0	0	0	0	0	0	0	0
chr11|47753525|47753668|-	FNBP4	0	0	0	0	0	0	0	0	0	0	0	0	0	0	0	0	0	0	0	0	0	0	0	0	0	0	0	0	0	0	0	4.42348	0	0	0	0	0	0	0	0	0	0	0	0	0	0	0	0
chr11|47755576|47767946|-	FNBP4	0	0	0	0.25712	0	0	0	0	0	0	0	0	0	0	0	0	0	0	0	0	0	0	0	0	0	0	0	0	0	0	0	0	0	0	0	0	0	0	0	0	0	0	0	0	0	0	0	0
chr11|47755576|47772842|-	FNBP4	0	0	0	0	0	0	0	0	0	0	0	0	0	0	0	0	0	0	0	0	14.068	0	0	0	0	0	0	0	0	0	0	0	0	0	0	0	0	0	0	0	0	0	0	0	0	0	0	0
chr11|47772467|47772842|-	FNBP4	0	0	0	0	0	0	0	0	0	0	0	0	0	0	0	0	0	0	0	0	0	0	3.60594	0	0	0	0	0	0	0	0	0	8.8776	0	14.593	0	0	0	0	0	0	0	0	0	0	0	0	0
chr11|47772467|47774654|-	FNBP4	0	0	0	0	0	0.074707	0	0	0	0	0	0	0	0	0	0	0	0	0	0	0	0	0	0	0	0	0	0	0	0	0	0	0	0	0	5.14951	0	0	0	0	0	0	0	0	0	0	0	0
chr11|47772467|47776216|-	FNBP4	0.506949	0	0	0	0	0	0	0	0	0	0	0	0	0	0	0	0	0	0	0	0	0	0	0	0	0	0	0	0	0	0	0	0	0	0	0	0	0	0	0	0	0	0	0	0	0	0	0
chr11|47774467|47776216|-	FNBP4	0.506949	0	0	0	0	0	0	0	0	0	0	0	0	0	0	0	0	0	0	0	0	0	0	0	0	0	0	0	0	0	0	0	0	0	0	0	0	0	0	0	0	0	0	0	0	0	0	0
chr11|47775936|47776079|-	FNBP4	0	0	0	0	0	0	0	0	0	0	0	0	0	0	0	0	5.45957	0	0	0	0	0	0	0	0	0	0	0	0	0	0	0	0	0	0	0	0	0	0	0	0	0	0	0	0	0	0	0
chr11|47837030|47841010|-	NUP160	0	0	0	0	0	0.074707	0	0	0	0	0	0	0	0	0	0	0	0	0	0	0	0	0	0	0	0	0	0	0	0	0	0	0	0	0	0	0	0	0	0	0	0	0	0	0	0	0	0
chr11|47837030|47843716|-	NUP160	0	0	0	0	0	0	0	0	0	0	0	0	0	0	0	0	0	0	0	0	0	0	0	0	0	0	0	0	0	0	0	0	0	0	0	0	0	3.01199	0	0	0	0	0	0	0	0	0	0
chr11|47857202|47859175|-	NUP160	0	0	0	0	0	0	0	0	0	0	0	0	0	0	0	0	0	0	0	0	12.5049	0	0	0	0	0	0	0	0	0	0	0	10.8504	0	0	0	0	0	0	0	0	0	0	0	0	0	0	0
chr11|48134298|48177671|+	PTPRJ	0	0	0.342955	0	0	0	0	0	0	0	0	0	0	0	0	0	0	0	0	0	0	0	0	0	0	0	0	0	0	0	0	0	0	0	0	0	0	0	0	0	0	0	0	0	0	0	0	0
chr11|48161037|48161328|+	PTPRJ	0	0	0	0	0	0	0	0	0	0	0	0	0	0.13285	0	0	0	0	0	0	0	0	0	0	0	0	0	0	0	0	0	0	0	0	0	2.57475	0	0	0	0	0	0	0	0	0	0	0	0
chr11|48175347|48177671|+	PTPRJ	0	0	0	0	0	0	0	0	0	0	0	0	0	0	0	0	0	4.75336	0	1.86179	0	0	0	0	3.72239	0	0	0	0	4.99473	0	5.89797	0	0	0	5.14951	0	0	0	0	0	0	0	0	0	0	0	0
chr11|48181481|48186067|+	PTPRJ	0	0.477608	0	0	0.0953725	0	0	0	0	0	0	0	0	0	0	0	0	0	0	0	0	0	0	0	0	0	0	0	0	0	0	0	0	0	0	0	0	0	0	0	0	0	0	0	0	0	0	0
chr1|149903645|149903835|-	MTMR11	0	0	0	0	0	0	0	0	0	0	0	0	0	0	0	0	0	0	0	0	0	0	0	0	0	0	0	0	0	0	0	0	0	0	0	0	0	0	0	0	0	0	0	0	0	0	0	0
chr1|149907900|149908046|-	MTMR11	0	0	0	0	0	0	0	0	0	0	0	0	0	0	0	0	0	0	0	0	0	0	0	0	0	0	0	0	0	0	0	0	0	6.08946	0	0	0	0	0	0	0	0	0	0	0	0	0	0
chr1|149931602|149936274|-	OTUD7B	0	0	0	0	0	0	0	0	0	0	0	0	0	0	0	0	0	0	0	0	0	0	0	0	0	0	0	0	0	0	0	0	1.9728	3.04473	0	0	0	0	0	0	0	0	0	0	0	0	0	0
chr1|149942990|149949511|-	OTUD7B	0.506949	0	0	0	0	0	0	0	0	0	0	0	0	0	0	0	0	0	0	0	0	0	0	0	0	0	0	0	0	0	0	0	0	0	0	0	0	0	0	0	0	0	0	0	0	0	0	0
chr1|150064030|150082742|+	VPS45	0	0	0	0	0	0	0	0	0	0	0	0	0	0	0	0	0	0	0	0	0	0	0	0	0	0	0	0	2.59201	0	0	0	0	0	0	0	0	0	0	0	0	0	0	0	0	0	0	0
chr1|150195511|150201570|-	ANP32E	0	0	0	0	0	0	0	0	0	0	0	0	0	0	0	0	3.63971	0	0	0	0	0	0	1.6042	0	0	2.78875	0	0	0	0	0	0	0	0	0	0	0	0	0	0	0	0	0	0	0	0	0
chr1|150198939|150201570|-	ANP32E	0	0	0	0	0	0	0	0	0.264409	0	0	0	0	0	0.101657	0	0	0	0	0	0	0	0	5.6147	0	0	29.2819	5.29269	0	10.9884	0	2.94898	10.8504	4.56709	12.1608	14.5903	0	0	0	14.1905	0	0	0	0	0	0	0	0
chr1|150198939|150208177|-	ANP32E	0	0	0	0	0	0	0	0	0	0	0	0	0	0	0	0	0	0	0	0	0	0	0	0	0	0	0	0	0	4.99473	0	0	0	0	0	0	0	0	0	0	0	0	0	0	0	0	0	0
chr1|150202905|150204264|-	ANP32E	0	0	0	0	0.0953725	0.074707	0	0	0	0	0	0.128781	0	0	0	0	0	0	0	0	0	0	0	0	0	0	0	0	0	0	0	0	3.9456	0	0	0	0	0	0	0	0	0	0	0	0	0	0	0
chr1|150234699|150234841|+	CA14	0	0	0	0	0	0	0	0	0	0	0	0	0	0	0	0	0	0	0	0	0	0	0	0	0	1.0728	0	0	0	0	0	0	0	0	0	0	0	0	0	0	0	0	0	0	0	0	0	0
chr1|150238795|150238932|-	APH1A	0	0	0	0	0	0	0	0	0	0	0	0	0	0	0	0	0	0	0	0	0	0	0	0	0	0	0	0	0	0	0	0	0	0	0	1.7165	0	0	0	0	0	0	0	0	0	0	0	0
chr1|150256290|150256430|+	CIART	0	0	0	0	0	0	0	0	0	0	0	0	0	0	0	0	10.9191	0	0	0	0	0	0	0	0	0	0	0	0	0	0	0	0	0	0	0	0	0	0	0	0	0	0	0	0	0	0	0
chr1|150307405|150307712|+	PRPF3	0	0	0	0	0	0.149414	0	0	0	0	0	0	0	0	0	0	0	0	0	0	0	0	0	0	0	0	0	0	0	0	0	0	0	0	0	0	0	0	0	0	0	0	0	0	0	0	0	0
chr1|150315928|150316090|+	PRPF3	0	0	0	0	0	0	0	0	0	0	0	0	0	0	0	0	0	0	0	0	0	0	3.60594	0	0	0	0	0	0	0	0	0	0	0	0	0	0	0	0	0	0	0	0	0	0	0	0	0
chr1|150318493|150318967|+	PRPF3	0	0	0	0	0	0	0	0	0	0	0	0	0	0	0	0	5.45957	0	0	0	0	0	0	0	0	0	0	0	0	0	0	0	0	0	0	0	0	0	0	0	0	0	0	0	0	0	0	0
chr11|50379831|50379995|+	RP11-574M7.2	0	0	0	0	0	0	0	0	0	0	0	0	0	0	0	0	0	0	0	0	0	0	0	0	0	0	0	0	0	0	0	2.94898	0	0	0	0	0	0	0	0	0	0	0	0	0	0	0	0
chr1|150381381|150390201|+	RPRD2	0	0	0	0	0	0	0	0	0	0	0	0	0	0	0	0	0	0	0	0	0	0	0	2.4063	0	0	0	0	0	0	0	0	0	0	0	0	0	0	0	0	0	0	0	0	0	0	0	0
chr1|150413398|150416853|+	RPRD2	0	0	0	0	0	0	0	0	0	0	0	0	0	0	0	0	0	0	0	0	0	0	0	0	0	0	0	0	0	0	0	0	0	0	7.29648	3.43301	0	0	0	0	0	0	0	0	0	0	0	0
chr1|150413398|150418877|+	RPRD2	0	0	0	0	0	0	0	0	0	0.370031	0.151412	0	0	0	0	0	0	0	0	0	0	0	0	0	0	0	0	0	0	0	0	0	10.8504	0	0	0	0	0	0	0	0	0	0	0	0	0	0	0
chr1|150413398|150430046|+	RPRD2	0	0	0	0	0	0	0	0	0	0	0	0	0	0.0885666	0	0	0	0	0	0	0	0	0	0	0	0	0	0	0	0	0	0	0	0	0	0	0	0	0	0	0	0	0	0	0	0	0	0
chr1|150416726|150418877|+	RPRD2	0	0	0	0	0	0	0	0	0	0	0.227118	0.128781	0	0	0	0	0	0	0	0	0	0	0	0	0	0	0	0	0	0	0	0	15.7824	0	7.29648	0	0	0	0	0	0	0	0	0	0	0	0	0
chr1|150416726|150430046|+	RPRD2	0	0	0	0	0	0	0	0	0	0	0	0	0	0	0	0	0	0	0	0	0	0	0	0	0	0	0	0	0	0	0	0	1.9728	0	0	0	0	0	0	0	0	0	0	0	0	0	0	0
chr1|150418701|150418877|+	RPRD2	0	0	0	0	0	0	0	0	0	0	0	0	0	0	0	0	0	0	0	0	0	0	0	0	2.79179	0	0	0	0	0	0	0	2.9592	0	0	0	0	0	0	0	0	0	0	0	0	0	0	0
chr1|150464886|150469384|+	TARS2	0	0	0.514432	0	0	0	0	0	0	0	0.227118	0	0	0	0	0	0	3.1689	0	1.86179	0	0	0	0	0	0	5.5775	0	0	0	0	0	2.9592	0	0	0	0	3.01199	0	0	0	0	0	0	0	0	0	0
chr1|150464886|150470223|+	TARS2	0	0	0.342955	0	0	0	0	0	0	0	0	0	0	0	0	0	0	0	0	0	0	0	0	0	0	0	0	0	0	0	0	0	0	0	0	0	0	0	0	0	0	0	0	0	0	0	0	0
chr1|150550547|150550719|-	MCL1	0	0	0	0	0	0	0	0	0	0	0	0	0	0	0	0	0	0	0	0	0	0	0	0	0	0	0	0	0	0	0	0	0	0	0	0	0	0	0	0	0	0	0	0	0	0	0	0
chr1|150679028|150689758|-	HORMAD1	0	0	0	0	0	0	0	0	0	0	0	0	0	0	0	0	0	0	0	0	0	0	0	0	0	0	0	0	0	0	0	0	0	0	6.0804	0	0	0	0	0	0	0	0	0	0	0	0	0
chr1|150689613|150692014|-	HORMAD1	0	0	0	0	0	0	0	0	0	0	0	0	0	0	0	0	0	0	0	0	0	0	0	0	0	0	0	0	0	0	0	0	0	0	0	2.57475	0	0	0	0	0	0	0	0	0	0	0	0
chr1|150720252|150724484|-	CTSS	0	0	0	0	0	0	0	0	0	0	0	0	0.153012	0	0	0	0	0	0	0	0	0	0	0	0	0	0	0	0	0	0	0	0	0	0	0	0	0	0	0	0	0	0	0	0	0	0	0
chr1|150736974|150737113|-	CTSS	0	0	0	0	0	0	0	0	0	0	0	0	0	0	0	0	0	0	0	0	0	0	0	0	0	1.0728	0	0	0	0	0	0	0	0	0	0	0	0	0	0	0	0	0	0	0	0	0	0
chr1|150788734|150790506|-	ARNT	0	0	0	0	0	0	0	0	0	0	0	0	0	0	0	0	0	0	0	0	0	0	0	0	0	0	5.5775	0	0	0	0	0	0	0	0	0	0	0	0	0	0	0	0	0	0	0	0	0
chr1|150790395|150799093|-	ARNT	0.337966	0	0.342955	0	0	0	0	0	0	0	0	0	0	0	0	0	0	0	0	0	0	0	0	0	0	0	0	0	0	0	0	0	0	0	0	0	0	0	0	0	0	0	0	0	0	0	0	0
chr1|150806838|150807013|-	ARNT	0	0	0	0	0	0	0	0	0	0	0	0	0	0	0	0	0	0	0	0	0	0	0	0	0	0	0	0	0	0	0	0	0	0	0	3.43301	0	0	0	0	0	0	0	0	0	0	0	0
chr1|150814744|150814899|-	ARNT	0	0	0	0	0	0	0	0	0	0	0	0	0	0	0	0	0	0	0	0	0	1.60664	0	0	0	0	0	0	0	0	0	0	0	0	0	0	0	0	0	0	0	0	0	0	0	0	0	0
chr1|150814747|150814899|-	ARNT	0	0	0	0	0	0	0	0	0	0	0	0	0	0	0	0	0	0	0	0	0	0	0	0	0	0	0	0	0	11.9873	0	0	0	0	0	0	0	0	0	0	0	0	0	0	0	0	0	0
chr1|150990287|150991145|+	PRUNE	0	0	0	0	0	0	0	0	0	0	0	0	0	0	0	0	0	0	0	0	0	0	0	0	0	0	0	0	6.48003	0	0	0	0	0	0	0	0	0	0	0	0	0	0	0	0	0	0	0
chr1|150997086|150998149|+	PRUNE	0	0	0	0	0.143059	0.11206	0	0.238468	0	0	0.227118	0	0	0	0	0	0	3.1689	0	0	0	0	0	0	0	0	0	0	0	0	0	0	0	0	0	0	0	0	0	0	0	0	0	0	0	0	0	0
chr1|150997086|150999803|+	PRUNE	0	0	0	0	0.0953725	0	0	0	0	0	0	0	0	0	0	0	0	0	0	0	0	0	0	0	0	0	0	0	0	0	0	0	0	0	0	0	0	0	0	0	0	0	0	0	0	0	0	0
chr1|150997990|151001420|+	PRUNE	0	0	0	0	0	0	0	0	0	0	0	0	0	0	0	0	3.63971	0	0	0	0	0	0	0	0	0	0	0	0	0	0	0	0	0	0	0	0	0	0	0	0	0	0	0	0	0	0	0
chr1|150999708|151001420|+	PRUNE	0	0	0	0	0	0	0	0	0	0	0	0	0	0	0	0	0	0	0	0	0	0	0	0	0	0	0	0	0	0	0	7.37246	0	0	3.64824	0	0	0	0	0	0	0	0	0	0	0	0	0
chr1|151060665|151079698|+	GABPB2	0	0	0.514432	0	0	0.074707	0	0	0	0	0	0	0	0	0	0	0	0	0	0	0	0	0	0	0	0	0	0	0	0	0	0	0	0	0	0	0	0	0	0	0	0	0	0	0	0	0	0
chr1|151106304|151106435|-	SEMA6C	0	0	0	0	0	0	0	0	0	0	0	0	0	0	0	0	0	0	0	0	0	0	0	0	0	0	0	0	0	0	0	0	1.9728	0	0	0	0	0	0	0	0	0	0	0	0	0	0	0
chr1|151139409|151139890|+	SCNM1	0.337966	0	0.685909	0	0	0.298828	0	0.0953872	0	0	0	0	0.102008	0	0	0	0	0	0	0	0	0	5.4089	0	0	0	9.76062	0	11.6641	68.9272	0	0	0	0	15.809	25.7475	0	0	0	0	0	0	0	0	0	0	0	0
chr1|151196723|151205179|+	PIP5K1A	0.337966	0	0	0	0	0	0	0	0	0	0	0	0	0	0	0	0	0	0	0	0	0	0	0	0	0	0	0	0	0	0	0	0	0	0	0	0	0	0	0	0	0	0	0	0	0	0	0
chr1|151199795|151205179|+	PIP5K1A	0	0	0	0	0	0.074707	0	0	0	0	0	0	0	0	0	0	0	0	0	0	0	0	0	0	0	0	0	0	0	0	0	0	0	0	0	0	0	0	0	0	0	0	0	0	0	0	0	0
chr1|151204146|151205179|+	PIP5K1A	0.337966	0	0	0	0	0	0	0	0	0	0	0	0	0	0	0	0	0	0	0	0	0	0	0	0	0	0	0	0	0	0	0	0	0	0	0	0	0	0	0	0	0	0	0	0	0	0	0
chr1|151234636|151236504|+	PSMD4	0.506949	0	0	0	0	0	0	0.0953872	0	0	0	0	0	0	0	0	9.09928	0	0	0	0	0	0	0	0	0	0	0	0	0	0	0	0	0	0	0	0	0	0	0	0	0	0	0	0	0	0	0
chr1|151261003|151261747|+	ZNF687	0	0	0	0	0	0	0.106454	0	0	0	0	0	0	0	0	0	0	0	0	0	0	0	0	0	0	0	0	0	0	0	0	0	0	0	0	0	0	0	0	0	0	0	0	0	0	0	0	0
chr1|151266297|151266524|-	PI4KB	0	0	0	0	0	0	0	0	0	0	0	0	0	0	0	0	0	0	0	0	0	0	0	0	0	0	0	0	0	0	0	0	0	6.08946	0	0	0	0	0	0	0	0	0	0	0	0	0	0
chr1|151288048|151288985|-	PI4KB	0.337966	0	0.342955	0	0.0953725	0.074707	0	0	0	0	0.37853	0	0	0.0885666	0	0	0	0	0	0	0	0	0	0	0	0	0	0	0	0	0	0	0	0	0	0	0	0	0	0	0	0	0	0	0	0	0	0
chr1|151337904|151338081|-	SELENBP1	0	0	0	0	0	0	0	0	0	0	0	0	0	0	0	0	0	0	0	0	0	0	0	3.2084	0	0	0	0	0	0	0	0	0	0	0	0	0	0	0	0	0	0	0	0	0	0	0	0
chr1|151337909|151338038|-	SELENBP1	0	0	0	0	0	0	0	0	0	0	0	0	0	0	0	0	0	0	0	0	0	0	0	0	0	0	0	0	0	2.99684	0	0	0	0	0	0	0	0	0	0	0	0	0	0	0	0	0	0
chr1|151395872|151403317|-	POGZ	0	0	0	0	0	0	0	0	0	0.462539	0	0	0	0	0	0	0	0	0	0	0	0	0	0	0	0	0	0	0	0	0	0	0	0	0	0	0	0	0	0	0	0	0	0	0	0	0	0
chr1|151395872|151414681|-	POGZ	0	0	0	0	0	0.149414	0	0	0	0	0	0	0	0	0	0	0	0	0	0	0	0	0	0	0	0	0	0	0	0	0	0	0	0	0	0	0	0	0	0	0	0	0	0	0	0	0	0
chr1|151400298|151403317|-	POGZ	0	0	0	0	0.143059	0.11206	0	0	0	0	0	0	0	0	0	0	0	0	0	0	0	0	0	0	0	0	0	0	0	0	0	0	0	0	0	0	0	0	0	0	0	0	0	0	0	0	0	0
chr1|151400298|151414681|-	POGZ	0	0	0	0	0	0.149414	0	0.190774	0	0	0	0.128781	0	0	0	0	0	0	0	0	0	0	0	0	0	0	0	0	0	0	0	0	0	0	0	0	0	0	0	0	0	0	0	0	0	0	0	0
chr1|151490981|151493167|+	CGN	0	0	0.342955	0	0	0	0	0	0	0	0	0	0	0	0	0	0	0	0	0	0	0	0	0	0	0	0	0	0	0	0	0	0	0	0	0	0	0	0	0	0	0	0	0	0	0	0	0
chr1|151497362|151497461|+	CGN	0	0	0	0	0	0	0	0	0	0	0	0	0	0	0	0	0	0	0	0	0	0	0	0	0	0	0	0	0	0	0	0	0	0	0	0	0	0	0	0	0	0	0	0	0	0	0	0
chr1|151498117|151499583|+	CGN	0	0	0	0	0	0	0	0	0	0	0	0	0	0	0.101657	0	0	0	0	0	0	0	0	0	0	0	0	0	0	0	0	0	3.9456	0	0	0	0	0	0	0	0	0	0	0	0	0	0	0
chr1|151584857|151585005|+	SNX27	0	0	0	0	0.0953725	0	0	0	0	0	0	0	0	0	0	0	0	0	0	0	0	0	0	0	0	0	0	0	0	0	0	0	0	0	0	0	0	0	0	0	0	0	0	0	0	0	0	0
chr1|151611363|151611595|+	SNX27	0	0	0.342955	0	0	0	0.106454	0	0	0	0	0	0	0	0	0	0	0	0	0	0	0	0	0	0	0	0	0	0	0	0	0	0	0	0	0	0	0	0	0	0	0	0	0	0	0	0	0
chr1|151611363|151638487|+	SNX27	0	0	0	0	0	0	0	0	0	0	0	0	0	0	0	0	0	0	0	0	0	0	0	0	0	0	0	0	0	0	0	0	0	0	0	7.72426	0	0	0	0	0	0	0	0	0	0	0	0
chr1|151611363|151641111|+	SNX27	0.337966	0	0.342955	0	0	0	0	0	0	0	0	0	0	0	0	0	0	0	0	0	0	0	0	0	0	0	0	0	2.59201	0	0	0	2.9592	0	0	0	0	0	0	0	0	0	0	0	0	0	0	0
chr1|151611363|151655921|+	SNX27	0	0	0	0	0	0	0	0	0	0	0	0	0.102008	0	0	0	0	0	0	0	0	0	0	0	0	0	0	0	0	0	0	0	1.9728	0	0	0	0	0	0	0	0	0	0	0	0	0	0	0
chr1|151630710|151630903|+	SNX27	0	0	0	0	0	0	0	0	0	0	0	0	0	0	0	0	0	0	0	0	0	0	0	0	0	0	0	0	0	1.99789	0	0	0	0	0	0	0	0	0	0	0	0	0	0	0	0	0	0
chr1|151630710|151641111|+	SNX27	0	0	0	0	0	0	0	0	0	0	0	0	0	0	0	0	0	0	0	0	0	0	0	0	0	0	12.5494	0	0	0	0	0	0	0	0	2.57475	0	0	0	0	0	0	0	0	0	0	0	0
chr1|151678130|151678297|-	CELF3	0	0	0	0	0	0	0	0	0	0	0	0	0	0	0	0	0	0	0	0	0	0	0	0	0	0	0	0	0	0	0	2.94898	0	0	0	0	0	0	0	0	0	0	0	0	0	0	0	0
chr1|151988551|151988773|+	AL591893.1	0	0	0	0	0	0	0	0	0	0	0	0	0	0	0	0	0	0	0	0	0	0	0	0	0	0	0	0	0	0	0	0	0	0	0	0	0	0	0	0	0	0	0	80.3185	0	0	0	0
chr1|152087757|152087866|-	TCHH	0	0	0	0	0	0	0	0	0	0	0	0	0	0	0	0	0	3.1689	0	0	0	0	0	0	0	0	0	0	0	0	0	0	0	0	0	0	0	0	0	0	0	0	0	0	0	0	0	0
chr1|152131490|152131659|-	RPTN	0	0	0	0	0	0	0	0	0	0	0	0	0	0	0	0	0	0	0	0	0	0	0	0	0	0	0	0	0	4.99473	0	0	0	0	0	0	0	0	0	0	0	0	0	0	0	0	0	0
chr1|152221370|152224234|+	FLG-AS1	0	0	0	0	0	0	0	0	0	0	0.151412	0	0	0	0	0	0	0	0	0	0	0	0	0	0	0	0	0	0	0	0	0	0	0	0	0	0	0	0	0	0	0	0	0	0	0	0	0
chr1|152221370|152274309|+	FLG-AS1	0.506949	0	0	0	0	0	0	0	0	0	0	0	0	0	0	0	0	0	0	0	0	0	0	0	0	0	0	0	0	0	0	0	0	0	0	0	0	0	0	0	0	0	0	0	0	0	0	0
chr1|152346523|152346722|+	FLG-AS1	0	0	0	0	0	0	0	0	0	0	0	0	0	0	0	0	0	0	0	0	0	1.60664	0	0	0	0	0	0	0	0	0	0	0	0	0	0	0	0	0	0	0	0	0	0	0	0	0	0
chr1|153635690|153637812|-	ILF2	0	0	0	0	0	0	0	0	0	0	0	0	0	0.0885666	0	0	0	0	0	0	0	0	0	0	0	0	0	0	0	0	0	0	0	0	0	0	0	0	0	0	0	0	0	0	0	0	0	0
chr1|153637695|153641033|-	ILF2	0	0	0	0	0	0.11206	0	0.143081	0	0	0	0.128781	0	0	0	0	0	0	0	0	0	1.60664	0	0	0	0	0	0	0	0	0	0	0	0	0	0	0	7.52998	0	359.02	0	0	0	0	0	0	0	0
chr1|153655987|153656205|+	NPR1	0	0	0	0	0	0	0	0	0	0	0	0	0	0	0	0	0	0	0	0	0	0	0	0	0	0	0	0	0	0	0	0	3.9456	0	0	0	0	0	0	0	0	0	0	0	0	0	0	0
chr1|153784068|153784206|-	GATAD2B	0	0	0	0	0	0	0	0	0	0	0	0	0	0	0	0	0	0	0	0	0	0	0	0	0	0	0	0	0	0	0	0	0	0	0	0	0	3.01199	0	0	0	0	0	0	0	0	0	0
chr1|153784206|153784324|-	GATAD2B	0	0	0	0	0	0	0	0	0	0	0	0	0	0	0	0	0	0	0	0	0	0	0	0	0	0	0	0	0	0	0	0	0	0	0	0	0	0	0	0	0	0	0	0	0	0	8.69423	0
chr1|153784206|153785928|-	GATAD2B	0	1.19402	0.342955	0	0	0	0	0	0	0	0	0	0	0	0	0	0	0	0	0	0	0	0	0	0	0	0	0	0	0	0	0	0	0	0	0	0	0	0	0	0	0	0	0	0	0	0	0
chr1|153789847|153790647|-	GATAD2B	0	0	0	0	0	0	0	0	0	0	0	0	0	0	0	0	0	0	0	0	0	0	0	0	0	0	0	3.96952	0	0	0	0	0	0	0	0	0	0	0	0	0	0	0	0	0	0	0	0
chr1|153791266|153792211|-	GATAD2B	0	0	0	0	0	0	0	0.0953872	0	0	0	0	0	0.0885666	0.101657	0	0	0	0	1.86179	0	0	0	0	0	0	0	0	0	0	0	0	0	0	0	0	0	0	0	0	0	0	0	0	0	0	0	0
chr1|15382586|15386798|+	KAZN	0	0	0	0	0	0	0	0.143081	0	0	0	0	0	0	0	0	0	0	0	0	0	0	0	0	0	0	0	0	0	0	0	0	0	0	0	0	0	0	0	0	0	0	0	0	0	0	0	0
chr1|153904938|153905117|-	DENND4B	0	0	0	0	0	0	0	0	0	0	0	0	0	0	0	0	0	0	0	0	0	0	0	0	0	0	0	0	0	0	0	0	0	0	0	0	0	0	0	0	0	0	0	0	0	0	0	0
chr1|153909963|153910339|-	DENND4B	0	0	0	0	0	0.11206	0	0	0	0	0	0	0	0	0	0	0	0	0	0	0	0	0	0	0	0	0	0	0	0	0	0	0	0	0	0	0	0	0	0	0	0	0	0	0	0	0	0
chr1|154061896|154076686|-	NUP210L	0	0	0	0	0	0	0	0	0	0	0.151412	0	0	0	0	0	0	0	0	0	0	0	0	0	0	0	0	0	0	0	0	0	0	0	0	0	0	0	0	0	0	0	0	0	0	0	0	0
chr1|154061896|154091284|-	NUP210L	0	0	0	0	0	0	0	0.0953872	0	0	0	0	0	0	0.203313	0	0	0	0	0	0	0	0	0	0	0	0	0	0	0	0	0	0	0	0	0	0	0	0	0	0	0	0	0	0	0	0	0
chr1|154067410|154091284|-	NUP210L	0	0	0	0	0.0953725	0	0	0	0	0	0	0	0	0	0	0	0	0	0	0	0	0	0	0	0	0	0	0	0	0	0	0	0	0	0	0	0	0	0	0	0	0	0	0	0	0	0	0
chr1|154142875|154145677|-	TPM3	0	0	0	0	0	0	0	0	0	0	0	0	0	0	0	0	0	0	11.6728	0	0	0	0	0	0	0	0	0	11.6641	10.9884	1.77359	0	0	0	0	18.8815	0	0	0	0	0	0	0	0	0	0	0	0
chr1|154142875|154148724|-	TPM3	0	0	0.342955	0	0	0	0	0	0	0	0	0	0	0.0885666	0	0	0	0	0	0	0	0	0	0	0	0	0	0	0	0	0	0	1.9728	0	0	0	0	0	0	0	0	0	0	0	0	0	0	0
chr1|154145383|154145677|-	TPM3	0	0	0	0	0	0	0	0	0	0	0	0	0	0	0	36.147	3.63971	0	0	2.79269	0	0	5.4089	0	0	0	6.97187	5.29269	0	4.99473	0	4.42348	5.9184	3.04473	10.9447	12.0155	0	0	0	0	0	0	0	1.98317	0	0	0	0
chr1|154184795|154186422|-	C1orf43	0	0	0	0	0	0	0	0	0	0	0	0	0	0	0	0	0	0	0	0	0	0	0	0	0	0	0	0	0	0	0	0	5.9184	0	0	0	0	0	0	0	0	0	0	0	0	0	0	0
chr1|154192684|154192817|-	C1orf43	0	0	0	0	0	0	0	0	0	0	0	0	0	0	0	0	0	0	0	0	0	0	0	0	0	0	0	0	0	0	0	0	0	4.56709	0	0	0	0	0	0	0	0	0	0	0	0	0	0
chr1|154197559|154209612|+	UBAP2L	0	0	0	0	0	0	0	0	0	0	0	0	0	0	0	0	0	0	0	0	0	0	0	0	0	0	0	0	0	0	0	0	0	0	0	6.86601	0	0	0	0	0	0	0	0	0	0	0	0
chr1|154197559|154214041|+	UBAP2L	0	0	0	0	0	0	0	0.0953872	0	0	0	0	0	0	0	0	0	0	0	0	0	0	0	0	0	0	0	0	0	0	0	0	0	0	0	0	0	0	0	0	0	0	0	0	0	0	0	0
chr1|154199757|154201201|+	UBAP2L	0	0	0	0	0	0	0	0	0	0	0	0	0	0	0	0	0	0	0	0	0	0	0	0	0	0	0	0	0	0	0	0	1.9728	0	0	0	0	0	0	0	0	0	0	0	0	0	0	0
chr1|154207066|154207767|+	UBAP2L	0	0	0	0	0	0.11206	0.532269	0.143081	0	0.370031	0	0.193172	0.102008	0.0885666	0.254141	0	0	0	24.8046	0	3.12622	0	0	5.6147	0	0	5.5775	2.64635	0	21.9768	0	0	2.9592	4.56709	2.43216	2.57475	0	7.52998	0	0	0	0	0	0	0	0	0	0
chr1|154207066|154218851|+	UBAP2L	0	0	0	0	0	0	0	0	0	0	0	0	0	0	0	0	0	0	0	0	0	0	0	0	0	0	0	0	0	0	0	0	0	0	0	0	0	0	0	0	0	0	0	0	0	0	0	0
chr1|154207066|154224129|+	UBAP2L	0	0	0	0	0	0.11206	0	0	0	0	0	0	0	0	0	0	0	0	0	0	0	0	0	0	0	0	0	0	0	0	0	0	0	0	0	0	0	0	0	0	0	0	0	0	0	0	0	0
chr1|154213988|154215778|+	UBAP2L	0	0	0	0	0	0	0	0	0	0	0	0	0	0	0	0	0	0	0	0	0	0	0	0	0	0	0	0	0	0	0	0	0	0	0	4.29126	0	0	0	0	0	0	0	0	0	0	0	0
chr1|154213988|154232505|+	UBAP2L	0	0	0	0	0	0	0	0.143081	0	0	0	0	0	0	0	0	0	0	0	0	0	0	0	0	0	0	0	0	0	0	0	0	0	0	0	0	0	0	0	0	0	0	0	0	0	0	0	0
chr1|154221714|154224129|+	UBAP2L	0	0.477608	0	0	0	0	0	0	0	0	0	0	0	0	0	0	0	0	0	0	0	0	0	0	0	0	0	0	0	0	0	0	0	0	0	0	0	0	0	0	0	0	0	0	0	0	0	0
chr1|154223516|154224129|+	UBAP2L	0	0	0	0	0	0	0	0	0	0	0	0	0	0	0	0	3.63971	0	0	0	0	0	0	0	0	0	0	0	2.59201	0	0	4.42348	0	0	0	2.57475	0	0	0	0	0	0	0	0	0	0	0	0
chr1|154226375|154228231|+	UBAP2L	0	0	0	0	0	0	0	0	0	0	0	0	0	0	0	0	0	0	0	0	0	0	0	0	1.86119	0	0	0	0	8.99051	0	0	0	0	0	0	0	0	0	0	0	0	0	0	0	0	0	0
chr1|154317261|154317423|+	ATP8B2	0	0	0	0	0	0	0	0	0	0	0	0	0	0	0	0	0	0	0	0	0	0	0	0	0	0	0	0	0	0	0	0	0	0	0	0	0	0	8.19722	0	0	0	0	0	0	0	0	0
chr1|154560600|154562404|-	ADAR	0	0	0	0	0	0	0	0	0	0	0.151412	0	0	0	0	0	0	0	0	0	0	0	0	0	0	0	0	0	0	0	0	0	0	0	0	0	0	0	0	0	0	0	0	0	0	0	0	0
chr1|154561026|154569743|-	ADAR	0	0	0	0	0.143059	0	0	0	0	0	0	0	0	0	0	0	0	0	0	0	0	0	0	0	0	0	0	3.96952	0	0	0	0	0	0	0	0	0	0	0	0	0	0	0	0	0	0	0	0
chr1|154562659|154569471|-	ADAR	0	0	0	0	0	0	0	0	0	0	0.151412	0	0	0	0	0	0	0	0	0	0	0	0	0	0	0	0	0	0	0	0	0	0	0	0	0	0	0	0	0	0	0	0	0	0	0	0	0
chr1|154573378|154573516|-	ADAR	0	0	0	0	0	0	0	0	0	0	0	0	0	0	0	0	0	0	0	0	0	0	0	0	0	0	0	0	0	0	0	0	0	0	0	0	0	0	0	0	0	0	0	10.9075	0	0	0	0
chr1|154928388|154928544|-	PBXIP1	0	0	0	0	0	0	0	0	0	0	0	0	0	0	0	0	0	0	0	0	0	0	0	0	0	0	0	0	0	0	0	0	0	0	0	3.43301	0	0	0	0	0	0	0	0	0	0	0	0
chr1|154942338|154942507|-	SHC1	0	0	0	0	0	0	0	0	0	0	0	0	0	0	0	0	0	0	0	0	7.81555	0	0	0	0	0	0	0	0	0	0	0	0	0	0	0	0	0	0	0	0	0	0	0	0	0	0	0
chr1|154962183|154962341|+	FLAD1	0	0	0	0	0	0	0	0	0	0	0	0	0	0	0	0	0	0	0	0	0	0	0	0	0	0	0	0	0	0	0	0	0	0	0	0	0	0	0	0	0	0	0	0	0	0	0	0
chr1|155149745|155149910|+	TRIM46	0	0	0	0	0	0	0	0	0	0	0	0	0	0	0	0	0	0	0	0	0	0	0	0	0	0	0	0	0	0	1.77359	0	0	0	0	0	0	0	0	0	0	0	0	0	0	0	0	0
chr1|155161561|155161790|-	MUC1	0	0	0	0	0	0	0	0	0	0	0	0	0	0	0.101657	0	0	0	0	0	0	0	0	0	0	0	0	0	0	0	0	0	0	0	0	0	0	0	0	0	0	0	0	0	0	0	0	0
chr1|155223573|155223649|-	FAM189B	0	0	0	0.25712	0	0	0	0	0	0	0	0	0	0	0	0	0	0	0	0	0	0	0	0	0	0	0	0	0	0	0	0	0	0	0	0	0	0	0	0	0	0	0	0	0	0	0	0
chr1|155235650|155236686|-	CLK2	0	0	0	0	0	0	0	0	0	0	0.151412	0	0	0	0	0	0	0	0	0	0	0	0	0	0	0	0	0	0	0	0	0	0	0	0	0	0	0	0	0	0	0	0	0	0	0	0	0
chr1|155238083|155240768|-	CLK2	0	0	0	0	0	0	0	0	0.396614	0	0	0	0	0	0	0	0	0	0	0	0	0	0	0	0	0	0	0	0	0	0	0	0	0	0	0	0	0	0	0	0	0	0	0	0	0	0	0
chr1|155296923|155297092|+	RUSC1	0	0	0	0	0	0	0	0	0	0	0	0	0	0	0	0	0	0	0	0	0	0	0	0	0	0	0	0	0	0	0	0	0	0	0	3.43301	0	0	0	0	0	0	0	0	0	0	0	0
chr1|155322496|155324421|-	ASH1L	0	0	0.514432	0	0	0	0	0	0	0	0	0	0.102008	0	0	0	0	0	0	0	0	0	0	0	0	0	0	0	0	0	0	0	0	0	0	0	0	0	0	0	0	0	0	0	0	0	0	0
chr1|155322496|155327540|-	ASH1L	0	0	0	0	0	0	0	0	0	0	0	0	0	0	0	0	0	0	0	0	0	0	0	0	0	0	0	0	0	0	0	0	1.9728	0	0	0	0	0	0	90.8194	0	0	0	0	0	0	0	0
chr1|155327106|155327540|-	ASH1L	0	0	0	0	0	0	0	0	0	0	0	0	0	0	0	0	0	0	0	0	0	0	0	0	0	0	4.18312	0	0	0	0	0	0	0	6.0804	0	0	0	0	0	0	0	0	0	0	0	0	0
chr1|155327106|155330200|-	ASH1L	0	0	0	0	0	0	0	0	0	0	0	0	0	0	0	0	0	0	0	0	0	0	0	0	0	0	0	0	0	0	0	0	5.9184	0	0	0	0	0	0	0	0	0	0	0	0	0	0	0
chr1|155330091|155349907|-	ASH1L	0	0	0	0	0	0	0	0	0	0	0.37853	0	0	0	0	0	0	0	0	0	0	0	0	0	0	0	0	0	0	0	0	0	0	0	0	0	0	0	0	0	0	0	0	0	0	0	0	0
chr1|155340294|155340774|-	ASH1L	0.337966	0	0	0	0	0.298828	0	0	0	0	0	0	0	0	0	0	0	0	13.1319	0	0	0	0	0	0	0	0	0	0	0	0	0	3.9456	0	2.43216	9.44077	0	0	0	0	0	0	0	0	0	0	0	0
chr1|155340294|155365344|-	ASH1L	0	0	0	0	0.190745	0	0	0	0	0	0	0	0	0	0	0	0	0	0	0	0	0	0	0	0	0	0	6.61587	0	0	0	0	1.9728	0	0	0	0	0	0	0	0	0	0	0	0	0	0	0
chr1|155340294|155385714|-	ASH1L	0	0	0	0	0.143059	0	0	0	0	0	0	0	0	0	0	0	0	0	0	0	0	0	0	0	0	0	0	0	0	0	0	0	0	0	0	0	0	0	0	0	0	0	0	0	0	0	0	0
chr1|155340294|155429689|-	ASH1L	0	0	0	0	0	0	0	0	0	0	0.37853	0	0	0	0	0	0	0	0	0	0	0	0	0	0	0	0	0	0	0	0	0	0	0	0	0	0	0	0	0	0	0	0	0	0	0	0	0
chr1|155348071|155365344|-	ASH1L	0	0	0	0	0	0	0	0	0	0	0	0	0	0	0	0	0	0	0	0	0	0	0	0	0	0	0	0	0	0	0	0	0	0	0	0	0	0	0	0	0	0	0	116.016	0	0	0	0
chr1|155348071|155385714|-	ASH1L	0	0	0	0	0	0	0	0	0	0	0	0	0	0	0	0	0	0	0	0	0	0	0	0	0	0	0	0	0	0	0	7.37246	0	0	0	0	0	0	0	0	0	0	0	30.7392	0	0	0	0
chr1|155365249|155408859|-	ASH1L	0	0	0	0	0	0.074707	0	0	0	0	0	0	0	0	0	0	0	0	0	0	0	0	0	0	0	0	0	0	0	0	0	0	0	0	0	0	0	0	0	0	0	0	0	0	0	0	0	0
chr1|155365249|155429689|-	ASH1L	0	0	0	0	0	0.224121	0	0	0	0	0	0	0	0	0	0	0	0	0	0	0	0	0	0	0	0	0	0	0	0	0	0	1.9728	0	0	0	0	0	0	0	0	0	0	0	0	0	0	0
chr1|155385534|155385714|-	ASH1L	0	0	0	0	0	0	0	0	0	0	0	0	0	0	0	0	0	0	0	0	0	0	0	0	0	0	0	0	0	0	0	0	0	7.61182	3.64824	0	0	0	0	0	0	0	0	0	0	0	0	0
chr1|155385534|155429689|-	ASH1L	0	0	0	0	0	0.186767	0	0.143081	0	0	0	0	0	0	0	0	0	0	0	0	9.37866	0	0	0	0	0	0	0	0	0	0	0	0	0	0	0	0	0	0	0	0	0	0	0	0	0	0	0
chr1|155408117|155408859|-	ASH1L	0	0	0.857387	0	0.190745	0.485595	0	0.810792	0	0	0.529942	0	0	0.177133	0	0	0	0	0	0	0	0	0	0	0	0	0	0	2.59201	0	0	0	8.8776	0	0	10.299	0	0	0	0	213.195	0	0	0	0	0	0	145.265
chr1|155408117|155429689|-	ASH1L	0	0.716412	0.685909	0	0.476863	0.74707	0	0.715404	0.264409	0.277523	0.454236	0.128781	0	0.221416	0.152485	0	0	11.0912	0	0	0	0	3.60594	0	0	0	5.5775	0	0	24.9736	0	0	19.728	0	3.64824	29.1806	0	0	0	0	0	0	0	0	5.70905	0	0	0
chr1|155408117|155491409|-	ASH1L	0	0	0	0	0	0	0	0	0	0	0.151412	0	0	0	0	0	0	0	0	0	0	0	0	0	0	0	0	0	0	0	0	0	0	0	0	0	0	0	0	0	0	0	0	0	0	0	0	0
chr1|155429587|155452240|-	ASH1L	0	0	0	0	0	0.074707	0	0	0	0	0	0	0	0	0	0	0	0	0	0	0	0	0	0	0	0	0	0	0	0	0	0	0	0	0	0	0	0	0	0	0	0	0	0	0	0	0	0
chr1|155447676|155491409|-	ASH1L	0	0	0	0	0	0	0	0.0953872	0	0	0	0	0	0	0	0	0	0	0	0	0	0	0	0	0	0	0	0	0	0	0	0	0	0	0	0	0	0	0	0	0	0	0	0	0	0	0	0
chr1|155490890|155491409|-	ASH1L	0	0	0.514432	0	0	0.074707	0	0	0	0	0	0	0	0	0	0	0	0	0	0	0	0	0	0	0	0	0	0	0	0	0	0	3.9456	0	0	0	0	0	0	0	0	0	0	0	0	0	0	0
chr1|155630878|155631097|-	YY1AP1	0	0	0	0	0	0	0	0	0	0	0	0	0	0	0	0	0	0	0	0	0	1.60664	0	0	0	0	0	0	0	0	0	0	0	0	0	0	0	0	0	0	0	0	0	0	0	0	0	0
chr1|155640110|155649303|-	YY1AP1	0	0	0	0	0	0	0	0.238468	0	0.185015	0	0	0.153012	0	0	0	0	0	0	0	0	0	0	0	0	0	0	0	0	0	0	0	0	0	0	0	0	0	0	0	0	0	0	0	0	0	0	0
chr1|155644475|155649303|-	YY1AP1	0	0	0	0	0	0	0	0	0	0	0	0	0	0	0	0	0	0	0	0	0	0	0	0	0	0	5.5775	0	0	0	0	0	0	0	0	0	0	0	0	0	0	0	0	0	0	0	0	0
chr1|155644800|155649303|-	YY1AP1	0.337966	0	0.342955	0	0.715294	0.448242	0	0.858485	0.661023	0	0.681355	0	0	0	0	0	7.27942	12.6756	5.83639	5.58538	0	1.60664	5.4089	0	0	0	8.36625	5.29269	14.2561	43.9536	2.66039	7.37246	3.9456	3.04473	36.4824	42.9126	67.1691	4.51799	0	0	0	0	345.006	0	34.2543	0	13.6624	0
chr1|155644800|155650247|-	YY1AP1	0	0	0.342955	0	0.143059	0	0	0	0	0	0	0	0	0	0	0	0	0	0	0	0	0	0	0	0	0	0	0	0	0	0	0	0	0	0	0	0	0	0	0	0	0	0	0	0	0	0	0
chr1|155646338|155649303|-	YY1AP1	0	0.477608	0	0	0.286118	0.522949	0	0.381549	0.396614	0	0.529942	0.321953	0	0	0.101657	0	0	0	16.0501	2.79269	0	0	12.6208	0	0	0	8.36625	0	0	65.9304	0	11.7959	5.9184	6.08946	26.7538	12.0155	0	0	0	0	0	0	0	1.98317	0	0	24.8407	12.7705
chr1|155646338|155650247|-	YY1AP1	0.337966	0	0	0	0	0	0	0	0	0	0	0	0	0	0	0	0	0	0	0	0	0	0	0	0	0	0	0	0	0	0	0	0	0	0	0	0	0	0	0	0	0	0	0	0	0	0	0
chr1|155657983|155658084|+	DAP3	0	0	0	0	0	0	0	0	0	0	0	0	0	0	0	0	0	4.75336	0	0	0	0	0	0	0	0	0	0	0	0	0	0	0	0	0	0	0	0	0	0	0	0	0	0	0	0	0	0
chr1|155679563|155691409|+	DAP3	0	0	0	0.12856	0	0	0	0	0	0	0	0	0	0	0	0	0	0	0	0	0	0	0	0	0	0	0	0	0	0	0	0	0	0	0	0	0	0	0	0	0	0	0	0	0	0	0	0
chr1|155691307|155695810|+	DAP3	0	0.477608	0	0	0	0	0	0	0	0	0	0	0	0.13285	0	0	0	0	0	0	0	0	0	0	0	0	0	0	0	5.99367	0	0	3.9456	0	3.64824	0	0	0	0	0	0	0	0	0	0	0	0	0
chr1|155695172|155695810|+	DAP3	0	0	0	0	0	0	0	0.0953872	0	0	0	0	0	0	0	0	0	0	0	0	0	0	0	0	0	0	0	0	0	0	0	7.37246	4.932	0	10.9447	4.29126	0	0	0	0	0	0	0	0	0	0	23.5986	0
chr1|155695172|155697529|+	DAP3	0	0	0	0	0	0	0	0	0	0	0	0	0	0	0	0	0	0	11.6728	0	0	0	0	0	0	0	0	0	0	0	0	0	0	0	0	0	0	0	0	0	0	0	0	0	0	0	0	0
chr1|155695172|155699157|+	DAP3	0	0	0	0	0	0	0	0	0	0	0	0	0	0	0	0	0	0	0	0	0	0	0	0	0	0	11.155	0	0	0	0	0	0	0	0	0	0	0	0	0	0	0	0	0	0	0	0	0
chr1|155724165|155730432|-	GON4L	0	0	0	0	0	0	0	0	0	0	0	0	0	0	0	0	0	0	0	0	0	0	0	0	0	0	0	0	0	0	0	2.94898	0	0	0	0	0	0	0	0	0	0	0	0	0	0	0	0
chr1|155726748|155730432|-	GON4L	0	0	0	0	0	0	0	0	0	0	0	0	0	0	0	0	0	0	0	0	0	0	0	0	0	0	0	0	0	0	1.77359	0	0	0	0	1.7165	0	0	0	0	0	0	0	0	0	0	0	0
chr1|155740857|155743001|-	GON4L	0	0	0	0	0.190745	0	0	0	0	0	0	0	0	0	0	0	0	0	0	0	0	0	0	0	0	0	0	0	0	0	0	0	0	0	0	0	0	0	0	0	0	0	0	0	0	0	0	0
chr1|155742699|155742856|-	GON4L	0	0	0	0	0	0	0	0	0	0	0	0	0	0	0	0	0	0	0	0	0	0	0	0	0	0	0	2.64635	0	0	0	0	0	0	0	0	0	0	0	0	0	0	0	0	0	0	0	0
chr1|155742856|155747611|-	GON4L	0	0	0	0	0	0.074707	0	0	0	0	0	0	0	0	0	0	0	0	0	0	0	0	0	0	0	0	0	0	0	0	0	0	0	0	0	0	0	0	0	0	0	0	0	0	0	0	0	0
chr1|155753776|155764942|-	GON4L	0	0	0	0	0	0	0	0	0	0	0	0	0	0	0	0	0	0	0	0	0	0	0	0	0	0	0	0	0	0	0	0	0	0	0	4.29126	0	0	0	0	0	0	0	0	0	0	0	0
chr1|155764840|155784240|-	GON4L	0	0	0	0	0	0.074707	0	0	0	0	0	0	0	0	0	0	0	0	0	0	0	0	0	0	0	0	0	0	0	0	0	0	0	0	0	0	0	0	0	0	0	0	0	0	0	0	0	0
chr1|155783424|155784240|-	GON4L	0	0	0	0	0	0.074707	0	0	0	0	0	0	0	0	0	0	0	0	0	0	0	0	0	0	0	0	0	0	0	0	0	0	1.9728	0	0	0	0	0	0	0	0	0	0	0	0	0	0	0
chr1|155790396|155796819|-	GON4L	0	0	0	0	0	0	0	0	0	0	0	0	0	0	0	0	0	0	0	0	0	0	0	0	0	0	0	0	0	0	0	0	10.8504	0	0	0	0	0	0	0	0	0	0	0	0	0	0	0
chr1|155823066|155823597|-	GON4L	0.506949	1.91043	1.02886	0.25712	1.43059	0.522949	0.106454	0.953872	0.925433	0.277523	0.832767	0.579515	0	0	0.355798	0	0	0	10.2137	0	0	0	0	0	0	0	4.18312	0	0	0	0	0	27.6192	0	32.8342	12.8738	0	0	0	0	0	0	0	0	0	0	0	0
chr1|155874101|155874595|-	RIT1	0	0	0	0	0	0	0	0	0	0	0	0	0	0	0	0	0	0	0	0	0	0	0	0	0	0	0	0	0	0	0	0	0	0	15.809	0	0	0	0	0	0	0	0	0	0	0	0	0
chr1|155891165|155891709|-	KIAA0907	0	0	0	0	0	0.186767	0	0	0	0	0	0	0	0	0	0	0	0	0	0	0	0	0	0	0	0	0	0	0	0	0	0	0	0	0	5.14951	0	0	0	0	0	0	0	0	0	0	0	0
chr1|155891165|155895634|-	KIAA0907	0	0	0	0	0	0	0	0.0953872	0	0	0	0	0	0	0	0	0	0	0	0	0	0	0	0	0	0	0	0	0	0	0	0	0	0	0	0	0	0	0	0	0	0	0	0	0	0	0	0
chr1|155895422|155896947|-	KIAA0907	0	0	0	0	0	0	0	0	0	0	0	0	0	0	0	0	0	0	0	0	0	0	0	0	0	0	0	0	0	0	0	0	0	0	0	0	0	0	0	0	0	0	0	0	0	0	0	0
chr1|155896466|155896947|-	KIAA0907	0	0	0	0	0	0	0	0.0953872	0	0	0	0.257562	0	0.177133	0	0	0	0	0	0	0	0	0	0	0	0	0	0	0	20.9778	0	0	3.9456	0	0	5.14951	1.38493	0	0	0	0	0	0	0	0	0	0	0
chr1|155896466|155899631|-	KIAA0907	0	0	0	0	0	0	0	0	0	0	0	0	0	0	0	0	0	0	0	0	0	0	0	0	0	0	0	0	0	0	0	0	1.9728	0	23.1055	0	0	0	0	0	0	0	0	0	0	0	0	0
chr1|155921111|155921273|-	ARHGEF2	0	0	0	0	0	0	0	0	0	0	0	0	0	0	0	0	0	0	0	5.58538	0	0	0	0	0	0	0	0	0	0	0	0	0	0	0	0	0	0	0	0	0	0	0	0	0	0	0	0
chr1|155924692|155928187|-	ARHGEF2	0	0	0	0	0	0	0.106454	0	0	0	0	0	0	0	0	0	0	0	0	0	0	0	0	0	0	0	0	0	0	0	0	0	0	0	0	0	0	0	0	0	0	0	0	0	0	0	0	0
chr1|155938771|155938946|-	ARHGEF2	0	0	0	0	0	0	0	0	0	0	0	0	0	0	0	0	0	0	0	0	0	0	0	0	0	0	0	0	0	0	2.66039	0	0	0	0	0	0	0	0	0	0	0	0	0	0	0	0	0
chr1|155965741|155965885|-	ARHGEF2	0	0	0	0	0	0	0	0	0	0	0	0	0	0	0	0	0	0	0	0	0	0	0	0	0	0	0	0	3.88802	0	0	0	0	0	0	0	0	0	0	0	0	0	0	0	0	0	0	0
chr1|155989643|155989803|-	SSR2	0	0	0	0	0	0	0	0	0	0	0	0	0	0	0	0	0	6.33781	0	0	0	0	0	0	0	0	0	0	0	0	0	0	0	0	0	0	0	0	0	0	0	0	0	0	0	0	0	0
chr1|155990068|155990214|-	SSR2	0	0	0	0	0	0	0	0	0	0	0	0	0	0	0	0	7.27942	0	0	0	0	0	0	0	0	0	0	0	0	0	0	0	0	0	0	0	0	0	0	0	0	0	0	0	0	0	0	0
chr1|156096526|156100564|+	LMNA	0.337966	0	0	0	0	0	0	0	0	0	0	0	0	0	0	0	0	0	0	0	0	0	0	0	0	0	0	0	0	0	0	0	0	0	0	0	0	0	0	0	0	0	0	0	0	0	0	0
chr1|156127860|156128615|+	SEMA4A	0	0	0	0	0	0	0	0	0	0	0	0	0	0	0	0	0	0	0	0	0	0	0	0	0	0	0	0	0	0	0	0	0	0	0	0	58.1671	0	0	0	0	0	0	0	0	0	0	0
chr1|156202110|156203519|+	PMF1-BGLAP	0	0	0	0	0	0	0	0	0	0	0	0	0	0	0	0	0	0	0	0	0	0	0	0	0	0	0	0	0	0	0	0	1.9728	0	0	0	0	0	0	0	0	0	0	0	0	0	0	0
chr1|156229988|156230241|-	SMG5	0	0	0	0	0	0	0	0	0	0	0	0	0	0	0	0	0	0	0	0	0	3.21328	0	0	0	0	0	0	0	0	0	0	0	0	0	0	0	0	0	0	0	0	0	0	0	0	0	0
chr1|156235571|156244477|-	SMG5	0	0	0	0	0	0	0	0.0953872	0	0	0	0	0	0	0	0	0	0	0	0	0	0	0	0	0	0	0	0	0	0	0	0	0	0	0	0	0	0	0	0	0	0	0	0	0	0	0	0
chr1|156248586|156248726|-	SMG5	0	0	0	0	0	0	0	0	0	0	0	0	0	0	0	0	0	0	0	0	0	0	0	0	0	0	0	0	0	0	0	0	0	0	0	5.14951	0	0	0	0	0	0	0	0	0	0	0	0
[truncated: 19,734 more rows]
[truncated: 7 more columns]
