# Supplementary material for: Clinical utility of cerebrospinal fluid-derived circular RNAs in lung adenocarcinoma patients with brain metastases
Source: J Transl Med. 2022 Feb 5;20:74. doi: 10.1186/s12967-022-03274-1 (PMC8818222; doi:10.1186/s12967-022-03274-1)
Supplement: Supplementary file 3 — Additional file 3: Table S3. circRNA-miRNA-mRNA. [file 12967_2022_3274_MOESM3_ESM.xlsx]

## Sheet: Sheet1
circRNA	miRNA	mRNA
hsa_circ_0000111	hsa-miR-619-5p	CEP104;ABI2;ZNF48;YIPF4;SLC6A4
hsa_circ_0000111	hsa-miR-1285-3p	KCNE4;PPP1R1A;PSMF1;WBSCR27;ABCF3
hsa_circ_0000111	hsa-miR-1273h-5p	LONRF2;SCAMP4;LAX1;AQR;GPBP1
hsa_circ_0000111	hsa-miR-3929	LRRC47;RNASEH2B;MCF2L2;SSBP2;GSG2
hsa_circ_0000111	hsa-miR-7851-3p	INSIG2;ZNF548;ENTPD5;PLCE1;COCH
hsa_circ_0000302	hsa-miR-18a-3p	ST6GAL1;BCS1L;WNK1;HNRNPUL1;SENP3
hsa_circ_0000302	hsa-miR-661	GAPVD1;C9orf156;FUS;CHST6;KIAA0101
hsa_circ_0000303	hsa-miR-619-5p	PLA2G12A;ZNF347;MAPKAPK5;SHROOM3;SLC7A5
hsa_circ_0000303	hsa-miR-574-5p	BRI3BP;SEPT6;MARCH4;ARHGEF9;MYO1F
hsa_circ_0000303	hsa-miR-1304-3p	POU2F2;LRP10;CTCFL;PCSK9;FBXW8
hsa_circ_0000303	hsa-miR-18a-3p	HIC1;UBXN7;STAC2;TUT1;PTGS1
hsa_circ_0002076	hsa-miR-619-5p	PER1;ZFP14;CXorf38;NCAPG2;PNRC1
hsa_circ_0002076	hsa-miR-574-5p	HIATL1;GLRA2;EPHA5;CAMK2N1;MARCH4
hsa_circ_0002076	hsa-miR-545-3p	PHIP;SMAD7;SYPL1;CDK4;SNRPB2
hsa_circ_0002076	hsa-miR-1285-5p	RBM12B;RAB32;AGTPBP1;SEC23B;KIAA1191
hsa_circ_0002076	hsa-miR-5684	ZNFX1;AFF1;ATP13A4;SACS;ULBP3
hsa_circ_0002333	hsa-miR-3187-5p	VEGFC;NAA30;PRSS21;PARD6B;TBCCD1
hsa_circ_0002360	hsa-miR-619-5p	MRPL37;CNGA2;SLC7A11;N4BP2L2;CXorf21
hsa_circ_0002360	hsa-miR-574-5p	CREBRF;CDKN1A;C15orf57;ESCO2;PTCHD1
hsa_circ_0002360	hsa-miR-1285-5p	OSBP2;ERVMER34-1;INTS2;CCDC14;TMEM81
hsa_circ_0002360	hsa-miR-6826-3p	ASPA;RDX;ZHX3;CD44;HSP90AA1
hsa_circ_0002360	hsa-miR-4655-5p	CCDC115;ARL5C;THBS1;CCDC115;ARL5C
hsa_circ_0002544	hsa-miR-619-5p	GOLGA2;TRPC4AP;C2orf49;ATCAY;EMC1
hsa_circ_0002544	hsa-miR-1285-3p	S1PR2;TOR1AIP1;IGF2R;PDE12;FUT1
hsa_circ_0002544	hsa-miR-1303	H2AFZ;CDK6;MAVS;BACE2;OR51E2
hsa_circ_0002544	hsa-miR-5187-3p	RBX1;FRS2;PHF17;MSH6;FEM1C
hsa_circ_0002588	hsa-miR-619-5p	CNGA2;ABI2;PER1;NME6;PCP4L1
hsa_circ_0002588	hsa-miR-1304-3p	SMYD4;PRR11;NEURL1B;CDH8;EDARADD
hsa_circ_0002588	hsa-miR-1285-5p	ERVMER34-1;KPNA4;SHC3;KLF2;AGTPBP1
hsa_circ_0002588	hsa-miR-3159	CLTA;DDT;PALM2-AKAP2;RAB1A;MTRNR2L8
hsa_circ_0002588	hsa-miR-6826-3p	ITM2C;HOXA1;C2orf48;PELO;NCS1
hsa_circ_0002909	hsa-miR-6887-5p	CREB3L2;BAG5;C19orf43;MARK2;CACNB1
hsa_circ_0003011	hsa-miR-619-5p	AGO3;ZNF578;POLQ;RAB4A;RPL7L1
hsa_circ_0003011	hsa-miR-1285-5p	TMEM81;ASB3;PPP4R2;DYNC1LI2;ZER1
hsa_circ_0003011	hsa-miR-1285-3p	MCCC2;SSH3;SBNO1;FUT1;TLN2
hsa_circ_0003011	hsa-miR-6806-5p	RPS19;UBXN2A;EFCAB11;YES1;ZNF148
hsa_circ_0004276	hsa-miR-1285-3p	SELPLG;EIF3H;FAM65B;ZC3HAV1;MED17
hsa_circ_0004276	hsa-miR-6764-5p	ZNF485;ABCF2;SYNJ2BP;OLFML2A;RACGAP1
hsa_circ_0004276	hsa-miR-619-5p	DHODH;UBOX5;ARGFX;ZNF682;DHX40
hsa_circ_0004276	hsa-miR-3137	IL6ST;NBPF3;LRCH3;COL5A3;NPTX2
hsa_circ_0004276	hsa-miR-1304-3p	UBE2G2;SLC35F5;DRAXIN;SNW1;PCSK9
hsa_circ_0004457	hsa-miR-7851-3p	SCUBE3;SAR1A;PADI3;ZNF548;ENTPD5
hsa_circ_0005571	hsa-miR-6810-3p	THAP1;IL17REL;CCDC171;HSPA8;NAIF1
hsa_circ_0005571	hsa-miR-6767-3p	TFAM;HIST1H2AH;CLEC2D;NUP85;CLEC2D
hsa_circ_0005571	hsa-miR-6749-5p	SSTR3;SNRPD3;GNB1L;CPLX1;COL18A1
hsa_circ_0005620	hsa-miR-619-5p	POC1A;PGBD4;CACYBP;ATCAY;ASH2L
hsa_circ_0005620	hsa-miR-4723-5p	METTL6;PARS2;MEN1;ZNF562;CHST6
hsa_circ_0005620	hsa-miR-3620-5p	GDE1;TIMM8B;ZMAT1;LAX1;SLC6A8
hsa_circ_0005620	hsa-miR-3677-5p	SMOX;PNRC1;HMGB1;PPIC;TBC1D12
hsa_circ_0005620	hsa-miR-1285-5p	LRAT;ASB3;RPL37A;TMEM81;OSBP2
hsa_circ_0006405	hsa-miR-619-5p	SNIP1;PTGIS;CCDC30;PIK3C2B;TTC4
hsa_circ_0006405	hsa-miR-6858-5p	CELSR2;ZCCHC3;TCEANC;LCE1A;RASD2
hsa_circ_0006405	hsa-miR-1285-3p	MEI1;PEX2;HACE1;MLH1;UGDH
hsa_circ_0006405	hsa-miR-3620-5p	GDE1;SPA17;SPTBN2;ZMAT1;ZSCAN25
hsa_circ_0006405	hsa-miR-1304-3p	LRP10;ZNF665;PLEKHO1;SNRPD1;MYO1F
hsa_circ_0007107	hsa-miR-548o-5p	KATNAL1;HMBOX1;ANKEF1;MTHFD2;VLDLR
hsa_circ_0007107	hsa-miR-548c-5p	FAM53C;CLDN16;RYBP;CDK4;CDK4
hsa_circ_0007107	hsa-miR-548am-5p	ENPP5;TM9SF3;NPM3;ALG9;DR1
hsa_circ_0007107	hsa-miR-548w	XKR9;INHBA;VLDLR;RPL7L1;ZBTB43
hsa_circ_0007107	hsa-miR-548d-5p	FOXN2;RBM4B;XIAP;SPCS3;ZDHHC21
hsa_circ_0007135	hsa-miR-4689	ZNF117;CDKN1A;WNT7B;BSCL2;MRVI1
hsa_circ_0007846	hsa-miR-619-5p	CXorf38;DHODH;RTN2;NEK8;ZNF446
hsa_circ_0007846	hsa-miR-3529-3p	RSBN1;SOX5;TCEAL4;FCF1;GABRA4
hsa_circ_0007846	hsa-miR-548o-5p	SPPL2A;GPR27;SH3BGRL;XKR9;ACTN4
hsa_circ_0007846	hsa-miR-548c-5p	HPRT1;KLHL11;TM9SF3;ACTN4;PLAGL2
hsa_circ_0007846	hsa-miR-548am-5p	XIAP;ZBTB38;INHBA;KHSRP;DDB1
hsa_circ_0007909	hsa-miR-619-5p	CEP135;PER1;THEM4;ULBP3;TYRO3
hsa_circ_0007909	hsa-miR-1972	SNIP1;TRUB2;RPL35;TMEM237;ALG8
hsa_circ_0007909	hsa-miR-1304-5p	PLEKHF2;PTPDC1;CCNT1;SNTN;PCYOX1
hsa_circ_0007909	hsa-miR-1255b-2-3p	C14orf180;CCDC47;OTUD7A;SRSF1;TPD52L3
hsa_circ_0008604	hsa-miR-619-5p	ZNF878;TRIM74;CEP135;NUGGC;NCAPG2
hsa_circ_0008604	hsa-miR-1285-3p	FUT1;HMX3;NAA30;FBXL20;CXCL10
hsa_circ_0008604	hsa-miR-143-5p	ZMAT2;RNF146;SAR1A;VMA21;PTCD3
hsa_circ_0008604	hsa-miR-4452	ZNF286B;HNRNPR;XKR7;CTTNBP2NL;TFIP11
hsa_circ_0008604	hsa-miR-125a-3p	P2RX7;NAV1;RTN2;FOXC1;ENAH
hsa_circ_0009117	hsa-miR-619-5p	TTC4;ADO;CCDC30;SLC1A5;THOC5
hsa_circ_0009117	hsa-miR-1285-3p	MEI1;PEX2;HACE1;MLH1;UGDH
hsa_circ_0009117	hsa-miR-4452	RAB5C;MTRNR2L5;MCL1;ZNF468;WNT5A
hsa_circ_0009117	hsa-miR-1304-3p	LRP10;C3;BMPR1A;PLEKHO1;SNRPD1
hsa_circ_0017641	hsa-miR-6873-3p	ASCL1;C17orf105;PLEKHA6;SS18;LINS
hsa_circ_0017641	hsa-miR-619-5p	SAMD8;PAPD5;TRAF3IP2;CDIPT;ZNF563
hsa_circ_0017641	hsa-miR-8060	NBPF11;SPTY2D1;NONO;ARF6;DCAF15
hsa_circ_0017641	hsa-miR-1285-3p	TBC1D15;ZNF331;UGDH;KLHDC8A;NUFIP2
hsa_circ_0017641	hsa-miR-6750-5p	FKBP15;MPPE1;GBA2;GTF2IRD2;NUP85
hsa_circ_0018401	hsa-miR-619-5p	N4BP2L2;KCNMB1;CXorf21;FOXRED2;MAPKAPK5
hsa_circ_0018401	hsa-miR-1285-5p	KPNA4;RAB32;RPAP2;G3BP1;OSBP2
hsa_circ_0018401	hsa-miR-574-5p	SLCO4C1;IGLON5;NT5DC1;ARRB1;CYP4F11
hsa_circ_0018401	hsa-miR-143-5p	RPS6KA5;MEMO1;AFF1;TIGD6;KLK2
hsa_circ_0018403	hsa-miR-619-5p	EMC3;ZNF665;CCDC30;HMGB1;NEK8
hsa_circ_0018403	hsa-miR-1285-5p	TM4SF1;ASB3;RAB32;SEC23B;GPR75-ASB3
hsa_circ_0018403	hsa-miR-574-5p	CYP4F11;FAM199X;IGF1;CYLC2;MGRN1
hsa_circ_0018403	hsa-miR-1183	TNFSF15;ZNF608;PEX3;RWDD2A;BICD2
hsa_circ_0027093	hsa-miR-619-5p	TRPC4AP;WSB1;CTC1;IRAK4;NCAPG2
hsa_circ_0027093	hsa-miR-1285-3p	FUT1;PLXNA3;TOMM5;FBXL20;STK4
hsa_circ_0027093	hsa-miR-8052	LRRC58;HNRNPC;PCSK2;CASP16;LAT2
hsa_circ_0027093	hsa-miR-1304-3p	MYBL1;ZNF485;CLK4;CDK9;TECPR1
hsa_circ_0027093	hsa-miR-1224-3p	PBOV1;NDUFV3;NSD1;FBLIM1;FAXC
hsa_circ_0027902	hsa-miR-619-5p	ZNF446;ZFP14;IL6R;PPM1F;UBOX5
hsa_circ_0027902	hsa-miR-7851-3p	HINT1;BMP3;HIST1H2BD;IBA57;CDC14B
hsa_circ_0027902	hsa-miR-6089	ZBTB7A;SGCD;C9orf3;ZNF770;RPP30
hsa_circ_0027902	hsa-miR-6726-5p	AVL9;PAQR5;HMGA1;RASL10B;NEGR1
hsa_circ_0027902	hsa-miR-1304-3p	YIPF5;MYO1F;KBTBD6;FBXO47;FAM212B
hsa_circ_0037658	hsa-miR-1285-3p	IMP4;WNT10A;SLC25A16;C17orf105;ZNF445
hsa_circ_0037658	hsa-miR-1273h-5p	ZBTB37;SNRPD3;CRISPLD2;ZNF703;ULBP3
hsa_circ_0037658	hsa-miR-3192-5p	TMEM209;KHSRP;PIK3C2B;SRGAP2;SMS
hsa_circ_0037658	hsa-miR-5689	UHMK1;P2RY1;HIPK1;PRKX;GFPT1
hsa_circ_0037658	hsa-miR-1268b	MSANTD4;NKRF;MAPK1;ERO1L;EIF5A2
hsa_circ_0040823	hsa-miR-619-5p	PPM1F;ABI2;CCL5;NME6;IRAK4
hsa_circ_0040823	hsa-miR-1285-3p	OTUD7B;UGDH;LLGL1;TOR1AIP1;UGDH
hsa_circ_0040823	hsa-miR-7851-3p	CXCL16;LYRM7;NFASC;DFFA;ZMYM1
hsa_circ_0040823	hsa-miR-378a-5p	POLR3A;CCDC30;ARC;NUP62;NODAL
hsa_circ_0040823	hsa-miR-6774-5p	RAP2B;FAM195B;MARK2;GTPBP4;EPB41
hsa_circ_0044177	hsa-miR-4315	SOX4;CSRP1;BNC2;SGOL1;MTO1
hsa_circ_0044177	hsa-miR-345-3p	GOLGA8B;SCARB2;ANAPC16;LINS;CLDN12
hsa_circ_0053394	hsa-miR-619-5p	HSPA4L;FAM63B;MED18;CDIPT;C12orf49
hsa_circ_0053394	hsa-miR-6866-5p	CDKN1B;GATSL2;PGPEP1;EIF1AX;HOXA10
hsa_circ_0053394	hsa-miR-6826-3p	NOTCH2NL;NETO1;ZFP1;TMEM151B;EPX
hsa_circ_0053394	hsa-miR-1972	ZBTB7C;DARS;KLHL25;ZSWIM1;HSD17B12
hsa_circ_0058733	hsa-miR-1303	FAM63A;RPS8;ZNF384;FASN;GPR156
hsa_circ_0058733	hsa-miR-619-5p	POC1A;PGBD4;MTMR9;TYRO3;SPEM1
hsa_circ_0058733	hsa-miR-6833-3p	RBM20;FRMD3;PAGR1;RHOG;OPRM1
hsa_circ_0058733	hsa-miR-3180-5p	ALG8;ZBTB25;LMNB2;C11orf45;TOP2B
hsa_circ_0058733	hsa-miR-1271-3p	FZD6;LIMD1;GALNT2;GDE1;SEMA4C
hsa_circ_0063466	hsa-miR-619-5p	SAMD8;SLC35F6;TNIP3;CCDC30;NCAPG2
hsa_circ_0063466	hsa-miR-5585-3p	KANSL1;KANSL1;C6orf120;ZSCAN21;ALDH7A1
hsa_circ_0063466	hsa-miR-1285-3p	KCNE4;PPP1R1A;PSMF1;WBSCR27;ABCF3
hsa_circ_0063466	hsa-miR-6873-3p	SH3TC2;RDX;TMPRSS11B;ZNF667;KLF2
hsa_circ_0063466	hsa-miR-1273h-5p	LONRF2;SCAMP4;LAX1;AQR;GPBP1
hsa_circ_0071375	hsa-miR-619-5p	WDR73;DDI2;CDIPT;CRISPLD2;F2RL3
hsa_circ_0071375	hsa-miR-1285-3p	LLGL1;AKR7A2;PLXND1;ABCF3;FUT1
hsa_circ_0071375	hsa-miR-1285-5p	TMEM246;NLK;CNNM3;RCBTB1;CYB5D1
hsa_circ_0071375	hsa-miR-6768-5p	PCTP;ACOT2;CDKN1B;PTPRJ;WEE1
hsa_circ_0071375	hsa-miR-325	CBX4;TMCO1;ABT1;RAB10;RPL37
hsa_circ_0080629	hsa-miR-7851-3p	PRSS42;KLLN;ZNF681;KCNMB1;ENTPD5
hsa_circ_0080629	hsa-miR-1285-3p	FBXL20;FAM83F;WASF3;LIMD1;COIL
hsa_circ_0080629	hsa-miR-619-5p	GTF2H2C;SPEM1;CCL5;FANCA;AP1M1
hsa_circ_0080629	hsa-miR-466	RAB1A;UBTF;HNRNPA0;KIAA0907;INTU
parental_ANP32E	hsa-miR-7851-3p	MOCS3;ZBTB34;KLLN;FAM208A;ZCCHC24
parental_ANP32E	hsa-miR-619-5p	SNIP1;UBXN2A;AGO3;BHMT2;SLC1A5
parental_ANP32E	hsa-miR-6760-5p	NPTXR;GTF2F1;RGS6;PIP4K2A;SRPRB
parental_ANP32E	hsa-miR-1273h-5p	MSL2;ITGA3;CYP20A1;SNTN;MCF2L2
parental_BAZ1B	hsa-miR-619-5p	TRPC4AP;FIG4;ZNF347;NCAPG2;DSTYK
parental_BAZ1B	hsa-miR-4688	MEF2D;SRM;HS6ST3;ZC3HAV1L;SRM
parental_BAZ1B	hsa-miR-3929	SLC19A3;NMUR1;THAP1;THAP1;CENPM
parental_BAZ1B	hsa-miR-378a-5p	HIF1AN;HES2;ZCCHC8;IGSF3;TRAT1
parental_CDR1-AS	hsa-miR-671-5p	SCUBE1;SREBF1;C17orf58;SMUG1;ATP2A2
parental_CDR1-AS	hsa-miR-1270	HIST1H2AH;RAB5B;IGFBP5;CHD7;DDX19A
parental_CDR1-AS	hsa-miR-3156-5p	HNRNPA0;SLC25A20;KLHL15;FGF7;NBEAL1
parental_CSF2RA	hsa-miR-619-5p	HMGN5;RMND1;AIFM2;EPT1;CDIPT
parental_CSF2RA	hsa-miR-1972	SLC16A1;NDST1;CES4A;NUAK2;ZNF621
parental_CSF2RA	hsa-miR-1285-3p	SFT2D2;PLXND1;TOMM5;SYNGR1;NAA30
parental_CSF2RA	hsa-miR-7851-3p	SCUBE3;RSRC1;FAM105A;SRPK1;ZBTB34
parental_CSF2RA	hsa-miR-6873-3p	FOXL1;MIDN;GK5;RWDD1;GPATCH11
parental_DHX16	hsa-miR-6873-3p	CHD9;GPR26;YAE1D1;ACTN2;BSND
parental_DHX16	hsa-miR-6721-5p	TXLNA;ATP6V0A2;CDC42SE1;ZFAND4;POU3F1
parental_DHX16	hsa-miR-6089	STX2;MANSC1;FAM134A;SETD1B;SEH1L
parental_DHX16	hsa-miR-548z	KIAA2018;M6PR;EXD2;CCDC132;AKAP11
parental_DHX16	hsa-miR-548x-5p	SFTPA1;LRRC45;FZD6;PDRG1;MYZAP
parental_HIATL1	hsa-miR-1285-3p	FUS;MCTS1;WNT10A;ENTPD1;UBXN2A;FUS;MCTS1;WNT10A;ENTPD1;UBXN2A
parental_HIATL1	hsa-miR-619-5p	FAM126B;CSNK1E;TMEM127;C11orf1;ASH2L
parental_HIATL1	hsa-miR-6846-5p	ARGFX;TMEM109;ENTPD5;MIDN;E2F1
parental_HIATL1	hsa-miR-1273h-5p	ITGA3;CYP20A1;SNTN;MCF2L2;SUSD1
parental_KPNA5	hsa-miR-619-5p	TRIM72;RPL14;RAB42;PNRC1;SURF6
parental_KPNA5	hsa-miR-1285-3p	S1PR2;ZBTB44;IGF2R;ATP8B3;KIAA0907
parental_KPNA5	hsa-miR-1304-3p	CAPZA2;NEURL1B;CABP4;CIAO1;CDH8
parental_NBPF1	hsa-miR-6873-3p	PLXNA4;RREB1;GK5;ARF6;CD68
parental_NBPF1	hsa-miR-671-5p	CEP85;MAOB;FBXO36;ZBTB4;NDUFA3
parental_NBPF1	hsa-miR-6780a-3p	FOXQ1;RBM47;FAM167B;ANKMY1;ZNF638
parental_NBPF1	hsa-miR-920	NIF3L1;HDGF;ZFAND4;VAV2;C14orf119
parental_NBPF1	hsa-miR-4271	GLTSCR1;ZNF467;LHFPL3;TPP1;RBPJL
parental_PRKAG2	hsa-miR-619-5p	SF3B3;RNF152;HIP1;SERF2;MYLK3
parental_PRKAG2	hsa-miR-6865-5p	WSB1;ISLR2;TSC22D3;SF3B3;RNF41
parental_PRKAG2	hsa-miR-6783-3p	KDM2B;PIK3R1;AHCY;MT1A;RGS17
parental_PRKAG2	hsa-miR-6734-3p	SAMHD1;ELP2;SRSF1;CD244;KIAA1467
parental_RP11-1023L17.1	hsa-miR-6807-3p	MARCH5;FAM196B;ZNF583;MARCH5;LACTB
parental_RP11-1023L17.1	hsa-miR-619-5p	HMGB1;ABI2;PLAA;TRIOBP;CDIPT
parental_RP11-1023L17.1	hsa-miR-1236-3p	NOVA2;PITPNM3;SEC14L6;DPY19L1;TBC1D16
parental_RP11-1023L17.1	hsa-miR-6887-5p	MRE11A;PYGO1;ZBTB7A;MTHFD2;NFASC
parental_RP11-1023L17.1	hsa-miR-6849-3p	KCNMB1;POU2F3;CDC73;PRRG4;FAHD1
parental_RP11-632K20.7	hsa-miR-619-5p	WDR53;GTPBP2;N4BP2L2;CXorf21;MOB4;WDR53;GTPBP2;N4BP2L2;CXorf21;MOB4
parental_RP11-632K20.7	hsa-miR-5585-3p	PRLR;CACNG8;BRIX1;BMPR1A;ZNF460
parental_RP11-632K20.7	hsa-miR-3157-5p	HSBP1;PDE11A;SNAP25;UBE2J1;RPL35
parental_RP11-632K20.7	hsa-miR-1304-3p	LUC7L2;LRP10;CTCFL;PCSK9;C11orf70
parental_SBDSP1	hsa-miR-1285-3p	CHAF1B;PIK3R1;WNT10A;WBSCR27;ABCF3
parental_SDCCAG8	hsa-miR-619-5p	DHODH;RABGAP1L;STX17;SLC6A4;GTPBP2
parental_SDCCAG8	hsa-miR-574-5p	TRAF5;LATS2;MGRN1;CARNS1;ZNF655
parental_SDCCAG8	hsa-miR-516b-5p	SMIM12;GNAS;ZNF326;TMPRSS4;SMIM12
parental_SDCCAG8	hsa-miR-6873-3p	MTFR1L;IL5RA;ZYG11B;SLC9A3R2;LINS
parental_SDCCAG8	hsa-miR-1303	CCS;CHRNB1;IPO9;ZNF485;RPS16
parental_UBE2Q2P1	hsa-miR-619-5p	FAM126B;N4BP2L2;TTF2;CXorf21;MBD1
parental_UBE2Q2P1	hsa-miR-7851-3p	CALM2;SLC35F6;RSRC1;CLCC1;CCDC115
parental_UBE2Q2P1	hsa-miR-1304-3p	NIPAL1;LRP10;CTCFL;PCSK9;ERAP2
parental_UBE2Q2P1	hsa-miR-4452	HMGB2;MCL1;GFPT1;MTRNR2L5;TFIP11
parental_UBE2Q2P1	hsa-miR-3929	IKZF3;FBXW8;CASP8;RSRC1;THAP1
