# Supplementary material for: Clinical utility of cerebrospinal fluid-derived circular RNAs in lung adenocarcinoma patients with brain metastases
Source: J Transl Med. 2022 Feb 5;20:74. doi: 10.1186/s12967-022-03274-1 (PMC8818222; doi:10.1186/s12967-022-03274-1)
Supplement: Supplementary file 4 — Additional file 4: Table S4. circRNA-coexpressed mRNA symbol. [file 12967_2022_3274_MOESM4_ESM.xltx]

## Sheet: Table S3. circRNA-coexpressed m
circRNA	coexpressed mRNA symbol
hsa_circ_0003261	DMBT1;CLDN2;TPPP3;SERPIND1;SFTPD;SFTPB;AQP3;NXF3;CTSH;FCGBP;KCNJ15;MXRA5;LOC102724064;C1QL2;LRIG3;SFTPA1;VSIG1;RASGRF1;SPARC;TMTC2
hsa_circ_0037658	DMBT1;CLDN2;TPPP3;SERPIND1;SFTPD;SFTPB;AQP3;NXF3;CTSH;FCGBP;KCNJ15;MXRA5;LOC102724064;C1QL2;LRIG3;SFTPA1;VSIG1;RASGRF1;SPARC;TMTC2
hsa_circ_0000303	MMP9;CTSK;ACP5;BLVRB;PLD3;LTF;WNT11;AQP4;SELENBP1;SPINT2;CSF1R;SHKBP1;PSMC4;SERTAD1;SCTR;MAP3K10;NKD1;E2F1;TMEM130;JDP2;AKT2;RBM42;TCIRG1;COL3A1;COL16A1;GTPBP6;AGRN;HPN;PRKY;CEBPA;ELN;TAPBP;GRAMD1A;GRN;EFNA1;PGC;PTH1R;COL1A1;ZNF787;COL1A2;ICAM1;GPI;SPP1;SAMD4B;SLC9B2;ZNF780B;COL5A1;HTRA1;ADAM15;CKB
parental_SDCCAG8	MMP9;CTSK;ACP5;BLVRB;PLD3;LTF;WNT11;AQP4;SELENBP1;SPINT2;CSF1R;SHKBP1;PSMC4;SERTAD1;MAP3K10;SCTR;NKD1;E2F1;TMEM130;JDP2;AKT2;RBM42;TCIRG1;COL3A1;GTPBP6;COL16A1;AGRN;HPN;PRKY;CEBPA;ELN;TAPBP;GRAMD1A;GRN;EFNA1;PGC;COL1A1;ZNF787;PTH1R;COL1A2;ICAM1;GPI;SPP1;SAMD4B;SLC9B2;ZNF780B;COL5A1;ADAM15;HTRA1;CKB;ZNF503
hsa_circ_0040823	MMP9;CTSK;ACP5;BLVRB;PLD3;LTF;WNT11;AQP4;SPINT2;SELENBP1;CSF1R;SHKBP1;PSMC4;SERTAD1;MAP3K10;SCTR;NKD1;E2F1;TMEM130;JDP2;AKT2;RBM42;TCIRG1;COL3A1;COL16A1;GTPBP6;AGRN;HPN;PRKY;CEBPA;ELN;TAPBP;GRAMD1A;GRN;PTH1R;PGC;EFNA1;ZNF787;COL1A1;COL1A2;ICAM1;GPI;SAMD4B;SPP1;SLC9B2;ZNF780B;COL5A1;HTRA1;ADAM15;GLIS2;CKB;PTK7
parental_PRKAG2	HP;MMP7;CES1;FGG;S100A9;AZGP1;CPD;HEXB;CCL21;CD36;CHI3L1;TXNRD1;XDH;ITGA1;TSPAN7;MS4A1;PCOLCE2;SERPINA1;HLA-DQA1;C2;CYP24A1;CD74;CXCL12;HLA-DRB5;TIMD4;HTR3A;HSPH1;CFI;FOLR1;JCHAIN
parental_CSF2RA	AREG;TFPI2;ECM1;S100A4;EREG;ENOSF1;LOC101927630;MMP28;ANXA1;AQP1;TNNC2;CX3CL1;FKBP10;NES;ITGA3;SPTB;COL18A1;SYT12;PGGHG;H3C15;STEAP4;UBE2S;SNORD14B;SDC1;PROM2;NAPRT;MDK;CLDN4;FAM207A;SNORA3B
hsa_circ_0027093	TFPI2;ECM1;AREG;EREG;S100A4;ENOSF1;MMP28;LOC101927630;AQP1;ANXA1;TNNC2;SPTB;CX3CL1;NES;COL18A1;FKBP10;PROM2;UBE2S;ITGA3;STEAP4;PGGHG;H3C15;SDC1;GLI3;SYT8;MDK
parental_RP11-1023L17.1	APOC3;ZC3H13;CFH;MTHFD2L;FGL1;SOX5;RBM33;MAN1A2;ALB;FGB;SAA1;SLC41A2;FGA;SPINK1;AKAP7;FABP1;LINC02608;ZNF148;ITIH2;EPSTI1;CEP70;HAMP;LPGAT1;C8B;CREB3L3;FANCL;F9;CLNS1A;FAM169A;C5;RPL17;CRP;ODR4;PSD3;MIA2;DNAH14;LARP4;NR1H4;FGGY;PTGR1;CTNND2;DCUN1D4;ANKRD33B;ZFY;DDX10;VAMP3;MNAT1;CYP2C9;KNG1;HSD17B6
hsa_circ_0000111	TFPI2;ECM1;AREG;EREG;S100A4;ENOSF1;MMP28;LOC101927630;AQP1;TNNC2;ANXA1;SPTB;CX3CL1;COL18A1;NES;FKBP10;PROM2;UBE2S;ITGA3;PGGHG;STEAP4;H3C15;SDC1;GLI3;SYT8;MDK;CBSL
hsa_circ_0080085	HP;MMP7;CES1;FGG;S100A9;AZGP1;CPD;HEXB;CHI3L1;CCL21;CD36;TXNRD1;XDH;ITGA1;TSPAN7;MS4A1;PCOLCE2;C2;SERPINA1;HLA-DQA1;CYP24A1;CXCL12;CD74;JCHAIN;CFI;HLA-DRB5;TIMD4;HSPH1
hsa_circ_0007909	PHF5A;POLR3F;ABCA9-AS1;KCTD8;KRTAP6-1;ABCA10;H2BP4;TMEM121;DSCR10;GHRL;COPZ2;CCNT1;CLTCL1;TAPBPL;LINC01925;CRIM1;NAV3;ENTR1;SMIM29;SNX24;GADL1;EP300;OR10R2;FGF7P6;DNLZ;ZNF114;NAAA;GCKR;GPR183;NUP133;FAM53A;DESI2;FBXL20;REX1BD;GUSBP3;A1BG;PLA2G10;OLFML2B;SASH3;SLC9A9;CMTR1;KIAA0513;USP24;FASTKD3;PHLDB3;SPRR2E;NFX1;RPF1;FAM243B;BCL3;VTCN1;TMEM160;STK10;PPP2R2A;TSHZ2;KIAA1755;TTC9C;ZNF641;CXCL16;USP…
hsa_circ_0018403	DMBT1;CLDN2;TPPP3;SERPIND1;SFTPD;SFTPB;AQP3;NXF3;CTSH;KCNJ15;MXRA5;FCGBP;LOC102724064;LRIG3;C1QL2;SFTPA1;VSIG1;RASGRF1;TMTC2;SPARC
hsa_circ_0007135	MMP9;BLVRB;CTSK;ACP5;PLD3;LTF;AQP4;WNT11;SHKBP1;SPINT2;PSMC4;SELENBP1;SERTAD1;CSF1R;E2F1;MAP3K10;TMEM130;SCTR;NKD1;JDP2;AKT2;RBM42;COL3A1;TCIRG1;PRKY;GTPBP6;COL16A1;AGRN;HPN;GRAMD1A;CEBPA;GPI;TAPBP;GYG2P1;ELN;ZNF787;GRN;EFNA1;PGC;SAMD4B;COL1A2;COL1A1;ZNF780B;PTH1R;ICAM1;ADAM15;ROMO1;SPP1;SLC9B2
hsa_circ_0044177	SNORA77B;SCARNA23;ATAD3C;SNORA22;SNORD10;SNORA50B;SNORA49;SNORA63;SNORA20;SNORA56;SNORA31B;SNORA79B;SNORA80A;SNORA27;SNORA48;SNORA40;SNORD8;SNORA37;AQP5;SNORA68
hsa_circ_0080629	THRSP;LIPE;MYH11;G0S2;DES;PNPLA2;FASN;PLA2G2A;DYRK2;HMCN2;IGFBP5;FABP4;GSN;PODN;EEF1AKMT3;FBLN2;APOE;CDK4;PI16;IGFBP4;TNXB;LPL;DGAT2;CAVIN1;C1QB;ADH1B;MARCHF9;C11orf96;LRP1;IGFBP7;ACTA2;HK2;TAGLN;AEBP1
hsa_circ_0009117	APOC3;ZC3H13;CFH;MTHFD2L;RBM33;FGL1;SOX5;MAN1A2;SAA1;ALB;FGB;AKAP7;SPINK1;SLC41A2;FGA;LINC02608;FABP1;ZNF148;LPGAT1;ITIH2;EPSTI1;HAMP;CEP70;C8B;CREB3L3;F9;FANCL;CLNS1A;PSD3;C5;FAM169A;CRP;RPL17;MIA2;ODR4;DNAH14;NR1H4;ST3GAL6;LARP4;ZFY;PTGR1;CTNND2;DDX10;ANKRD33B;FGGY;DCUN1D4
hsa_circ_0002360	CFH;MTHFD2L;APOC3;ZC3H13;SOX5;RBM33;FGL1;MAN1A2;ALB;FGB;AKAP7;SLC41A2;SPINK1;SAA1;FGA;LINC02608;FABP1;ZNF148;LPGAT1;ITIH2;CEP70;EPSTI1;CREB3L3;HAMP;C8B;PSD3;RPL17;F9;FANCL;CRP;FAM169A;C5;CLNS1A;ODR4;MIA2;DNAH14;LARP4;ANKRD33B;VAMP3;CTNND2;NR1H4;PDSS2;DCUN1D4;HPS5;ST3GAL6;DDX10;FGGY;HSD17B6;PTGR1
hsa_circ_0006109	MMP9;CTSK;ACP5;PLD3;LTF;BLVRB;WNT11;AQP4;SPINT2;SERTAD1;PSMC4;SHKBP1;SELENBP1;CSF1R;SCTR;TMEM130;E2F1;MAP3K10;NKD1;JDP2;RBM42;AKT2;TCIRG1;COL3A1;GTPBP6;ELN;HPN;PRKY;COL16A1;CEBPA;AGRN;GRAMD1A;EFNA1;TAPBP;ZNF787;PGC;GRN;GPI;ICAM1;SAMD4B;PTH1R;SPP1;GLIS2;COL1A2;COL1A1
hsa_circ_0006405	APOC3;ZC3H13;CFH;MTHFD2L;FGL1;SOX5;MAN1A2;ALB;RBM33;FGB;SAA1;FABP1;SLC41A2;FGA;AKAP7;SPINK1;LINC02608;ZNF148;HAMP;ITIH2;CREB3L3;EPSTI1;CEP70;FANCL;LPGAT1;F9;C8B;FAM169A;CRP;CLNS1A;PSD3;DNAH14;ODR4;RPL17;MIA2;C5;ANKRD33B;NR1H4;FGGY;PTGR1;LARP4;ANKRD7
parental_ZC3H18	SNORD116-17;SNORD116-19;SNORA36B;SNORD116-15;SNORD116-16;AGR3;SNORD116-23;SNORD60;SNORD116-13;SNORD21;SNORD92;SNORD116-7;SNORD116-5;SNORA53;SCARNA9;SNORD116-8;SNORD116-9;SNORD116-3;RNU6ATAC;SNORD45A;SNORA36A;SNORD33;LUM;SNORD55;SNORA75;SNORD116-14;SNORD105;SNORD116-11;SNORD70;SNORD116-2;SNORA22C;ERBB2;SNORD116-24;SNORD14A;SNORA59B;SNORD116-29;GPNMB;SNORA59A;SNORD116-25;C7;SNORD116-26;SNORD91B;CXC…
hsa_circ_0002909	APOC3;ZC3H13;CFH;MTHFD2L;RBM33;AKAP7;FGL1;SOX5;MAN1A2;SPINK1;ALB;FGB;SAA1;SLC41A2;LINC02608;FGA;FABP1;LPGAT1;ZNF148;ITIH2;EPSTI1;HAMP;CREB3L3;C8B;CEP70;F9;FANCL;PSD3;C5;CLNS1A;FAM169A;CRP;RPL17;ST3GAL6;ODR4;MIA2;DNAH14;NR1H4;LARP4;MTTP;ZFY;DDX10;LECT2;CTNND2;ANKRD33B
hsa_circ_0002333	TFPI2;ECM1;AREG;EREG;S100A4;MMP28;ENOSF1;ANXA1;LOC101927630;AQP1;TNNC2;SPTB;CX3CL1;NES;COL18A1;FKBP10;GLI3;PROM2
parental_SBDSP1	MMP9;CTSK;ACP5;SCTR;NKD1;WNT11;PLD3;BLVRB;LTF;SELENBP1;AQP4;TCIRG1;E2F1;SERTAD1;SPINT2;CSF1R;SHKBP1;MAP3K10;JDP2;TMEM130;PSMC4;PGC;AGRN;HPN;AKT2;COL16A1;ICAM1;RBM42;COL3A1;GRAMD1A;EFNA1;PRKY;GTPBP6;TAPBP;GALNT12;GRN;CEBPA;ZNF787;PTK7;ELN;GPI;PTH1R;SPP1
hsa_circ_0007520	KIFC2;SCGB3A1;PRRT2;BRD9;GSDMC;EPS8L2;PRODH;LPCAT1;MIR210HG;SLC6A3;WDR86;SREBF1;MST1R
hsa_circ_0004276	LIPE;THRSP;MYH11;DES;G0S2;PNPLA2;PLA2G2A;HMCN2;FASN;DYRK2;IGFBP5;PI16;FABP4;GSN;PODN;TNXB;FBLN2;DGAT2;APOE;EEF1AKMT3;CDK4;IGFBP4;CAVIN1;LPL;MARCHF9;LRP1;ADH1B;C1QB
parental_UBE2Q2P1	EMP2;CLDN18;CAV1;AGER;TBX2;SMAD6;SLC6A4;TMEM100;ID1;EGFL7;EPAS1;FENDRR;CALCRL;SHANK3
hsa_circ_0002544	SUSD2;CYP4B1;AGER;ELN;EMP2;MSLN;AQP4;CLIC3;RNF144B
hsa_circ_0007107	DEFA3;DEFA1;DEFA4;DEFA1B;ELANE;CAMP;MIR4516;DEFA8P;ZNF500;AZU1
hsa_circ_0058733	EMP2;CLDN18;CAV1;TBX2;SMAD6;AGER;SLC6A4;FENDRR;ID1;TMEM100;EGFL7;EPAS1;SOX18
hsa_circ_0005571	POLR3F;PHF5A;TAPBPL;ABCA9-AS1;SMIM29;ABCA10;CRIM1;DSCR10;TMEM121;LINC01925;KCTD8;COPZ2;CLTCL1;ENTR1;KRTAP6-1;GHRL;A1BG;CCNT1;H2BP4;NAV3;GCKR;GADL1;SNX24;FAM53A;EP300;ZNF114;SASH3;BCL3;NUP133;OR10R2;NAAA;OLFML2B;GUSBP3;TSHZ2;FGF7P6;CBFB;GPR183;FASTKD3;STK10;PLA2G10;DNLZ;A4GALT;CMTR1;TMEM160;ODAM;VTCN1;KIAA0513;PHLDB3;PPP2R2A;KIAA1755;USP24;LMO2;USP33;EPHX4;REX1BD;DESI2;PTGIS;SPRR2E;CXCL16;FBXL20;N…
parental_ANP32E	RBM11;CHRNA6;MMP11;MAGEB4;IL5RA;NME5;MORN4;EDC4;TREM2;ZNF878;SPAG6;CSKMT;DEPP1;TUSC2;BGLT3;ZBED5;USP2;UBXN4;LOC100130691;LIMS3;OR4A5;AURKB;LINC01985;OR4K3;TRIM44;TLNRD1;SLC2A10;NEDD9;DYNC2H1;CDKN1B;ARSG;IFI27L1;GGH;CPXM2;FAM9B;DELE1;FASTKD1;CCDC173;LENG1;MARCHF11;LOC101927870;SCN1B;KIN;PAOX;ETV6;LINC01736;CT83;POGZ;FBXO5;ZFYVE19;APBA1;PSMG2;SLC46A1;ASB2;TINF2;PGGT1B;OASL;PDK3;HLA-G;LRRC28;FUT6;TH…
hsa_circ_0084927	SNORA63B;SNORA11D;SNORA11E;RNU4-2;SNORA38;RNU4-1;SNORA63D
hsa_circ_0063466	SNORA63B;SNORA11D;SNORA11E;RNU4-2;SNORA38;RNU4-1;SNORA63D
hsa_circ_0017641	SNORA63B;SNORA11D;SNORA11E;RNU4-2;SNORA38;RNU4-1;SNORA63D
parental_MRC2	EMC10;CYP2B7P;ZNF783;COL21A1;HOOK2;TPM3P9;CYTH2;ZNF316;GPR132;MAP7D2;LMTK3
hsa_circ_0004457	TBX4;CRIM1;HEG1;PHF5A;TAPBPL;LINC01925;POLR3F;ABCA10;ABCA9-AS1
parental_HIATL1	PI16;MYH11;LIPE;THRSP;DES;DYRK2;PODN;G0S2;PLA2G2A;DGAT2;HMCN2;PNPLA2
hsa_circ_0002588	BASP1;IKZF1;MT1X
hsa_circ_0008604	VIL1;TUBB2B;DHRS2;IRS1;B3GNT6;CEACAM5;PPP1R14D;SNORD14C;XKRX
parental_CDR1-AS	IKZF1;BASP1;TMEM91;CYB5R4;SMIM27
parental_KPNA5	IKZF1;BASP1;CYB5R4;SMIM27;TMEM91
hsa_circ_0005620	IKZF1;BASP1;CYB5R4;SMIM27;TMEM91;LOC105378614
parental_TFEC	LOC102723536
parental_DHX16	ZFY;APOC3;CFH;SOX5;ZC3H13;MTHFD2L;RBM33;FGL1;SAA1;SLC41A2;ALB;FGB;MAN1A2;MAP3K10
hsa_circ_0003011	LOC105371084;P2RY10
hsa_circ_0000692	LOC102723536;MIR1282
parental_NBPF1	IGSF23
hsa_circ_0000302	CHRNB3
hsa_circ_0002076	MIR1282;LOC102723536
hsa_circ_0053394	IGFL2-AS1
hsa_circ_0011399	SYNGR4;ZNF26;CHRNB3;ZBTB7C
